# Supplementary material for: Evaluation of Five Mammalian Models for Human Disease Research Using Genomic and Bioinformatic Approaches
Source: Biomedicines. 2023 Aug 4;11(8):2197. doi: 10.3390/biomedicines11082197 (PMC10452283; doi:10.3390/biomedicines11082197)
Supplement: Supplementary file 1 [file biomedicines-11-02197-s001.zip]

Archive with 12 entries (12 files):
- Supplementary_Figure_S1.tif
- Supplementary_Table_S1.pdf
- Supplementary_Table_S10.xlsx
- Supplementary_Table_S11.pdf
- Supplementary_Table_S2.pdf
- Supplementary_Table_S3.xlsx
- Supplementary_Table_S4.xlsx
- Supplementary_Table_S5.pdf
- Supplementary_Table_S6.pdf
- Supplementary_Table_S7.pdf
- Supplementary_Table_S8.xlsx
- Supplementary_Table_S9.xlsx
