# Supplementary material for: Evaluation of Five Mammalian Models for Human Disease Research Using Genomic and Bioinformatic Approaches
Source: Biomedicines. 2023 Aug 4;11(8):2197. doi: 10.3390/biomedicines11082197 (PMC10452283; doi:10.3390/biomedicines11082197)
Supplement: Supplementary file 1 [file biomedicines-11-02197-s001.zip › Supplementary_Table_S10.xlsx]

## Sheet: ReadMe
Supplementary Table S10. Species specific diseases with mapped SNPs.
Sheet_Name	Description
GWAS_for_each_disease	The number of SNPs in the GWAS for each disease
Human vs. Rhesus macaque	Identified as specific disease based on Human (GCA_000001405.28) vs. Rhesus macaque (GCA_003339765.3) SNPs
Human vs. Marmoset	Identified as specific disease based on Human (GCA_000001405.28) vs. Marmoset (GCF_009663435.1) SNPs
Human vs. Pig	Identified as specific disease based on Human (GCA_000001405.28) vs. Pig (GCA_000003025.6) SNPs
Human vs. Mouse	Identified as specific disease based on Human (GCA_000001405.28) vs. Mouse (GCA_000001635.9) SNPs
Human vs. Rat	Identified as specific disease based on Human (GCA_000001405.28) vs. Rat (GCA_000001895.4) SNPs

## Sheet: GWAS_for_each_disease
The number of SNPs in the GWAS for each disease
Diseases	Human_vs_Rhesus_macaque	Human_vs_Marmoset	Human_vs_Pig	Human_vs_Mouse	Human_vs_Rat
2-3 Toe Syndactyly	1	1	NA	1	1
3-Methylglutaconic Aciduria Type 1	3	1	NA	1	1
3-Methylglutaconic Aciduria With Cataracts	4	3	4	1	1
3 Methylcrotonyl-Coa Carboxylase 1 Deficiency	5	5	2	2	3
4p Partial Monosomy Syndrome	6	12	11	2	3
Abetalipoproteinaemia	4	3	3	1	1
Abnormal Aggressive	1	1	NA	1	1
Abnormal Bleeding	2	4	3	2	NA
Abnormality Of Brain Morphology	1	1	NA	1	1
Abnormality Of Neuronal Migration	1	2	1	1	1
Abnormality Of The Anus	1	1	NA	1	1
Abnormality Of The Eye	1	1	NA	1	1
Acanthosis Nigricans And Hypertension	2	2	3	5	5
Acetazolamide-Responsive	7	4	9	3	3
Achromatopsia	15	13	11	2	7
Achromatopsia 3	10	11	7	3	4
Achromatopsia 4	3	3	1	1	1
Achromatopsia 5	1	NA	1	1	1
Acrocephalosyndactyly Type I	8	3	3	5	4
Acrodysostosis	3	3	1	1	NA
Acromesomelic Dysplasia	2	5	3	3	3
Acromesomelic Dysplasia Maroteaux Type	3	3	2	2	1
Acromicric Dysplasia	22	18	10	7	7
Acute	NA	1	1	1	1
Acute Aortic Dissection	NA	2	2	2	2
Acute Intermittent Porphyria	7	4	4	1	2
Acute Megakaryoblastic Leukemia	NA	1	1	1	1
Acute Myeloid Leukemia	13	11	6	11	15
Acute Recurrent Myoglobinuria	5	4	5	4	3
Adams-Oliver Syndrome	1	1	NA	1	1
Adams-Oliver Syndrome 5	48	43	46	12	15
Adams-Oliver Syndrome 6	1	1	NA	1	1
Adenocarcinoma Of Prostate	2	NA	2	2	2
Adenocarcinoma Of Stomach	4	3	3	3	NA
Adrenal Cortical Carcinoma	9	4	9	5	5
Adrenal Hypoplasia Congenita	1	1	NA	1	1
Adrenoleukodystrophy	10	9	8	2	3
Adult-Onset	4	2	4	2	NA
Adult Junctional Epidermolysis Bullosa	2	2	3	1	1
Adventurousness	2	2	NA	2	NA
Agammaglobulinemia 7	NA	1	1	1	1
Age-Related Cortical Cataract	12	6	9	2	3
Aggressive Behavior	1	1	NA	1	1
Aicardi-Goutieres Syndrome 6	7	7	5	1	NA
Aicardi-Goutieres Syndrome 7	5	6	7	2	NA
Aipl1-Related Disorders	2	2	1	1	NA
Alagille Syndrome 1	8	8	7	7	6
Alcohol Dependence	1	1	NA	1	1
Alcoholism	NA	1	1	1	NA
Alg12-Congenital Disorder Of Glycosylation	2	2	4	2	1
Alkaptonuria	4	4	1	3	2
All Trans Retinoic Acid (Atra) Response	1	NA	1	1	1
Allan-Herndon-Dudley Syndrome	2	2	NA	2	2
Alopecia Universalis	16	8	11	3	2
Alpha/Beta T-Cell Lymphopenia With Gamma/Delta T-Cell Expansion	1	NA	1	1	1
Alport Syndrome 1	7	7	4	1	1
Als2-Related Disorders	1	1	NA	4	4
Alzheimer Disease	5	5	1	3	4
Alzheimer Disease (Late Onset)	5	2	6	2	3
Ambiguous Genitalia	1	1	NA	1	1
Amelogenesis Imperfecta	11	9	7	10	9
Aminoacylase 1 Deficiency	1	1	NA	1	1
Amyloidosis	4	5	6	1	3
Amyotrophic Lateral Sclerosis	31	27	15	18	17
Amyotrophic Lateral Sclerosis (Als)	1	NA	NA	1	1
Amyotrophic Lateral Sclerosis Type 1	5	4	2	3	3
Amyotrophic Lateral Sclerosis Type 4	11	8	3	4	5
Amyotrophic Lateral Sclerosis Type 6	5	4	5	1	1
Andermann Syndrome	3	3	1	4	1
Anemia	2	2	2	2	NA
Angelman Syndrome	6	8	5	4	3
Angelman Syndrome-Like	3	2	3	1	2
Aniridia	12	16	12	6	6
Anophthalmia - Microphthalmia	4	6	4	2	2
Anophthalmos With Limb Anomalies	2	2	NA	2	2
Antenatal	1	NA	1	1	1
Antenatal Bartter Syndrome	5	4	5	3	2
Anterior Segment Dysgenesis 3	4	3	4	1	1
Anterior Segment Dysgenesis 7	1	1	1	1	NA
Anthracyclines And Related Substances Response - Toxicity/Adr	1	1	NA	1	1
Antibody Deficiency	NA	1	NA	1	1
Aortic Aneurysm	57	44	31	16	14
Aortic Root Size	4	4	2	1	NA
Aortic Valve Disease 2	1	NA	1	1	1
Aortic Valve Disorder	9	9	8	2	1
Apc-Associated Polyposis Disorders	6	6	4	2	1
Apolipoprotein A-I (Giessen)	1	1	1	1	NA
Apolipoprotein A-I Deficiency	2	2	1	2	NA
App Polymorphism	1	1	NA	1	NA
Arginase Deficiency	3	3	3	1	3
Argininosuccinate Lyase Deficiency	11	9	8	11	10
Arrhythmia	15	16	17	7	5
Arrhythmogenic Right Ventricular Cardiomyopathy	42	43	41	17	27
Arterial Calcification	2	NA	2	2	2
Arterial Tortuosity Syndrome	19	15	16	7	11
Arteriohepatic Dysplasia	12	8	6	5	3
Arteriovenous Malformation	NA	2	2	2	2
Arthrogryposis Multiplex Congenita	13	9	9	4	6
Arthrogryposis Multiplex Congenita Distal	4	4	3	1	3
Aspartylglucosaminuria	4	2	2	1	NA
Asphyxiating Thoracic Dystrophy 2	1	1	NA	1	NA
Asphyxiating Thoracic Dystrophy 5	1	1	NA	1	1
Asplenia	4	5	5	1	1
Ataxia	7	7	4	2	NA
Ataxia-Telangiectasia-Like Disorder	NA	2	2	2	2
Ataxia-Telangiectasia-Like Disorder 1	10	11	4	2	2
Ataxia Neuropathy Spectrum Disorders	6	5	3	2	2
Ataxia With Oculomotor Apraxia	19	15	8	8	9
Athabascan-Type	2	2	2	2	NA
Atrial Fibrillation	8	7	6	1	4
Atrichia With Papular Lesions	17	10	13	4	3
Atrioventricular Septal Defect	2	NA	2	2	2
Atrioventricular Septal Defect 4	10	7	4	4	4
Attention Deficit Hyperactivity Disorder	NA	2	NA	2	NA
Atypical Hemolytic-Uremic Syndrome 6	NA	1	NA	1	1
Atypical Hemolytic Uremic Syndrome	15	16	12	7	9
Atypical Rett Syndrome	3	3	3	2	1
Aural Atresia	10	10	4	3	5
Auriculocondylar Syndrome	6	6	2	2	1
Autism Spectrum Disorder	7	7	NA	3	NA
Autism Spectrum Disorder Or Schizophrenia	NA	NA	1	1	1
Autistic Disorder Of Childhood Onset	1	1	NA	1	1
Autoimmune Thyroid Disease 3	1	NA	1	1	1
Autoinflammation	NA	1	NA	1	1
Autosomal Dominant	121	112	82	71	68
Autosomal Dominant 1	11	12	13	7	6
Autosomal Dominant 12	2	2	NA	2	2
Autosomal Dominant 13	3	3	1	1	2
Autosomal Dominant 2	2	2	2	2	NA
Autosomal Dominant 23	2	NA	2	2	2
Autosomal Dominant 29	2	2	1	1	1
Autosomal Dominant 3	3	3	1	1	NA
Autosomal Dominant 35	2	NA	2	2	2
Autosomal Dominant 5	NA	3	3	3	3
Autosomal Dominant 6	5	4	NA	1	2
Autosomal Dominant 65	10	16	7	2	3
Autosomal Dominant 7	3	3	NA	3	3
Autosomal Dominant Epilepsy	1	1	NA	1	1
Autosomal Dominant Form	4	8	2	2	2
Autosomal Dominant Nocturnal Frontal Lobe Epilepsy	8	2	8	3	3
Autosomal Dominant Progressive External Ophthalmoplegia With Mitochondrial Dna Deletions 1	3	2	3	1	3
Autosomal Recessive	172	161	103	89	89
Autosomal Recessive 11	1	NA	1	1	1
Autosomal Recessive 110	1	1	1	1	NA
Autosomal Recessive 2	26	22	21	7	9
Autosomal Recessive 41	3	3	2	1	1
Autosomal Recessive 46	NA	2	2	2	2
Autosomal Recessive 48	2	2	NA	2	NA
Autosomal Recessive 5	1	1	1	1	NA
Autosomal Recessive 53	10	9	4	3	3
Autosomal Recessive 56	1	1	1	1	NA
Autosomal Recessive 8	1	1	NA	3	3
Autosomal Recessive 9	14	11	13	7	5
Autosomal Recessive Centronuclear Myopathy	8	6	5	1	4
Autosomal Recessive Cerebellar Ataxia	21	18	17	7	5
Autosomal Recessive Congenital Ichthyosis 1	7	6	5	2	3
Autosomal Recessive Congenital Ichthyosis 3	1	1	NA	1	1
Autosomal Recessive Congenital Ichthyosis 4b	NA	NA	2	2	2
Autosomal Recessive Cutis Laxa Type 1b	16	18	10	2	3
Autosomal Recessive Early-Onset	NA	1	1	1	1
Autosomal Recessive Form	4	8	2	2	2
Axenfeld-Rieger Syndrome Type 3	2	2	2	2	NA
Axonal	19	15	18	12	9
Axonal Type 2o	5	5	1	1	2
Axonal Type 2v	3	1	2	3	3
B-Cell Negative	11	8	8	4	8
B Cell-Positive	16	16	6	8	10
B Lymphocyte And Natural Killer Lymphocyte Deficiency	6	8	7	3	2
Bag3-Related	9	7	1	6	8
Bamforth Syndrome	NA	NA	2	2	NA
Baraitser-Winter Syndrome	NA	NA	NA	1	1
Bardet-Biedl Syndrome	26	22	17	17	13
Bardet-Biedl Syndrome 1	2	2	2	1	NA
Bardet-Biedl Syndrome 10	3	3	2	7	7
Bardet-Biedl Syndrome 2	2	1	2	2	2
Bardet-Biedl Syndrome 21	2	1	2	1	1
Bare Lymphocyte Syndrome 2	17	20	14	11	6
Bare Lymphocyte Syndrome Type 1	3	3	1	2	3
Bartter Syndrome	1	1	2	2	2
Basal Cell Carcinoma	8	8	6	2	2
Basal Ganglia Calcification	2	2	1	1	1
Beaulieu-Boycott-Innes Syndrome	NA	NA	NA	2	NA
Becker Muscular Dystrophy	2	NA	2	2	2
Beckwith-Wiedemann Syndrome	6	9	4	5	5
Behavior Disorder	4	3	3	1	NA
Benign Familial Infantile	1	1	1	1	NA
Benign Familial Neonatal Seizures	10	3	6	3	1
Benign Neonatal Epilepsy	7	3	4	2	NA
Beta-2-Adrenoreceptor Agonist	1	1	NA	1	1
Beta-D-Mannosidosis	8	6	4	2	2
Beta Thalassemia	4	4	6	4	4
Bethlem Myopathy 1	18	17	15	8	9
Bethlem Myopathy 2	13	7	5	10	8
Bifunctional Peroxisomal Enzyme Deficiency	5	4	3	3	4
Bilateral Frontoparietal	1	1	NA	1	1
Bile Acid Synthesis Defect	1	1	NA	1	1
Biliary Tract Carcinoma	19	32	28	5	9
Biotinidase Deficiency	17	12	11	4	9
Bipolar Disorder (Age Of Onset <21) Or Attention Deficit Hyperactivity Disorder	NA	NA	2	2	2
Bipolar Disorder And Schizophrenia	1	NA	1	1	1
Blau Syndrome	25	22	25	13	11
Blepharocheilodontic Syndrome 1	2	2	1	1	1
Blepharophimosis	1	1	NA	1	1
Blood Protein Levels	28	24	24	10	9
Bloom Syndrome	26	22	20	10	16
Body Mass Index	18	8	5	15	6
Bone Mineral Content	4	4	NA	1	1
Bone Mineral Density	1	1	NA	1	1
Bone Mineral Density (Hip) And Hip Bone Size	1	1	1	1	2
Brachydactyly	18	16	12	11	8
Branchiootic Syndrome 3	2	NA	2	2	2
Breast-Ovarian Cancer	25	2	27	24	19
Breast And Ovarian Cancer Susceptibility	1	NA	1	1	1
Breast Cancer (Early Onset)	2	NA	2	2	2
Breast Cancer Specific Mortality In Breast Cancer	NA	1	1	1	NA
Breast Carcinoma	464	364	257	140	160
Brittle Cornea Syndrome 2	2	2	2	2	NA
Bronchiectasis With Or Without Elevated Sweat Chloride 1	14	14	10	4	5
Brown-Vialetto-Van Laere Syndrome 1	12	11	7	6	4
Brugada Syndrome	26	21	14	9	10
Brugada Syndrome 4	6	5	5	1	3
Brugada Syndrome 8	18	15	11	9	7
Brugada Syndrome 9	1	1	NA	1	1
Budd-Chiari Syndrome	2	2	2	1	NA
Bulbous Nose	1	1	NA	1	1
Bullous Ichthyosiform Erythroderma	8	7	2	3	4
C-Like Syndrome	14	14	12	4	2
Café-Au-Lait Macules With Pulmonary Stenosis	2	2	1	1	1
Calcium Levels	NA	8	NA	8	8
Campomelic Dysplasia With Autosomal Sex Reversal	3	3	3	3	NA
Camptomelic Dysplasia	13	9	13	12	5
Candidiasis	6	6	3	4	2
Carcinoma	18	22	19	13	10
Carcinoma Of Colon	8	7	4	7	7
Cardio-Cutaneous Syndrome	1	1	1	1	NA
Cardio-Facio-Cutaneous Syndrome	1	2	3	2	2
Cardiofaciocutaneous Syndrome 2	NA	2	2	2	2
Cardiofaciocutaneous Syndrome 4	5	8	8	7	4
Cardiomyopathies; Death; Heart Failure; Myocardial Infarction	1	1	NA	1	1
Cardiomyopathy	109	106	85	53	56
Cardiovascular Disease	NA	NA	NA	1	1
Cardiovascular Phenotype	715	637	494	263	259
Carney Complex	9	8	4	3	2
Carnitine Acylcarnitine Translocase Deficiency	3	3	2	1	1
Carnitine Palmitoyl Transferase 1 Deficiency	2	2	4	4	2
Carnitine Palmitoyltransferase I Deficiency	1	1	4	3	NA
Carnitine Palmitoyltransferase Ii Deficiency	6	4	4	5	3
Carpenter Syndrome 2	5	8	4	5	2
Cataract	10	7	7	4	4
Cataract 1	5	6	6	1	3
Cataract 4	6	5	6	5	NA
Cataract 6	3	1	2	2	2
Catecholaminergic Polymorphic Ventricular Tachycardia	11	11	11	3	2
Caused By Mutation In The Tbc1 Domain Family	10	16	7	2	3
Cblg Type	1	1	NA	1	NA
Central Dysmyelination	NA	3	4	4	4
Centronuclear	3	3	3	1	NA
Cerebellar Ataxia	6	6	3	3	3
Cerebellar Ataxia And Skeletal Dysplasia	32	25	15	10	5
Cerebellar Ataxia Infantile With Progressive External Ophthalmoplegia	2	4	4	2	4
Cerebellar Atrophy	NA	2	2	2	2
Cerebellar Vermis Hypoplasia	NA	NA	1	1	1
Cerebral Arteriovenous Malformation	NA	2	2	2	2
Cerebral Atrophy	NA	1	1	1	1
Cerebral Autosomal Dominant Arteriopathy With Subcortical Infarcts And Leukoencephalopathy Type 1	17	15	7	7	4
Cerebral Autosomal Recessive Arteriopathy With Subcortical Infarcts And Leukoencephalopathy	1	1	NA	1	1
Cerebral Cavernous Malformation	1	1	NA	1	1
Cerebral Cavernous Malformations 2	NA	2	2	2	2
Cerebral Palsy Spastic Quadriplegic	4	4	2	3	3
Cerebrooculofacioskeletal Syndrome 2	1	1	NA	1	1
Cerebrospinal Ab1-42 Levels In Normal Cognition	2	NA	NA	2	NA
Ceroid Lipofuscinosis Neuronal 1	5	2	3	5	5
Ceroid Lipofuscinosis Neuronal 2	8	5	4	6	4
Ceroid Lipofuscinosis Neuronal 5	1	2	2	1	1
Ceroid Lipofuscinosis Neuronal 7	4	4	3	1	3
Cervix Adenoma Malignum	6	6	2	4	4
Cervix Carcinoma	45	45	39	13	84
Charcot-Marie-Tooth	8	10	8	3	7
Charcot-Marie-Tooth Disease	165	137	111	64	59
Charcot-Marie-Tooth Disease Type 2e	NA	3	NA	3	3
Charcot-Marie-Tooth Disease Type 4	45	41	31	22	27
Charcot-Marie-Tooth Neuropathy X	2	1	2	1	NA
Charge Association	4	3	2	1	1
Child Syndrome	2	2	2	2	NA
Childhood-Onset	11	7	6	3	4
Childhood Absence 1	6	5	3	3	3
Childhood Absence 4	2	3	NA	2	2
Childhood Absence 5	6	5	3	3	3
Childhood Absence 6	4	4	3	4	1
Chitotriosidase Deficiency	3	3	2	1	1
Chloride Type	5	5	4	3	2
Cholestanol Storage Disease	9	8	8	4	5
Cholestasis	11	3	3	4	6
Cholesterol, Total	2	3	2	7	1
Chondrocalcinosis	10	9	4	6	3
Chondrodysplasia Blomstrand Type	1	1	1	1	NA
Choreoacanthocytosis	10	7	6	1	1
Christianson Syndrome	3	2	2	2	1
Chromosome 2q32-Q33 Deletion Syndrome	5	4	5	3	3
Chronic Hepatitis B Infection	2	2	NA	2	NA
Chronic Hepatitis C Infection	4	NA	4	4	4
Chronic Infantile Neurological	15	5	6	3	6
Chronic Inflammatory Diseases (Ankylosing Spondylitis, Crohn's Disease, Psoriasis, Primary Sclerosing Cholangitis, Ulcerative Colitis) (Pleiotropy)	3	2	1	3	2
Chronic Myelogenous Leukemia	5	1	5	4	5
Ciliary Dyskinesia	22	24	17	11	15
Citrin Deficiency	2	NA	2	2	2
Citrullinemia Type I	2	NA	1	1	NA
Claes-Jensen Type	4	4	2	3	3
Cleft Lip	1	1	NA	1	1
Cleft Palate	2	2	NA	2	2
Clinodactyly Of The 5th Toe	1	1	NA	1	1
Coach Syndrome	2	NA	2	2	2
Coarse Facial Features	1	1	NA	1	1
Cockayne Syndrome	3	4	4	1	3
Coenzyme Q10 Deficiency	18	15	17	3	1
Cog7 Congenital Disorder Of Glycosylation	2	NA	NA	2	2
Cognitive Impairment	1	2	1	2	2
Col9a2-Related Disorders	1	1	1	1	NA
Collagen Vi-Related Myopathy	28	24	27	6	5
Colorectal Cancer	120	118	76	60	69
Combined Cellular And Humoral Immune Defects With Granulomas	9	5	5	4	6
Combined Deficiency Of Sialidase And Beta Galactosidase	6	4	6	2	NA
Combined Oxidative Phosphorylation Deficiency	16	14	13	12	8
Combined Oxidative Phosphorylation Deficiency 10	7	7	2	5	3
Combined Oxidative Phosphorylation Deficiency 14	11	7	8	5	3
Combined Oxidative Phosphorylation Deficiency 25	1	NA	NA	1	1
Combined Oxidative Phosphorylation Deficiency 4	2	NA	2	2	2
Common Variable Immunodeficiency 10	5	5	4	4	2
Common Variable Immunodeficiency 7	9	4	3	3	5
Complement Component 2 Deficiency	5	4	3	3	2
Complementation Group J	47	45	28	21	21
Complementation Group O	24	16	19	7	17
Complementation Group Q	3	4	4	1	3
Complementation Group U	1	1	1	1	1
Cone-Rod Degeneration	1	4	4	3	3
Cone-Rod Dystrophy	52	49	34	20	21
Cone-Rod Dystrophy 15	2	NA	NA	2	3
Cone-Rod Dystrophy 18	NA	3	3	3	3
Cone-Rod Dystrophy Amelogenesis Imperfecta	3	6	1	3	4
Cone Dystrophy 3	11	13	8	6	9
Congenital 20 Presynaptic	2	5	4	4	4
Congenital Abnormality	52	43	33	21	24
Congenital Absence Of Salivary Gland	6	6	2	1	4
Congenital Adrenal Hyperplasia	2	3	4	3	3
Congenital Adrenal Insufficiency	2	1	1	1	1
Congenital Amegakaryocytic Thrombocytopenia	6	3	4	2	4
Congenital Anomalies Of Kidney And Urinary Tract	5	5	5	3	NA
Congenital Bilateral Aplasia Of Vas Deferens From Cftr Mutation	13	14	11	1	1
Congenital Bile Acid Synthesis Defect	2	1	1	2	2
Congenital Cataract	6	4	2	2	4
Congenital Central Hypoventilation	1	1	1	1	NA
Congenital Cerebellar Hypoplasia	5	5	1	3	3
Congenital Contractural Arachnodactyly	29	24	11	13	16
Congenital Defect Of Folate Absorption	1	3	5	2	2
Congenital Disorder Of Deglycosylation	6	6	3	2	2
Congenital Disorder Of Glycosylation	67	65	49	32	27
Congenital Disorder Of Glycosylation Type 1b	1	1	NA	1	1
Congenital Disorder Of Glycosylation Type 1d	3	2	3	1	1
Congenital Disorder Of Glycosylation Type 1j	2	2	1	1	1
Congenital Disorder Of Glycosylation Type 1k	1	1	1	1	NA
Congenital Disorder Of Glycosylation Type 1t	3	4	3	1	1
Congenital Disorder Of Glycosylation Type 2b	7	3	3	4	4
Congenital Disorder Of Glycosylation Type 2c	7	7	3	4	3
Congenital Disorder Of Glycosylation Type 2f	2	2	NA	2	2
Congenital Disorder Of Glycosylation Type 2h	2	4	2	4	4
Congenital Disorder Of Glycosylation Type 2i	1	NA	1	1	1
Congenital Disorder Of Glycosylation Type 2l	2	2	NA	2	2
Congenital Dyserythropoietic Anemia	8	6	8	2	1
Congenital Generalized Lipodystrophy	5	3	2	1	1
Congenital Generalized Lipodystrophy Type 1	NA	1	NA	1	1
Congenital Glucose-Galactose Malabsorption	5	3	3	2	3
Congenital Hyperammonemia	11	12	8	4	8
Congenital Hypothyroidism	7	7	5	2	2
Congenital Ichthyosiform Erythroderma	32	27	29	21	15
Congenital Lactase Deficiency	15	9	9	4	7
Congenital Long Qt Syndrome	7	11	9	2	3
Congenital Microcephaly	2	NA	2	2	2
Congenital Muscular Dystrophy	20	17	21	5	4
Congenital Muscular Dystrophy-Dystroglycanopathy (With Or Without Mental Retardation) Type B5	2	3	3	2	2
Congenital Muscular Dystrophy-Dystroglycanopathy With Brain And Eye Anomalies	10	6	3	1	5
Congenital Muscular Dystrophy-Dystroglycanopathy With Brain And Eye Anomalies Type A5	2	3	3	2	2
Congenital Muscular Dystrophy-Dystroglycanopathy With Mental Retardation	17	9	16	2	8
Congenital Muscular Hypertrophy-Cerebral Syndrome	3	2	1	1	1
Congenital Myasthenic Syndrome	58	35	51	20	19
Congenital Myotonia	8	16	4	4	4
Congenital Secretory Diarrhea	5	5	4	3	2
Congenital Sensory Neuropathy With Selective Loss Of Small Myelinated Fibers	6	6	3	4	2
Congenital Stationary Night Blindness	30	25	19	9	10
Congenital Zonular	NA	1	1	1	1
Connective Tissue Disorder	52	46	44	17	24
Cornea Plana 2	4	1	3	4	4
Corneal Dystrophy	13	12	8	9	9
Cornelia De Lange Syndrome 1	7	7	1	3	3
Coronary Artery Disease	6	6	7	2	2
Coronary Heart Disease	5	5	5	3	NA
Cortical Dysplasia	1	NA	1	1	1
Cortical Thickness	NA	NA	NA	4	4
Corticosterone Methyloxidase Type 1 Deficiency	9	8	6	2	4
Corticosterone Methyloxidase Type 2 Deficiency	10	9	7	2	4
Cortisone Reductase Deficiency 1	1	1	1	1	NA
Cowden Syndrome	4	3	3	1	NA
Cowden Syndrome 6	3	5	4	1	NA
Cranioectodermal Dysplasia	3	4	4	1	1
Craniofacial Deafness Hand Syndrome	3	3	NA	1	1
Craniometaphyseal Dysplasia	10	9	4	6	3
Craniosynostosis	8	3	3	5	4
Creatinine Levels	5	3	4	1	2
Crohn Disease	17	11	13	7	10
Crouzon Syndrome	8	3	3	5	4
Cryopyrin Associated Periodic Syndrome	3	4	NA	1	2
Cryptophthalmos	4	4	3	1	1
Cryptotia	1	1	NA	1	1
Culler-Jones Syndrome	2	2	1	2	1
Currarino Triad	2	NA	2	2	2
Cutaneous And Articular Syndrome	15	5	6	3	6
Cutaneous Malignant	5	7	4	4	3
Cutaneous Malignant Melanoma 3	2	2	NA	1	NA
Cutis Gyrata Syndrome Of Beare And Stevenson	8	3	3	5	4
Cutis Laxa	20	19	7	10	10
Cutis Laxa-Corneal Clouding-Oligophrenia Syndrome	2	2	NA	1	NA
Cutis Laxa With Severe Pulmonary	4	6	NA	4	4
Cylindromatosis	2	2	NA	1	NA
Cyp2c19: No Function	1	1	1	1	NA
Cystic Fibrosis	63	64	50	20	14
Cystic Fibrosis-Like Syndrome	6	6	3	1	2
Cystinosis	5	4	2	3	3
Cystinuria	9	6	9	5	6
D-2-Hydroxyglutaric Aciduria 2	5	NA	2	2	2
Danon Disease	9	8	6	3	2
Deafness	88	78	60	30	32
Deafness And Sensory Neuropathy	10	8	5	5	6
Decreased Body Weight	4	2	4	2	2
Deep Venous Thrombosis	1	1	NA	1	1
Deficiency Of 3-Hydroxyacyl-Coa Dehydrogenase	2	2	NA	2	2
Deficiency Of Acetyl-Coa Acetyltransferase	3	2	2	2	NA
Deficiency Of Alpha-Mannosidase	30	25	25	11	6
Deficiency Of Butyryl-Coa Dehydrogenase	12	10	4	8	9
Deficiency Of Ferroxidase	11	7	10	4	7
Deficiency Of Galactokinase	4	5	5	2	6
Deficiency Of Hydroxymethylglutaryl-Coa Lyase	8	7	4	1	2
Deficiency Of Iodide Peroxidase	6	3	3	2	2
Deficiency Of Pyrroline-5-Carboxylate Reductase	3	3	2	2	NA
Deficiency Of Transaldolase	4	3	5	3	3
Deficiency Of Udpglucose-Hexose-1-Phosphate Uridylyltransferase	20	19	17	9	6
Dementia	21	15	7	9	12
Demirhan Type	NA	3	3	3	3
Dendritic Cell	6	8	7	3	2
Dent's Disease	2	NA	NA	2	2
Dent Disease 2	1	1	NA	1	1
Dental Caries	4	NA	4	4	4
Depressive Symptoms	NA	1	1	1	1
Dermatofibrosis Lenticularis Disseminata	3	3	NA	2	2
Desmoid Disease	3	1	3	5	5
Diabetes	2	NA	2	2	2
Diabetes Mellitus	13	16	7	9	9
Diabetes Mellitus Type 2	4	2	3	2	3
Diamond-Blackfan Anemia	4	4	4	2	NA
Diaphanospondylodysostosis	9	9	7	2	2
Diarrhea 5	2	2	2	2	NA
Diarrhea With Microvillus Atrophy	10	8	6	5	6
Diastolic Blood Pressure	3	5	3	4	4
Diastolic Blood Pressure Response To Hydrochlorothiazide In Hypertension	NA	NA	2	2	2
Dicarboxylic Aminoaciduria	4	3	NA	2	4
Dicer1-Related Pleuropulmonary Blastoma Cancer Predisposition Syndrome	30	29	7	16	28
Diffuse Mesangial Sclerosis	9	9	6	4	3
Digeorge Sequence	2	1	NA	2	2
Dihydropyrimidinase Deficiency	3	2	NA	1	1
Dihydropyrimidine Dehydrogenase Deficiency	5	2	2	1	2
Dilated Cardiomyopathy	51	55	31	29	20
Dilated Cardiomyopathy 1aa	7	9	5	7	6
Dilated Cardiomyopathy 1c	2	2	2	2	NA
Dilated Cardiomyopathy 1cc	5	5	4	1	3
Dilated Cardiomyopathy 1hh	6	4	1	3	5
Dilated Cardiomyopathy 1i	4	4	3	1	1
Dilated Cardiomyopathy 1ii	6	4	4	2	NA
Dilated Cardiomyopathy 1jj	10	13	6	5	9
Dilated Cardiomyopathy 1kk	9	12	6	7	4
Dilated Cardiomyopathy 1m	1	3	3	2	2
Dilated Cardiomyopathy 1o	3	3	1	1	1
Dilated Cardiomyopathy 1w	7	6	4	2	4
Dilated Cardiomyopathy 1z	6	9	NA	1	3
Dilated Cardiomyopathy 3b	3	NA	3	2	2
Dilated Cardiomyopathy With Woolly Hair And Keratoderma	19	21	15	5	10
Disorders Of Intracellular Cobalamin Metabolism	11	7	6	4	3
Disproportionate Short-Trunk Short Stature	2	NA	2	2	2
Distal Arthrogryposis	5	4	4	3	2
Distal Hereditary Motor	2	5	4	4	4
Distal Hereditary Motor Neuronopathy	4	1	1	1	1
Distal Hereditary Motor Neuronopathy Type 7b	3	3	2	2	3
Distal Renal Tubular Acidosis	4	2	2	1	1
Distal Spinal Muscular Atrophy	9	4	3	4	4
Dna Ligase I Deficiency	1	1	NA	1	1
Dominant Intermediate B	9	9	9	3	4
Donnai Barrow Syndrome	33	32	15	13	23
Drash Syndrome	8	12	11	2	3
Dubin-Johnson Syndrome	8	6	3	2	3
Duchenne Muscular Dystrophy	20	19	16	11	10
Duodenal Adenocarcinoma	1	1	NA	1	1
Dyggve-Melchior-Clausen Syndrome	5	3	NA	3	NA
Dysarthria	6	5	6	3	4
Dysgnathia Complex	2	2	NA	2	NA
Dyskeratosis Congenita	14	15	13	16	10
Dyskeratosis Congenita Autosomal Dominant	1	1	NA	1	1
Dyssegmental Dysplasia	37	29	24	5	2
Dystonia	19	22	9	8	7
Dystonia 1	NA	NA	1	1	1
Dystonia 10	4	2	1	4	4
Dystonia 28	2	NA	2	2	2
Early-Onset	11	7	6	2	6
Early-Onset Familial Alzheimer Disease	2	2	NA	1	NA
Early Infantile	42	41	22	13	16
Early Infantile Epileptic Encephalopathy	96	72	66	40	33
Early Infantile Epileptic Encephalopathy 10	6	3	2	2	2
Early Infantile Epileptic Encephalopathy 12	21	22	13	10	5
Early Infantile Epileptic Encephalopathy 13	4	4	2	2	4
Early Infantile Epileptic Encephalopathy 14	24	21	13	7	5
Early Infantile Epileptic Encephalopathy 2	8	8	5	1	5
Early Infantile Epileptic Encephalopathy 34	5	2	4	1	NA
Early Infantile Epileptic Encephalopathy 4	3	3	1	1	1
Early Infantile Epileptic Encephalopathy 9	10	8	6	2	4
Early Spontaneous Preterm Birth	NA	1	1	1	1
Ectodermal Dysplasia-Syndactyly Syndrome 1	NA	2	2	2	2
Ectodermal Dysplasia And Immunodeficiency 2	4	4	1	3	3
Ectodermal Dysplasia Skin Fragility Syndrome	17	14	18	12	11
Ectopia Lentis	29	24	16	7	7
Eczema	NA	2	2	2	2
Ehlers-Danlos Syndrome	139	123	92	34	39
Ehlers-Danlos Syndrome-Like	1	NA	1	1	1
Ehlers-Danlos Syndrome Classic Type 2	2	2	6	4	2
Ehlers-Danlos Syndrome Dermatosparaxis Type	25	23	16	12	20
Electroencephalographic Traits In Alcoholism	NA	NA	1	1	1
Elliptocytosis	23	21	15	19	18
Emery-Dreifuss Muscular Dystrophy	5	6	5	1	NA
Emery-Dreifuss Muscular Dystrophy 2	2	NA	2	2	2
Encephalopathy	5	5	3	1	2
Endometrial Carcinoma	7	5	3	4	4
Endometriosis	2	2	NA	2	2
Endometrium Carcinoma	210	127	102	61	79
Enhanced S-Cone Syndrome	15	15	9	6	1
Enlarged Vestibular Aqueduct	3	5	3	3	2
Epidermal Nevus	2	NA	2	2	2
Epidermodysplasia Verruciformis	22	15	13	12	8
Epidermolysis Bullosa	62	44	53	27	34
Epidermolysis Bullosa Junctionalis With Pyloric Atresia	22	16	16	9	13
Epidermolysis Bullosa Simplex	14	10	10	4	3
Epilepsy	147	140	115	53	56
Epileptic Encephalopathy	107	96	60	40	38
Epiphyseal Chondrodysplasia	2	2	1	1	1
Episodic Ataxia	4	4	NA	3	1
Episodic Hemiplegia	NA	1	NA	1	1
Episodic Pain Syndrome	2	2	1	1	NA
Erosive Tooth Wear (Severe Vs Non-Severe)	2	NA	NA	2	NA
Erythrocytosis	32	34	25	13	9
Esophageal Atresia	4	4	3	1	4
Essential Thrombocytemia	2	NA	NA	2	2
Estimated Glomerular Filtration Rate	3	1	3	1	NA
Fabry Disease	6	6	3	2	2
Facial Dysmorphism	4	4	2	2	NA
Facioscapulohumeral Muscular Dystrophy 2	2	2	1	1	1
Factor B Fast/Slow Polymorphism	2	2	NA	2	NA
Factor Ix Polymorphism	1	NA	1	1	1
Factor Xiii Subunit A Deficiency	2	2	3	2	1
Factor Xiii Subunit B Deficiency	1	NA	1	2	2
Familial	43	41	27	15	20
Familial 4	1	1	2	1	1
Familial Adenomatous Polyposis	5	3	6	4	5
Familial Adenomatous Polyposis 1	62	46	51	46	38
Familial Adult Myoclonic	9	8	9	2	4
Familial Amyloid Nephropathy With Urticaria And Deafness	15	5	6	3	6
Familial Aortopathy	1	1	NA	1	1
Familial Atrial Fibrillation	14	14	11	5	2
Familial Atypical Mycobacteriosis	10	11	5	5	4
Familial Cancer Of Breast	103	80	67	33	45
Familial Candidiasis	28	23	21	9	13
Familial Cold Autoinflammatory Syndrome	41	22	22	17	20
Familial Cold Autoinflammatory Syndrome 2	28	27	23	10	16
Familial Cold Autoinflammatory Syndrome 3	10	7	6	10	4
Familial Cold Urticaria	11	6	8	6	4
Familial Colorectal Cancer	6	4	6	3	3
Familial Erythrocytosis	24	13	15	10	5
Familial Febrile Seizures 8	2	2	2	1	2
Familial Focal	32	26	23	10	12
Familial Focal With Variable Foci 5	NA	NA	NA	1	NA
Familial Focal With Variable Foci 6	NA	NA	NA	1	NA
Familial Hemophagocytic Lymphohistiocytosis	24	23	9	7	9
Familial High Density Lipoprotein Deficiency	15	15	13	4	4
Familial Horizontal	11	6	8	5	5
Familial Hypercholesterolemia	154	121	100	82	70
Familial Hypercholesterolemia - Homozygous	10	5	3	7	10
Familial Hypercholesterolemia 1	285	254	197	177	163
Familial Hypercholesterolemia 2	13	12	9	7	6
Familial Hypercholesterolemia 3	13	15	12	8	6
Familial Hypercholesterolemia 4	2	2	3	1	1
Familial Hypertrophic Cardiomyopathy 1	4	4	4	4	1
Familial Hypertrophic Cardiomyopathy 12	1	3	3	2	2
Familial Hypertrophic Cardiomyopathy 13	6	9	NA	1	3
Familial Hypertrophic Cardiomyopathy 19	15	11	4	7	9
Familial Hypertrophic Cardiomyopathy 2	15	11	12	6	10
Familial Hypertrophic Cardiomyopathy 20	5	5	4	1	3
Familial Hypertrophic Cardiomyopathy 24	2	2	2	2	NA
Familial Hypobetalipoproteinemia	31	29	24	15	10
Familial Hypokalemia-Hypomagnesemia	17	16	9	6	8
Familial Infantile	7	6	7	4	3
Familial Infantile Myasthenia	4	8	5	2	5
Familial Isolated Hypoparathyroidism	1	1	2	1	1
Familial Isolated Pituitary Adenomas	2	2	4	1	NA
Familial Medullary Thyroid Carcinoma	5	4	1	3	3
Familial Multiple Polyposis Syndrome	7	3	5	5	3
Familial Partial Lipodystrophy	7	6	9	6	6
Familial Platelet Disorder With Associated Myeloid Malignancy	4	4	3	1	1
Familial Renal Glucosuria	10	10	4	6	4
Familial Restrictive Cardiomyopathy	6	6	8	4	2
Familial Restrictive Cardiomyopathy 3	15	11	12	6	10
Familial Spinal	2	2	1	1	1
Familial Temporal Lobe	13	15	13	7	5
Familial Temporal Lobe Epilepsy 1	4	5	2	4	5
Familial Thoracic 10	1	2	1	1	1
Familial Thoracic 4	49	37	25	14	12
Familial Thoracic Aortic Aneurysm	NA	2	2	2	2
Familial Visceral Amyloidosis	2	3	3	3	1
Familial X-Linked Hypophosphatemic Vitamin D Refractory Rickets	4	4	1	1	1
Fanconi-Bickel Syndrome	2	2	1	2	3
Fanconi Anemia	105	98	74	48	57
Febrile Seizures	3	1	3	2	3
Fev1	2	2	NA	1	2
Fg Syndrome 2	2	2	1	1	1
Fibrinogen	1	1	1	1	NA
Fibrinogen Levels	2	1	2	1	NA
Fibrochondrogenesis 1	7	9	11	4	5
Fibrosarcoma	10	6	4	4	4
Fibrous Dysplasia Of Jaw	14	21	19	13	13
Finger Syndactyly	1	1	NA	1	1
Finnish Congenital Nephrotic Syndrome	25	22	20	11	5
Fleck Corneal Dystrophy	7	6	5	5	5
Flnb-Related Spectrum Disorders	17	11	9	3	7
Focal	16	18	19	6	5
Focal Segmental Glomerulosclerosis	14	7	10	11	8
Focal Segmental Glomerulosclerosis 2	2	1	1	1	1
Focal Segmental Glomerulosclerosis 3	3	1	2	5	4
Focal With Speech Disorder And With Or Without Mental Retardation	5	8	4	1	2
Folate-Sensitive	4	4	4	2	2
Frank Ter Haar Syndrome	14	9	14	2	3
Fraser Syndrome 1	52	38	41	11	17
Frasier Syndrome	8	12	11	2	3
Freeman-Sheldon Syndrome	5	3	4	3	3
Frontal Bossing	1	1	NA	1	1
Frontometaphyseal Dysplasia 1	27	15	15	9	10
Fucosidosis	5	3	1	1	3
Fumarase Deficiency	4	2	3	2	NA
Galactosylceramide Beta-Galactosidase Deficiency	15	11	11	8	12
Gallbladder Disease 1	3	NA	1	1	1
Gamma-Aminobutyric Acid Transaminase Deficiency	14	15	13	8	8
Gangliosidosis Gm1 Type 3	4	8	2	3	4
Gastrointestinal	4	6	NA	4	4
Gastrointestinal Stromal Tumor	117	110	89	72	40
Gaze Palsy	11	6	8	5	5
Gc1/Gc2 Polymorphism	2	NA	2	2	NA
Geleophysic Dysplasia	30	23	18	9	11
Geleophysic Dysplasia 1	2	3	1	1	2
Geleophysic Dysplasia 2	2	4	NA	1	1
General Cognitive Ability	NA	NA	NA	1	NA
Generalized Epilepsy And Paroxysmal Dyskinesia	11	6	7	2	1
Generalized Epilepsy With Febrile Seizures Plus	10	6	8	1	1
Genital Anomalies And Immunodeficiency	1	1	NA	1	1
Genitourinary Anomalies	4	8	7	2	3
Genitourinary Anomalies And Mental Retardation Syndrome	8	8	5	4	3
Geroderma Osteodysplastica	1	1	1	3	2
Giant Axonal Neuropathy 1	7	4	3	4	2
Glanzmann Thrombasthenia	4	1	2	1	NA
Glaucoma 1	15	14	11	9	6
Glaucoma 3	2	2	1	3	2
Glioblastoma	1	1	1	1	NA
Glioma	256	230	213	102	113
Global Developmental Delay	13	14	12	6	7
Glp-1 Levels In Response To Oral Glucose Tolerance Test (Fasting)	3	1	2	3	3
Glucocorticoid Deficiency With Achalasia	7	11	6	10	12
Glucose-6-Phosphate Transport Defect	10	8	8	4	4
Glucose Transporter Type 1 Deficiency Syndrome	13	17	5	6	6
Glut1 Deficiency Syndrome 1	19	23	4	13	14
Glut1 Deficiency Syndrome 2	7	7	1	2	3
Glutaric Aciduria	3	3	1	2	2
Glycated Hemoglobin Levels	NA	NA	NA	3	3
Glycine Encephalopathy With Normal Serum Glycine	1	1	1	1	NA
Glycogen Phosphorylase Kinase Deficiency	9	3	6	5	2
Glycogen Storage Disease	71	63	40	36	33
Glycogen Storage Disease 0	1	2	1	1	1
Glycogen Storage Disease Ii	2	2	NA	2	2
Glycogen Storage Disease Ixb	2	2	2	2	NA
Glycogen Storage Disease Ixd	1	NA	1	1	1
Glycogen Storage Disease Type Iii	15	13	5	8	9
Gm1 Gangliosidosis	3	3	NA	3	3
Gm1 Gangliosidosis Type 2	4	8	2	3	4
Gne Myopathy	9	8	7	3	3
Gorlin Syndrome	56	51	38	19	21
Graves` Disease	1	1	NA	1	1
Gray Platelet Syndrome	15	12	7	9	10
Greenberg Dysplasia	4	4	1	3	1
Greig Cephalopolysyndactyly Syndrome	22	15	14	3	3
Growth Retardation	3	2	1	3	3
Gwas Of Adult Body Mass Index In A British Population	1	1	NA	1	1
Gwas Of Height-Adjusted Highest Forced Expiratory Volume In A British Population	NA	2	1	1	1
Gwas Of Height In A British Population	3	NA	2	2	2
Gwas Of Log10 Fibrinogen In A British Population	NA	3	3	3	3
Gwas Of Log10 Glycosylated Haemoglobin In A British Population	1	1	NA	1	1
Gyrate Atrophy	1	NA	1	1	NA
Haemangioblastoma	1547	1385	1375	884	1105
Haematopoietic Neoplasm	339	308	271	110	133
Haemorrhagic Telangiectasia 2	2	1	2	1	2
Hair Color	1	1	NA	1	1
Hajdu-Cheney Syndrome	7	7	1	5	6
Hallux Valgus	1	1	NA	1	1
Hand Tremor	NA	2	2	2	2
Hawkinsinuria	4	3	2	5	5
Hay Fever And/Or Eczema	NA	2	2	2	2
Hearing Impairment	2	2	2	1	NA
Hearing Loss	10	7	5	1	NA
Hecht Syndrome	1	6	5	7	5
Height	14	15	15	11	11
Hematology Traits	NA	NA	NA	3	3
Hemochromatosis Type 3	5	2	2	3	2
Hemoglobin	1	1	1	4	3
Hemoglobin Ankara	NA	2	2	2	2
Hemoglobin Brem-Sur-Mer	NA	2	NA	2	2
Hemoglobin Chile	NA	2	2	2	2
Hemoglobin D (Ouled Rabah)	NA	NA	NA	3	3
Hemoglobin Ernz	2	2	NA	2	2
Hemoglobin Fukuoka	NA	1	1	1	1
Hemoglobin Fukuyama	NA	3	3	3	3
Hemoglobin Iraq-Halabja	NA	2	2	2	2
Hemoglobin J (Iran)	NA	3	3	3	3
Hemoglobin Levels	2	2	NA	3	3
Hemoglobin Porto Alegre	NA	2	NA	2	2
Hemoglobin Regina	1	NA	1	1	1
Hemoglobin Villejuif	2	2	NA	2	2
Hemoglobin Zengcheng	1	1	1	1	NA
Hemolytic Anemia	6	4	4	1	1
Hemophagocytic Lymphohistiocytosis	16	17	7	7	8
Hepatic Lipase Deficiency	NA	NA	NA	2	2
Hepatic Methionine Adenosyltransferase Deficiency	2	3	1	1	NA
Hepatitis B	3	2	3	1	1
Hepatocellular Carcinoma	6	4	6	8	5
Hereditary	17	14	7	14	15
Hereditary Breast And Ovarian Cancer Syndrome	11	5	11	3	4
Hereditary Cancer-Predisposing Syndrome	2798	2442	1738	1153	1183
Hereditary Cancer Syndrome	NA	1	1	1	1
Hereditary Coproporphyria	3	1	3	2	2
Hereditary Cutaneous Melanoma	52	39	27	40	31
Hereditary Diffuse Gastric Cancer	94	77	61	49	52
Hereditary Diffuse Leukoencephalopathy With Spheroids	8	6	8	2	NA
Hereditary Essential	1	NA	1	1	1
Hereditary Factor Ii Deficiency Disease	5	2	5	4	4
Hereditary Factor Viii Deficiency Disease	1	1	1	1	NA
Hereditary Factor Xi Deficiency Disease	10	14	4	10	9
Hereditary Fructosuria	5	5	4	3	4
Hereditary Hemochromatosis	12	6	6	4	5
Hereditary Hemorrhagic Telangiectasia	6	8	4	6	5
Hereditary Hemorrhagic Telangiectasia Type 1	22	12	16	11	11
Hereditary Hemorrhagic Telangiectasia Type 2	8	5	8	6	8
Hereditary Insensitivity To Pain With Anhidrosis	15	17	7	4	5
Hereditary Motor And Sensory Neuropathy	3	3	6	2	2
Hereditary Nephrotic Syndrome	1	NA	1	1	1
Hereditary Neuralgic Amyotrophy (Hna)	5	3	4	3	3
Hereditary Nonpolyposis Colon Cancer	142	145	83	69	54
Hereditary Nonpolyposis Colorectal Cancer Type 5	37	30	19	18	22
Hereditary Paraganglioma-Pheochromocytoma Syndromes	6	3	4	2	2
Hereditary Pyropoikilocytosis	13	15	9	10	9
Hereditary Sensory And Autonomic	7	6	5	4	5
Hereditary Sensory Neuropathy Type Ie	21	18	5	2	6
Hereditary Sensory Neuropathy Type If	3	2	3	2	NA
Hereditary Sideroblastic Anemia With Myopathy And Lactic Acidosis	3	3	1	2	2
Hereditary Spastic Paraplegia	1	1	NA	1	1
Hermansky-Pudlak Syndrome	13	10	5	4	2
Hermansky Pudlak Syndrome 2	NA	1	NA	1	1
Herpes Simplex Encephalitis	1	1	NA	1	1
Heterogeneous Nuclear Ribonucleoprotein G	4	4	2	2	2
Heterotaxia	11	14	8	5	5
Heterotaxy	2	2	1	1	1
Heterotopia	6	8	8	2	3
High Altitude Adaptation	1	1	1	1	NA
High Density Lipoprotein Cholesterol Levels	3	6	3	3	3
High Myopia	2	2	2	2	NA
Hip Bone Size	1	1	1	1	2
Hirschsprung Disease	12	8	1	9	8
Hirschsprung Disease 1	3	2	NA	2	1
Histiocytic Medullary Reticulosis	7	7	8	3	7
Histiocytosis-Lymphadenopathy Plus Syndrome	9	11	10	4	4
History Of Neurodevelopmental Disorder	486	441	372	176	179
Hiv-1 Control	5	3	2	3	3
Hnsha Due To Aldolase A Deficiency	2	3	3	1	1
Holoprosencephaly 3	3	5	3	3	NA
Holoprosencephaly 7	2	2	NA	2	2
Holoprosencephaly 9	4	4	3	2	1
Holoprosencephaly Sequence	50	55	31	23	21
Holt-Oram Syndrome	2	3	3	1	NA
Homocysteinemia Due To Mthfr Deficiency	3	4	2	3	2
Homocystinuria	2	2	NA	3	3
Homocystinuria Due To Cbs Deficiency	8	18	15	9	6
Howel-Evans Syndrome	4	4	3	1	NA
Hurler Syndrome	10	9	10	7	9
Hydroxylysine-Deficient	19	16	17	6	8
Hyper-Ige Recurrent Infection Syndrome 1	2	2	2	1	1
Hyper-Ige Syndrome	1	2	NA	1	1
Hyperaldosteronism	51	46	32	15	22
Hyperammonemia	7	7	3	3	2
Hyperekplexia	19	16	13	8	2
Hyperekplexia 1	3	4	1	1	1
Hyperekplexia 3	9	9	9	5	1
Hyperferritinemia Cataract Syndrome	4	4	2	2	2
Hyperglycinuria	6	6	4	2	2
Hyperinsulinemic Hypoglycemia	6	6	6	1	3
Hyperinsulinism	14	14	17	7	4
Hyperkalemic Periodic Paralysis	23	11	26	8	8
Hyperkalemic Periodic Paralysis Type 1	25	15	23	8	9
Hyperlipoproteinemia	6	4	6	4	3
Hyperornithinemia-Hyperammonemia-Homocitrullinuria Syndrome	2	5	5	1	2
Hyperphosphatasia-Intellectual Disability Syndrome	4	5	4	1	1
Hyperphosphatasia With Mental Retardation Syndrome 2	11	11	8	4	2
Hyperprolinemia	6	3	2	2	NA
Hypertension	3	2	3	2	2
Hypertension; Myocardial Infarction; Stroke	NA	2	2	2	2
Hypertrichotic Osteochondrodysplasia	2	3	1	1	NA
Hypertrophic Cardiomyopathy	53	47	39	22	23
Hypertyrosinemia	5	10	9	7	6
Hypobetalipoproteinemia	16	15	10	9	8
Hypocalcemia	2	2	2	2	NA
Hypochromic Microcytic	2	2	2	2	NA
Hypochromic Microcytic Anemia With Iron Overload 2	1	1	NA	1	1
Hypoglycemia With Deficiency Of Glycogen Synthetase In The Liver	5	9	8	4	4
Hypogonadism With Anosmia	6	4	1	4	3
Hypokalemic Periodic Paralysis	30	15	35	11	11
Hypomyelinating	3	5	4	4	3
Hypomyelinating Leukodystrophy 8	2	2	4	4	4
Hypoparathyroidism Retardation Dysmorphism Syndrome	3	1	NA	1	1
Hypophosphatemic	1	1	NA	1	1
Hypophosphatemic Rickets	2	NA	2	2	2
Hypoplasia Of The Corpus Callosum	5	6	6	1	4
Hypotension	7	5	1	1	1
Hypothyroidism	4	3	4	1	1
Hypotonia	2	2	1	2	NA
Hypotrichosis 6	3	1	3	2	2
Ichthyosis	2	1	2	1	1
Idiopathic	6	6	3	5	4
Idiopathic Basal Ganglia Calcification 1	7	4	4	2	4
Idiopathic Generalized	1	1	NA	1	1
Idiopathic Generalized 9	1	1	NA	1	NA
Idiopathic Generalized Epilepsy	63	60	42	17	28
Idiopathic Hypereosinophilic Syndrome	9	7	2	2	2
Immune Reponse To Smallpox (Secreted Ifn-Alpha)	2	2	NA	2	2
Immune Response To Anthrax Vaccine	3	3	3	3	NA
Immunodeficiency	8	4	2	4	2
Immunodeficiency-Centromeric Instability-Facial Anomalies Syndrome 1	12	10	6	4	4
Immunodeficiency-Centromeric Instability-Facial Anomalies Syndrome 2	3	3	NA	2	3
Immunodeficiency 23	6	5	5	1	NA
Immunodeficiency 26 With Or Without Neurologic Abnormalities	15	13	7	4	4
Immunodeficiency 29	2	NA	2	2	2
Immunodeficiency 32a	10	6	7	3	3
Immunodeficiency 32b	11	7	8	3	3
Immunodeficiency 36	NA	1	1	1	1
Immunodeficiency 44	5	7	9	5	7
Immunodeficiency 51	10	10	8	3	8
Impulsive Or Violent Behavior	1	1	NA	1	1
Inborn Genetic Diseases	79	62	55	31	28
Inclusion Body Myopathy	5	5	7	8	6
Inclusion Body Myopathy 3	6	7	8	7	7
Increased Csf Lactate	NA	1	1	1	1
Increased Histidine	NA	NA	NA	2	2
Increased Serum Pyruvate	NA	1	1	1	1
Infantile	19	17	15	5	7
Infantile Convulsions And Paroxysmal Choreoathetosis	1	NA	1	1	1
Infantile Cortical Hyperostosis	6	7	5	1	1
Infantile Gm1 Gangliosidosis	4	8	2	3	4
Infantile Histiocytoid Cardiomyopathy	NA	NA	2	2	2
Infantile Hypertrophic Pyloric Stenosis	NA	NA	NA	3	NA
Infantile Nephronophthisis	4	3	1	2	3
Infantile Refsum's Disease	2	2	NA	2	2
Infantile Spasms	6	1	5	4	5
Inflammatory Bowel Disease 1	5	5	4	5	4
Inflammatory Skin And Bowel Disease	2	1	2	2	1
Inosine Triphosphatase Deficiency	4	4	6	6	4
Insulin-Dependent	2	2	NA	2	2
Insulin-Like Growth Factor 1 Resistance To	8	6	6	2	4
Intellectual Deficiency	1	1	NA	1	1
Intellectual Disability	60	61	45	23	21
Intellectual Disability With Language Impairment And Autistic Features	4	NA	5	5	5
Interferon Alfa-2b	2	NA	2	2	2
Interstitial Lung And Liver Disease	3	1	2	3	2
Interstitial Nephritis	2	2	NA	2	2
Intrahepatic	3	NA	1	1	1
Intraocular Pressure	2	NA	2	2	2
Intrauterine Growth Retardation	1	1	NA	1	1
Iron Levels	NA	NA	NA	9	9
Iron Status Biomarkers	NA	NA	NA	9	9
Ischiopatellar Dysplasia	4	3	2	3	3
Isolated Congenital	6	7	7	1	1
Isolated Coronal Synostosis	8	3	3	5	4
Isolated Follicle-Stimulating Hormone Deficiency	1	2	1	2	2
Isolated Gnrh Deficiency	1	1	NA	1	1
Isolated Growth Hormone Deficiency	3	3	5	2	4
Isolated Nonsyndromic Congenital Heart Disease	11	7	5	5	3
Isovaleryl-Coa Dehydrogenase Deficiency	3	5	4	3	3
Itga7-Related	8	7	7	3	2
Jackson-Weiss Syndrome	8	3	3	5	4
Jarcho-Levin Syndrome	11	8	8	7	4
Jervell And Lange-Nielsen Syndrome	13	8	11	6	2
Jeune Thoracic Dystrophy	9	6	8	7	6
John Milton Hagen Blood Group System	2	NA	NA	2	2
Joubert Syndrome	54	41	49	23	23
Joubert Syndrome 1	6	4	2	2	1
Joubert Syndrome 14	2	1	3	3	3
Joubert Syndrome 17	4	4	3	2	NA
Joubert Syndrome 18	1	1	NA	1	NA
Joubert Syndrome 20	NA	1	1	1	1
Joubert Syndrome 5	3	3	1	2	2
Joubert Syndrome 9	3	1	3	2	3
Joubert Syndrome And Related Disorders	1	1	NA	1	1
Junctional Epidermolysis Bullosa Gravis Of Herlitz	15	14	14	4	4
Juvenile-Onset	2	NA	1	2	1
Juvenile Hemochromatosis	3	3	1	2	2
Juvenile Myelomonocytic Leukemia	1	1	NA	1	1
Juvenile Myoclonic 5	2	3	NA	2	2
Juvenile Myoclonic Epilepsy	3	4	1	1	NA
Juvenile Polyposis	7	6	5	1	1
Juvenile Polyposis Syndrome	3	3	1	2	3
Juvenile Retinoschisis	1	NA	1	1	1
Kaeser Type	1	1	NA	1	1
Kallmann Syndrome 3	4	2	NA	2	2
Karyomegalic	2	2	NA	2	2
Kcnq1-Related Disorders	4	2	4	2	NA
Keratoconus	NA	1	1	1	1
Keratosis Follicularis	2	4	1	2	3
Kidney Carcinoma	172	134	50	99	95
Kindler's Syndrome	10	10	5	2	3
Kleefstra Syndrome 1	44	48	30	23	19
Kohlschutter's Syndrome	7	5	6	4	1
Koolen-De Vries Syndrome	6	6	4	1	4
Lactate Dehydrogenase B Deficiency	3	3	2	1	1
Lactic Acidosis	2	2	NA	2	2
Lactose Intolerance	13	9	9	4	7
Lafora Disease	3	3	3	3	3
Langereis Blood Group	NA	1	1	1	1
Language Retardation	1	1	NA	1	1
Large Intestine Adenoma	142	138	144	10	10
Large Intestine Carcinoma	1644	1361	1660	735	758
Laron-Type Isolated Somatotropin Defect	2	2	2	1	1
Larsen Syndrome	4	7	6	3	3
Laryngoonychocutaneous Syndrome	10	7	2	2	1
Lchad Deficiency	2	NA	NA	2	2
Ldl Cholesterol	5	5	5	3	NA
Ldl Cholesterol Levels	4	3	3	1	1
Leber Congenital Amaurosis	13	8	12	1	1
Leber Congenital Amaurosis 1	4	3	4	3	1
Leber Congenital Amaurosis 4	NA	2	2	2	2
Left Ventricular Noncompaction 6	17	13	12	6	10
Left Ventricular Noncompaction 8	9	8	7	3	5
Left Ventricular Noncompaction Cardiomyopathy	6	8	6	5	2
Legius Syndrome	4	4	1	2	2
Leigh Syndrome	35	25	24	12	15
Leiomyosarcoma	10	5	5	5	5
Leptin Receptor Deficiency	1	1	1	1	1
Lethal Acantholytic	11	11	16	7	9
Lethal Congenital Contracture Syndrome 11	3	3	3	3	NA
Leukocyte Adhesion Deficiency	2	NA	2	2	2
Leukodystrophy	8	7	9	7	4
Leukoencephalopathy With Ataxia	2	1	1	1	1
Levy-Hollister Syndrome	12	7	3	6	8
Li-Fraumeni Syndrome	1	1	1	2	3
Liddle Syndrome 1	12	9	10	7	9
Life Satisfaction	NA	1	1	1	1
Lig4 Syndrome	2	1	2	1	1
Limb-Girdle	37	31	28	19	15
Limb-Girdle Muscular Dystrophy	34	28	34	5	10
Limb-Girdle Muscular Dystrophy-Dystroglycanopathy	24	15	22	10	14
Lipid Storage Myopathy Due To Flavin Adenine Dinucleotide Synthetase Deficiency	1	1	NA	1	1
Lipoprotein-Associated Phospholipase A2 Activity And Mass	1	NA	1	3	NA
Lissencephaly	25	24	16	2	5
Lissencephaly 1	2	2	NA	1	1
Lissencephaly 2	14	16	13	8	6
Livedo And Short Stature	4	4	2	2	NA
Liver Carcinoma	64	60	46	11	16
Liver Failure Acute Infantile	3	3	3	1	2
Liver Fibrosis And Steatohepatitis Severity (Mri Ct1 Measure)	NA	NA	NA	3	3
Lmna-Related	5	4	6	2	2
Localized Ar Hypotrichosis	3	6	3	5	5
Loeys-Dietz Syndrome	10	11	8	3	3
Loeys-Dietz Syndrome 3	8	5	4	6	4
Loeys-Dietz Syndrome 4	9	7	5	1	4
Long-Chain 3-Hydroxyacyl-Coa Dehydrogenase Deficiency	6	6	3	2	2
Long Qt Syndrome	32	27	31	12	10
Long Qt Syndrome 14	2	2	2	2	2
Low Density Lipoprotein Cholesterol Levels	4	5	4	7	4
Lower Extremity-Predominant	7	8	1	4	2
Lower Extremity Predominant 1	3	3	1	1	2
Lung Adenocarcinoma	7	6	3	6	3
Lung Cancer	16	14	4	4	4
Lung Carcinoma	396	461	345	148	142
Lung Function	6	6	1	3	6
Lung Lymphangioleiomyomatosis	30	NA	NA	30	30
Lupus Erythematosus, Systemic	2	NA	2	2	2
Luscan-Lumish Syndrome	3	2	1	1	1
Lymphangiomyomatosis	8	16	7	1	2
Lymphedema	7	9	7	4	3
Lymphoblastic Leukemia	NA	1	1	1	1
Lymphocyte Counts	4	4	1	1	1
Lymphoid Neoplasm	176	126	125	69	105
Lymphoma	1	NA	1	1	1
Lymphoproliferative Syndrome	5	5	1	1	NA
Lymphoproliferative Syndrome 1	4	2	2	2	2
Lynch Syndrome	61	57	53	25	15
Lynch Syndrome I	3	NA	3	3	3
Lynch Syndrome Ii	6	7	2	3	4
Lysinuric Protein Intolerance	7	7	3	8	4
Macroglossia	1	1	NA	1	1
Macrothrombocytopenia	1	1	NA	1	1
Macular Degeneration	48	41	30	15	24
Macular Dystrophy	3	3	1	1	NA
Macular Thickness	4	2	2	4	2
Majeed Syndrome	18	16	10	4	4
Major Depressive Disorder	9	8	10	3	5
Malignant Melanoma	47	65	34	32	36
Malignant Melanoma Of Skin	3	3	3	3	NA
Malignant Tumor Of Prostate	16	13	7	12	12
Malpuech Facial Clefting Syndrome	1	NA	1	1	1
Mandibular Prognathia	1	1	NA	1	1
Maple Syrup Urine Disease	15	13	12	13	11
Marden Walker Like Syndrome	1	1	NA	1	NA
Marfan Lipodystrophy Syndrome	2	4	NA	1	1
Marfan Syndrome	75	65	37	27	27
Marfan Syndrome/Loeys-Dietz Syndrome/Familial Thoracic Aortic Aneurysms And Dissections	9	9	1	1	5
Marinesco-Sjögren Syndrome	NA	1	NA	1	1
Martsolf Syndrome	2	1	1	1	1
Masp2 Deficiency	7	5	6	5	4
Mass Syndrome	22	18	10	7	7
Mastocytosis	2	3	2	2	2
Maturity-Onset Diabetes Of The Young	8	10	8	7	7
Maturity Onset Diabetes Mellitus In Young	15	9	7	2	1
Mckusick Kaufman Syndrome	2	2	1	1	1
Meacham Syndrome	9	9	6	4	3
Mean Arterial Pressure	3	3	NA	1	1
Mean Corpuscular Hemoglobin	6	6	3	6	4
Mean Corpuscular Hemoglobin Concentration	1	1	NA	4	4
Mean Corpuscular Volume	1	1	4	3	3
Meckel-Gruber Syndrome	31	24	23	14	16
Meckel Syndrome	NA	1	1	1	1
Meckel Syndrome Type 6	2	NA	2	2	2
Medulloblastoma	4	4	3	4	4
Megalencephalic Leukoencephalopathy With Subcortical Cysts	5	6	2	3	3
Megalencephaly	5	8	7	4	4
Megalencephaly-Polymicrogyria-Polydactyly-Hydrocephalus Syndrome 1	7	6	3	1	1
Megaloblastic Anemia	30	36	29	9	13
Megaloblastic Anemia 1	NA	2	2	2	2
Megaloblastic Anemia Due To Inborn Errors Of Metabolism	15	13	10	6	6
Meier-Gorlin Syndrome 5	1	1	NA	1	1
Melanoma	5	7	4	4	3
Melanoma-Pancreatic Cancer Syndrome	7	5	7	5	3
Melnick-Needles Syndrome	26	14	15	8	9
Memory Impairment	NA	1	1	1	1
Menarche (Age At Onset)	NA	1	1	1	1
Menkes Kinky-Hair Syndrome	1	NA	1	1	1
Mental Retardation	72	73	52	31	31
Mental Retardation With Language Impairment And With Or Without Autistic Features	1	1	1	2	2
Mephenytoin	1	1	1	1	NA
Metabolite Levels	10	11	6	4	4
Metaphyseal Anadysplasia	6	6	NA	5	5
Metaphyseal Chondrodysplasia	7	5	6	1	2
Metaphyseal Dysplasia	1	1	NA	1	1
Methotrexate Clearance (Acute Lymphoblastic Leukemia)	3	NA	3	2	3
Methylcobalamin Deficiency	1	1	NA	1	NA
Methylmalonic Acidemia	5	NA	2	4	4
Methylmalonic Aciduria Cbla Type	5	3	6	2	3
Methylmalonic Aciduria Due To Methylmalonyl-Coa Mutase Deficiency	15	8	3	9	10
Microcephaly	46	42	31	18	23
Microcephaly-Capillary Malformation Syndrome	1	2	2	2	2
Microcephaly With Or Without Chorioretinopathy	1	1	NA	1	1
Microcytic Anemia	7	6	6	6	6
Microphthalmia, Syndromic	4	4	2	3	3
Microtia	1	1	1	1	NA
Migraine With Aura	NA	1	1	1	1
Miller Syndrome	8	9	2	2	3
Mirror Movements 1	3	3	NA	3	3
Mitchell-Riley Syndrome	2	2	2	1	NA
Mitochondrial 3-Hydroxy-3-Methylglutaryl-Coa Synthase Deficiency	4	3	4	3	5
Mitochondrial Complex I Deficiency	23	21	15	11	4
Mitochondrial Complex Ii Deficiency	46	45	39	15	19
Mitochondrial Complex Iii Deficiency	9	8	9	1	1
Mitochondrial Diseases	NA	NA	NA	2	2
Mitochondrial Dna Depletion Syndrome	9	7	3	3	2
Mitochondrial Dna Depletion Syndrome 13 (Encephalomyopathic Type)	10	9	5	4	5
Mitochondrial Dna Depletion Syndrome 2	3	3	1	1	1
Mitochondrial Dna Depletion Syndrome 4b	4	4	4	2	2
Mitochondrial Dna Depletion Syndrome 9 (Encephalomyopathic With Methylmalonic Aciduria)	4	1	NA	2	2
Mitochondrial Encephalopathy	3	3	NA	3	3
Mitochondrial Myopathy And Sideroblastic Anemia	5	5	3	2	2
Mitochondrial Myopathy With Lactic Acidosis	1	1	NA	1	1
Mitochondrial Trifunctional Protein Deficiency	8	6	3	3	4
Miura Type	2	2	1	1	1
Mlh3-Related Lynch Syndrome	5	6	1	3	3
Mngie Type	4	4	4	2	2
Monocyte Count	4	6	5	3	3
Monogenic Diabetes	21	13	11	12	7
Monogenic Non-Syndromic Obesity	2	2	2	1	2
Mononeuropathy Of The Median Nerve	5	3	5	5	5
Morquio Syndrome	10	10	4	4	7
Mosaic Variegated Aneuploidy Syndrome	6	5	4	4	NA
Mosaic Variegated Aneuploidy Syndrome 1	3	3	1	2	2
Mosaic Variegated Aneuploidy Syndrome 2	2	3	1	1	1
Mowat-Wilson Syndrome	11	12	13	6	8
Mps-Ii	2	1	2	2	NA
Mps-Iii-A	4	1	4	1	NA
Mps-Iii-B	6	4	3	4	4
Mps-Iv-A	7	6	1	5	5
Mps-Iv-B	4	8	2	3	4
Mucolipidosis Iii Gamma	10	7	8	3	2
Mucolipidosis Type Iv	5	4	3	1	1
Mucopolysaccharidosis	23	20	12	15	13
Mucopolysaccharidosis Type I	16	16	11	8	13
Multicentric Osteolysis	2	2	NA	2	2
Multicentric Osteolysis-Nodulosis-Arthropathy (Mona) Spectrum Disorders	3	5	3	3	3
Multiple Complex Diseases	20	20	16	7	9
Multiple Congenital Anomalies	2	2	NA	2	2
Multiple Congenital Anomalies-Hypotonia-Seizures Syndrome 1	3	6	5	5	7
Multiple Congenital Anomalies-Hypotonia-Seizures Syndrome 2	3	3	2	1	1
Multiple Congenital Anomalies-Hypotonia-Seizures Syndrome 3	1	NA	1	1	1
Multiple Continuous Traits In Dgi Samples	6	6	6	1	1
Multiple Cutaneous And Mucosal Venous Malformations	4	4	2	3	2
Multiple Endocrine Neoplasia	109	76	57	52	51
Multiple Epiphyseal Dysplasia	31	26	25	17	14
Multiple Epiphyseal Dysplasia 1	3	3	1	2	2
Multiple Gastrointestinal Atresias	11	7	9	1	5
Multiple Mitochondrial Dysfunctions Syndrome	1	1	NA	1	1
Multiple Pterygium Syndrome Escobar Type	6	3	5	2	NA
Muscle	1	2	1	1	1
Muscular Diseases	1	1	NA	1	1
Muscular Dystrophy	32	26	22	18	11
Muscular Dystrophy-Dystroglycanopathy (Congenital With Brain And Eye Anomalies)	14	15	12	5	7
Myasthenia	16	14	15	7	9
Myasthenic Syndrome	32	31	24	15	20
Myelodysplastic Syndrome	3	3	NA	3	3
Myh-Associated Polyposis	51	57	42	24	37
Myocardial Infarction 1	NA	1	1	1	1
Myoclonic Epilepsy	8	7	7	4	3
Myofibrillar Myopathy	31	29	13	16	13
Myofibrillar Myopathy 1	19	18	11	9	5
Myokymia	2	2	NA	1	1
Myopathy	9	9	6	3	3
Myostatin-Related Muscle Hypertrophy	4	NA	2	2	2
Myotonia Congenita	10	10	5	6	4
Nail-Patella Syndrome	5	3	5	4	3
Navajo Neurohepatopathy	1	NA	1	1	NA
Naxos Disease	6	5	6	3	4
Nemaline Myopathy 3	2	3	3	1	2
Nemaline Myopathy 8	9	7	1	3	1
Neonatal	10	12	5	2	3
Neonatal 1	2	1	2	2	1
Neonatal Diabetes Mellitus	NA	NA	NA	2	2
Neonatal Total 25-Hydroxyvitamin D Levels (Fetal Genetic Effect)	2	NA	2	2	NA
Neoplasm	7	29	7	7	1
Neoplasm Of Ovary	13	11	10	9	4
Neoplasm Of Stomach	7	5	5	7	7
Neoplasm Of The Breast	6	5	3	3	2
Nephrolithiasis/Osteoporosis	1	1	NA	1	1
Nephronophthisis	50	44	34	25	27
Nephronophthisis 14	2	3	2	1	1
Nephronophthisis 16	1	1	NA	1	1
Nephronophthisis 20	1	1	NA	1	1
Nephropathic Cystinosis	5	4	2	3	3
Nephrotic Syndrome	22	15	14	14	14
Neural Tube Defects	4	4	4	2	2
Neuroblastoma	7	3	3	1	3
Neuroblastoma 3	30	25	7	12	9
Neuroblastoma Susceptibility	12	6	6	4	5
Neurodevelopmental Disorder With Or Without Hyperkinetic Movements And Seizures	3	4	2	1	1
Neuroferritinopathy	4	4	2	2	2
Neurofibromatosis	36	32	28	9	11
Neurofibromatosis-Noonan Syndrome	2	2	1	1	1
Neurogenic	1	1	NA	1	1
Neurologic Involvement	4	3	4	1	1
Neuromuscular Diseases	3	1	2	3	3
Neuronal Ceroid-Lipofuscinosis	6	6	4	5	7
Neuronopathy	2	5	4	4	4
Neuropathy	9	7	7	4	6
Neuropathy Hereditary Sensory And Autonomic Type 1	6	2	3	4	6
Neuroticism	5	6	5	1	2
Neutral Lipid Storage Disease With Myopathy	20	14	10	12	10
Neutrophil Immunodeficiency Syndrome	1	NA	1	1	1
Newfoundland Rod-Cone Dystrophy	6	5	2	5	4
Niemann-Pick Disease	20	18	17	9	6
Niemann-Pick Disease Type C1	13	7	9	2	5
Nk Cell-Negative	8	8	3	2	5
Nk Cell-Positive	19	16	11	10	13
Nocturnal Frontal Lobe	21	21	13	7	5
Nocturnal Frontal Lobe Epilepsy	9	5	7	2	1
Nodulosis And Arthropathy	2	2	NA	2	2
Non-Immune Hydrops Fetalis	1	4	4	4	3
Non-Ketotic Hyperglycinemia	18	8	11	13	11
Non-Obstructive Azoospermia	3	3	NA	3	1
Non-Small Cell Lung Cancer	1	1	1	1	NA
Non-Syndromic X-Linked Intellectual Disability	6	6	4	5	3
Nonepidermolytic Palmoplantar Keratoderma	7	6	1	2	4
Noninsulin-Dependent	2	2	3	5	5
Nonsyndromic Hearing Loss	209	186	162	93	87
Nonsyndromic Hearing Loss And Deafness	1	1	NA	1	1
Noonan-Like Syndrome Disorder	4	4	1	2	2
Noonan Syndrome	4	9	10	6	7
Noonan Syndrome-Like Disorder With Loose Anagen Hair 1	1	1	NA	1	1
Noonan Syndrome-Like Disorder With Or Without Juvenile Myelomonocytic Leukemia	2	2	NA	2	2
Noonan Syndrome 1	2	NA	2	2	2
Noonan Syndrome 3	NA	2	2	2	2
Noonan Syndrome 9	5	5	NA	5	5
Normal Intelligence And Immunodeficiency	32	31	18	14	13
Norum Disease	3	2	2	1	1
Norwegian Type	NA	2	2	2	2
Nuclear Type 1	7	6	6	1	1
Nuclear Type 19	NA	1	1	1	1
Nuclear Type 6	3	3	3	3	NA
Nuclearly-Encoded Mitochondrial Complex V (Atp Synthase) Deficiency 2	2	2	1	1	NA
Obesity	3	3	3	5	5
Obesity-Related Traits	25	22	17	8	9
Ocular Albinism	1	1	NA	1	1
Oculocutaneous Albinism	5	5	4	1	2
Odontoonychodermal Dysplasia	6	3	6	7	6
Odontotrichomelic Syndrome	1	NA	1	1	1
Oesophagus Carcinoma	102	74	73	48	47
Oguchi's Disease	8	5	8	1	1
Oguchi Disease 2	1	1	NA	1	1
Okur-Chung Neurodevelopmental Syndrome	1	1	NA	1	1
Oligodontia-Colorectal Cancer Syndrome	51	47	36	16	19
Omodysplasia	5	4	3	4	3
Open Angle	15	14	11	9	6
Ornithine Aminotransferase Deficiency	3	NA	2	2	NA
Ornithine Carbamoyltransferase Deficiency	6	2	3	3	4
Orofacial-Digital Syndrome Iv	1	1	NA	1	NA
Orofacial Clefts (Interaction)	NA	NA	NA	2	2
Orofaciodigital Syndrome I	12	12	7	3	6
Oromandibular-Limb Hypogenesis Spectrum	1	2	3	3	3
Orthostatic Hypotension 1	8	9	12	4	8
Osteogenesis Imperfecta	42	41	37	14	9
Osteogenesis Imperfecta Type 12	NA	1	1	1	1
Osteogenesis Imperfecta Type 7	6	4	4	4	3
Osteogenesis Imperfecta Type I	11	12	11	1	3
Osteopetrosis	5	5	3	1	1
Osteopetrosis With Renal Tubular Acidosis	2	1	1	1	NA
Ostertag Type	2	3	3	3	1
Other Erythrocyte Phenotypes	2	NA	NA	3	3
Oto-Palato-Digital Syndrome	28	16	16	9	10
Otospondylomegaepiphyseal Dysplasia	14	18	22	8	10
Ovarian Dysgenesis	3	4	1	3	3
Ovarian Hyperstimulation Syndrome	2	3	NA	3	3
Ovary Carcinoma	29	30	25	2	2
P Phenotype	2	2	2	2	NA
Pallister-Hall Syndrome	25	17	17	3	3
Pancreas Carcinoid-Endocrine Tumour	48	48	18	33	30
Pancreas Carcinoma	27	23	1	12	1
Pancreatic Adenocarcinoma	3	3	3	3	NA
Pancreatic Cancer	NA	2	2	2	NA
Papillary	1	1	1	1	NA
Papillon-Lefèvre Syndrome	1	1	1	1	NA
Paragangliomas 4	10	11	6	2	6
Paragangliomas 5	36	37	32	10	12
Paramyotonia Congenita Of Von Eulenburg	23	11	26	8	8
Parkinson Disease	17	20	14	4	8
Parkinson Disease 19a	2	NA	1	2	1
Parkinson Disease 2	2	2	NA	2	2
Parkinson Disease 20	5	3	3	2	4
Parkinson Disease 5	3	NA	3	3	NA
Parkinson Disease 6	NA	1	1	1	1
Parkinson Disease 8	11	7	7	5	6
Parkinson Disease 9	17	12	12	6	6
Parkinson Disease Late-Onset	1	NA	1	1	1
Parkinson`S Disease (Motor And Cognition)	3	3	3	3	NA
Parkinsonism-Dystonia	14	13	11	2	6
Paroxysmal Dyskinesia	NA	1	NA	1	1
Paroxysmal Dystonia	NA	1	NA	1	1
Paroxysmal Kinesigenic Dyskinesia	1	1	1	1	NA
Paroxysmal Nonkinesigenic Dyskinesia 1	6	6	4	2	2
Partial Adenosine Deaminase Deficiency	3	3	3	2	NA
Partial Albinism	4	5	4	2	2
Peak Expiratory Flow	2	2	NA	1	2
Peginterferon Alfa-2b And Ribavirin Response - Toxicity/Adr	2	NA	2	2	2
Pena-Shokeir Syndrome Type I	23	21	21	8	11
Pendred Syndrome	7	8	8	6	6
Penis Carcinoma	3	3	3	2	NA
Periodic Fever Syndrome	3	NA	NA	3	3
Periodic Fevers	1	1	NA	1	1
Peripheral Axonal Neuropathy	8	4	2	3	3
Peripheral Demyelinating Neuropathy	NA	3	4	4	4
Peritoneum Mesothelioma	28	22	15	3	1
Periventricular	NA	2	2	2	NA
Periventricular Heterotopia	5	4	7	6	5
Periventricular Nodular Heterotopia 1	28	16	17	8	9
Permanent Neonatal Diabetes Mellitus	17	17	17	11	6
Peroxisome Biogenesis Disorder 1a (Zellweger)	24	15	18	2	8
Peroxisome Biogenesis Disorder 3a	2	2	NA	2	2
Peroxisome Biogenesis Disorder 9b	2	2	NA	2	2
Perrault Syndrome	4	4	2	2	3
Perrault Syndrome 2	1	NA	1	1	1
Perry Syndrome	6	4	3	2	3
Persistent Mullerian Duct Syndrome	2	2	NA	2	2
Peutz-Jeghers Syndrome	62	71	31	34	33
Pfeiffer Syndrome	8	3	3	5	4
Phenylketonuria	12	10	2	8	9
Pheochromocytoma	39	29	22	14	21
Phosphoserine Aminotransferase Deficiency	NA	2	NA	3	NA
Photosensitive	1	1	NA	1	1
Phytanic Acid Storage Disease	3	3	NA	2	2
Pierson Syndrome	17	11	10	13	11
Pigmentary Retinal Dystrophy	9	8	4	8	5
Pigmented Nodular Adrenocortical Disease	4	4	NA	2	2
Pitt-Hopkins-Like Syndrome	8	7	6	2	1
Pitt-Hopkins-Like Syndrome 2	9	9	3	5	1
Pituitary Hormone Deficiency	4	4	NA	2	2
Pityriasis Rubra Pilaris	11	13	8	9	9
Platelet-Type Bleeding Disorder 15	1	1	NA	1	1
Platelet-Type Bleeding Disorder 9	3	2	2	1	2
Platelet Counts	1	NA	NA	3	3
Plcg2-Associated	NA	1	NA	1	1
Pleura Mesothelioma	10	10	3	1	4
Pleuropulmonary Blastoma	1	2	1	2	2
Pol Iii-Related Leukodystrophy	12	11	3	5	3
Polg-Related Spectrum Disorders	8	9	5	3	2
Polycystic Kidney Disease	58	52	49	19	21
Polycystic Kidney Disease 2	4	4	3	1	1
Polycystic Liver Disease 1	15	15	4	9	7
Polycystic Liver Disease 4 With Or Without Kidney Cysts	2	2	2	2	NA
Polydactyly	18	14	10	2	2
Polyglandular Autoimmune Syndrome	9	11	2	5	5
Polyglucosan Body Myopathy 1 With Or Without Immunodeficiency	5	2	3	4	NA
Polyhydramnios	5	8	7	4	4
Polymicrogyria	3	2	1	1	1
Polymicrogyria With Or Without Vascular-Type Ehlers-Danlos Syndrome	1	1	NA	1	1
Polyneuropathy	5	5	2	1	NA
Pontocerebellar Hypoplasia	4	NA	NA	4	4
Pontocerebellar Hypoplasia Type 1	7	7	5	2	2
Pontocerebellar Hypoplasia Type 1a	3	4	1	3	3
Pontoneocerebellar Hypoplasia	8	10	9	6	3
Porencephalic Cyst	22	19	18	7	8
Positive Affect	NA	1	1	1	1
Post Bronchodilator Fev1	1	2	NA	2	2
Post Bronchodilator Fev1/Fvc Ratio	4	3	3	2	NA
Postnatal Progressive	1	1	NA	1	1
Potassium Aggravated Myotonia	23	11	26	8	8
Precursor Cell Lymphoblastic Leukemia-Lymphoma	2	NA	2	2	2
Prelingual Sensorineural Hearing Impairment	1	1	1	1	NA
Premature Chromatid Separation Trait	2	2	1	1	1
Primary Autosomal Recessive Microcephaly 2	13	10	8	4	4
Primary Autosomal Recessive Microcephaly 7	2	2	NA	1	1
Primary Ciliary Dyskinesia	56	61	41	31	35
Primary Congenital	2	2	1	3	2
Primary Congenital Glaucoma	16	17	13	6	7
Primary Dilated Cardiomyopathy	27	29	21	11	8
Primary Familial Hypertrophic Cardiomyopathy	15	14	12	8	4
Primary Hyperoxaluria	17	16	17	6	7
Primary Microcephaly	2	2	NA	2	2
Primary Microcephaly 2 With Or Without Cortical Malformations	15	15	11	2	2
Primary Open Angle Glaucoma	NA	NA	NA	2	2
Primary Pulmonary Hypertension	10	7	5	6	6
Primitive Neuroectodermal Tumour-Medulloblastoma	6	10	9	6	7
Profound Global Developmental Delay	4	4	3	1	4
Progressive External Ophthalmoplegia With Mitochondrial Dna Deletions	6	5	3	2	2
Progressive Familial Heart Block	2	3	3	1	2
Progressive Familial Heart Block Type 1b	9	7	4	2	3
Progressive Familial Intrahepatic 1	8	3	2	3	5
Progressive Familial Intrahepatic Cholestasis	13	10	6	6	8
Progressive Familial Intrahepatic Cholestasis 3	3	NA	1	1	1
Progressive Myoclonic Epilepsy	8	6	5	4	3
Progressive Myoclonus Epilepsy With Ataxia	7	6	4	3	5
Progressive Myositis Ossificans	3	4	3	2	2
Progressive Sclerosing Poliodystrophy	45	41	32	21	20
Progressive Sensorineural Hearing Impairment	1	1	1	1	NA
Progressive With Seizures And Cerebral And Cerebellar Atrophy	2	1	2	1	4
Proliferative Vasculopathy And Hydranencephaly-Hydrocephaly Syndrome	2	1	3	4	4
Proline Dehydrogenase Deficiency	6	3	5	3	4
Prolonged Bleeding Time	1	1	1	1	NA
Propionyl-Coa Carboxylase Deficiency	3	5	3	3	1
Prostate Carcinoma	64	57	72	5	11
Protein S Deficiency	4	2	1	1	1
Proteinuria	1	1	NA	1	1
Proximal With Ocular Abnormalities And Mental Retardation	4	2	1	1	1
Pseudoachondroplastic Spondyloepiphyseal Dysplasia Syndrome	2	NA	2	2	2
Pseudohypoaldosteronism Type 1 Autosomal Dominant	1	4	1	2	NA
Pseudohypoaldosteronism Type 1 Autosomal Recessive	21	18	16	8	11
Pseudoinflammatory Fundus Dystrophy	4	1	1	1	2
Psoriasis Susceptibility 2	11	13	8	9	9
Pten Hamartoma Tumor Syndrome	3	3	2	1	1
Ptosis And Epicanthus Inversus	1	1	NA	1	1
Pulmonary	10	9	7	3	3
Pulmonary Alveolar Microlithiasis	1	1	NA	1	1
Pulmonary Arterial Hypertension	5	1	5	5	4
Pulmonary Arterial Hypertension Related To Hereditary Hemorrhagic Telangiectasia	3	2	5	3	3
Pulmonary Surfactant Metabolism Dysfunction	20	18	15	7	5
Pulmonary Venoocclusive Disease 2	4	2	4	2	3
Pulse Pressure	5	2	3	1	1
Pyloric Stenosis	4	4	3	1	4
Pyridoxine-Dependent Epilepsy	7	7	3	6	7
Pyruvate Carboxylase Deficiency	13	13	5	8	7
Pyruvate Dehydrogenase Complex Deficiency	6	4	4	3	3
Pyruvate Dehydrogenase E1-Beta Deficiency	NA	1	1	1	1
Pyruvate Dehydrogenase E2 Deficiency	2	NA	2	2	2
Pyruvate Dehydrogenase Lipoic Acid Synthetase Deficiency	1	NA	1	1	1
Pyruvate Dehydrogenase Phosphatase Deficiency	3	3	1	2	2
Pyruvate Kinase Deficiency Of Red Cells	3	4	1	2	2
Radioulnar Synostosis	2	NA	2	2	NA
Raine Syndrome	1	NA	1	1	1
Rare Genetic Deafness	15	8	4	8	9
Ras-Associated Autoimmune Leukoproliferative Disorder	NA	2	2	2	2
Rasopathy	46	41	30	23	23
Rate Of Cognitive Decline In Alzheimer Disease	2	2	2	2	NA
Rbbp8-Related Disorders	NA	2	2	2	2
Recombinant And Ribavirin Response - Dosage	2	NA	2	2	2
Rectal Adenocarcinoma	1	1	NA	1	1
Red Blood Cell Traits	10	8	8	9	9
Red Cell Distribution Width	5	7	3	4	3
Reduced Antithrombin Iii Activity	5	5	NA	3	3
Reduced Protein S Activity	NA	NA	1	1	1
Refractive Error	3	2	2	2	NA
Renal Cell Carcinoma	1	1	1	1	NA
Renal Cysts And Diabetes Syndrome	1	1	NA	1	1
Renal Dysplasia	44	39	26	17	11
Renal Dysplasia And Retinal Aplasia	29	29	20	13	19
Renal Hamartomas Nephroblastomatosis And Fetal Gigantism	43	31	20	20	19
Renal Hypodysplasia/Aplasia 1	9	3	1	3	2
Renal Hypomagnesemia	6	4	3	1	2
Renal Hypoplasia/Aplasia	1	1	NA	1	1
Renal Tubular Acidosis	4	2	1	1	1
Renal Tubular Acidosis With Progressive Nerve Deafness	7	3	1	2	2
Response To Antipsychotic Treatment	2	2	NA	2	2
Reticulocyte Count	NA	1	1	1	1
Reticulocyte Fraction Of Red Cells	1	3	1	1	1
Retinal Dystrophy	13	12	12	5	5
Retinal Pigmentary Dystrophy	32	25	15	10	5
Retinitis Pigmentosa	163	129	106	54	58
Retinitis Pigmentosa-Deafness Syndrome	40	35	34	17	18
Retinitis Pigmentosa 37	8	8	5	6	1
Retinitis Pigmentosa 38	NA	NA	1	1	1
Retinitis Pigmentosa 49	NA	1	NA	1	1
Retinitis Pigmentosa 50	NA	1	1	1	1
Retinitis Pigmentosa 56	2	2	1	2	1
Retinitis Pigmentosa 66	9	8	3	6	10
Retinitis Pigmentosa And Cataract	4	4	2	1	NA
Retinoblastoma	25	23	20	7	1
Rett Syndrome	16	16	16	3	1
Revesz Syndrome	2	3	3	5	3
Rhabdoid Tumor Predisposition Syndrome 1	3	2	1	2	2
Rhabdomyosarcoma	8	8	4	4	8
Rheumatoid Arthritis	6	6	6	2	2
Rhizomelic Chondrodysplasia Punctata	5	4	2	4	4
Rhizomelic Chondrodysplasia Punctata Type 1	4	4	1	3	2
Rhizomelic Chondrodysplasia Punctata Type 2	1	NA	1	1	1
Ribavirin-Induced Anemia	4	NA	4	4	4
Risk-Taking Tendency (4-Domain Principal Component Model)	NA	NA	NA	1	NA
Robinow Syndrome	13	11	12	11	10
Rolandic Epilepsy	1	NA	1	1	1
Romano-Ward Syndrome	16	9	13	4	2
Rotor Syndrome	2	4	4	2	4
Saethre-Chotzen Syndrome	8	3	3	5	4
Salivary Gland Carcinoma	35	27	10	25	21
Salt And Pepper Developmental Regression Syndrome	1	2	2	1	1
Sandhoff Disease	1	1	1	1	NA
Sanfilippo Syndrome	9	11	7	2	2
Sarcoma	6	3	3	3	3
Scapuloperoneal Syndrome	1	1	NA	1	1
Schimke Immunoosseous Dysplasia	15	10	7	8	6
Schinzel-Giedion Syndrome	14	9	8	6	6
Schizophrenia	2	3	7	7	9
Schmid Type	1	NA	NA	1	1
Schneckenbecken Dysplasia	2	1	1	1	1
Schopf-Schulz-Passarge Syndrome	4	1	6	5	4
Schwartz Jampel Syndrome Type 1	37	29	24	5	2
Scid	1	NA	NA	1	1
Scoliosis	2	1	1	1	1
Seckel Syndrome 7	2	2	NA	2	2
Seizures	173	168	154	65	77
Selective Tooth Agenesis	3	NA	5	4	4
Senior-Loken Syndrome 8	2	2	NA	1	1
Sensorineural Deafness	1	1	1	1	NA
Sensory Ataxic Neuropathy	8	7	8	3	6
Serrated Adenoma	22	22	20	2	2
Serum 25-Hydroxyvitamin D Levels	4	NA	2	2	NA
Serum Alkaline Phosphatase Levels	2	2	NA	2	2
Serum Calcium	1	2	2	2	2
Serum Dimethylarginine Levels (Asymmetric/Symetric Ratio)	NA	NA	2	2	2
Serum Ldl Cholesterol Levels	1	1	1	3	NA
Serum Markers Of Iron Status	NA	NA	NA	3	3
Serum Metabolite Levels	NA	NA	NA	12	NA
Severe Combined Immunodeficiency	29	29	18	16	16
Severe Combined Immunodeficiency Due To Ada Deficiency	10	8	3	4	2
Severe Combined Immunodeficiency With Microcephaly	3	2	1	3	3
Severe Combined Immunodeficiency With Sensitivity To Ionizing Radiation	8	7	8	3	3
Severe Cytomegalovirus Infection	1	NA	1	1	1
Severe Immunodeficiency	11	8	8	4	8
Severe Myoclonic Epilepsy In Infancy	22	18	16	6	10
Severe Myopia	2	2	NA	2	2
Severe Neonatal Hypotonia Improving With Age	1	1	NA	1	1
Shaheen Syndrome	2	2	NA	2	2
Short-Rib Thoracic Dysplasia 13 With Or Without Polydactyly	4	NA	1	1	1
Short-Rib Thoracic Dysplasia 15 With Polydactyly	NA	2	2	2	2
Short Qt Syndrome	12	9	10	6	2
Short Rib Polydactyly Syndrome	2	3	4	1	1
Short Stature	13	11	10	8	7
Short Syndrome	NA	1	1	1	1
Short Toe	1	1	NA	1	1
Shortening Of All Phalanges Of Fingers	1	1	NA	1	1
Shprintzen-Goldberg Syndrome	14	11	11	8	8
Shwachman-Diamond Syndrome 1	3	2	2	2	NA
Sialidosis	2	3	3	5	5
Sialuria	5	3	3	2	2
Sick Sinus Syndrome 2	2	NA	2	2	2
Sideroblastic Anemia And Ataxia	4	3	3	2	1
Sideroblastic Anemia With B-Cell Immunodeficiency	1	1	NA	1	1
Singleton-Merten Syndrome 1	5	8	7	4	2
Sitosterolemia	14	15	13	4	2
Sitosterolemia 1	1	1	1	1	NA
Sjögren-Larsson Syndrome	4	4	4	2	2
Skeletal Dysplasia	4	7	6	3	3
Skin Carcinoma	244	264	194	175	149
Skin Fragility Woolly Hair Syndrome	9	9	14	7	9
Skin Malignant Melanoma	221	198	151	115	123
Slit-Like Opening Of The Exterior Auditory Meatus	1	1	NA	1	1
Slow-Channel Congenital	2	5	2	3	3
Small For Gestational Age	2	NA	2	2	2
Small Intestine Carcinoma	29	22	18	4	4
Small Intestine Inflammatory Fibroid Polyp	4	NA	4	4	NA
Smith-Mccort Dysplasia	6	3	1	3	NA
Smoking Behavior	2	NA	3	3	NA
Smoking Status (Ever Vs Never Smokers)	1	1	NA	1	1
Somatic	1	1	2	1	1
Somatotroph Adenoma	9	7	4	2	3
Sotos Syndrome 1	12	12	7	4	4
Spastic Ataxia Charlevoix-Saguenay Type	14	15	9	3	3
Spastic Paraplegia	101	90	70	43	32
Spastic Paraplegia 11	23	23	15	14	14
Spastic Paraplegia 15	4	3	2	1	2
Spastic Paraplegia 35	2	3	3	1	1
Spastic Paraplegia 4	7	3	7	4	4
Spastic Paraplegia 50	5	5	2	1	4
Spastic Paraplegia 53	4	4	NA	4	2
Spastic Paraplegia 54	4	4	1	2	2
Spastic Paraplegia 6	6	6	NA	6	NA
Spastic Paraplegia 7	2	3	3	3	1
Spastic Paraplegia 78	8	7	5	3	5
Spastic Paraplegia 9	2	2	NA	1	NA
Spastic Tetraplegia	1	1	1	1	NA
Specific Granule Deficiency 1	1	NA	NA	1	1
Spermatogenesis Maturation Arrest	1	1	NA	1	1
Spermatogenic Failure	3	3	2	1	3
Spherical Equivalent	2	2	2	2	NA
Spherical Equivalent (Joint Analysis Main Effects And Education Interaction)	4	4	4	4	NA
Spherocytosis	50	46	19	35	32
Spherocytosis Type 1	6	6	1	3	4
Spherocytosis Type 4	4	4	NA	3	3
Spiegler-Brooke Syndrome	2	2	NA	1	NA
Spinal Muscular Atrophy	26	27	11	11	9
Spinocerebellar Ataxia	91	67	60	35	34
Spinocerebellar Ataxia 13	3	1	NA	2	2
Spinocerebellar Ataxia 14	2	2	1	1	2
Spinocerebellar Ataxia 21	2	2	NA	2	2
Spinocerebellar Ataxia Type	10	7	11	3	1
Spinocerebellar Ataxia Type 15/16	1	NA	1	1	1
Spondylocarpotarsal Synostosis Syndrome	1	1	NA	1	1
Spondylocheirodysplasia	1	NA	1	1	1
Spondylocostal Dysostosis 1	6	6	5	5	NA
Spondylocostal Dysostosis 3	1	1	NA	1	1
Spondyloenchondrodysplasia With Immune Dysregulation	11	11	6	3	3
Spondyloepimetaphyseal Dysplasia	8	7	4	2	3
Spondyloepiphyseal Dysplasia	8	11	10	3	5
Spondyloepiphyseal Dysplasia With Congenital Joint Dislocations	8	11	10	3	3
Spongy Degeneration Of Central Nervous System	6	7	1	5	5
Squamous Cell Carcinoma Of The Head And Neck	3	3	3	3	NA
Squamous Cell Carcinoma Of The Skin	3	3	3	3	NA
Stargardt Disease	27	22	21	6	7
Stargardt Disease 1	17	12	14	4	6
Stat3 Gain Of Function	1	1	NA	1	1
Steroid-Resistant Nephrotic Syndrome	7	NA	7	6	6
Stickler Syndrome	30	33	27	12	14
Stickler Syndrome Type 1	3	3	2	1	1
Stiff Skin Syndrome	22	18	10	7	7
Stomach Carcinoma	147	144	125	31	83
Stomach Inflammatory Fibroid Polyp	4	NA	4	4	NA
Striatal Degeneration	13	11	2	4	4
Stuve-Wiedemann Syndrome	12	12	10	6	1
Succinyl-Coa Acetoacetate Transferase Deficiency	1	NA	1	1	1
Sucrase-Isomaltase Deficiency	2	1	1	1	NA
Sudden Cardiac Arrest	1	1	NA	1	1
Sudden Unexplained Death	NA	1	1	1	1
Suicide Attempts In Bipolar Disorder	17	14	13	4	6
Sulfite Oxidase Deficiency	5	2	5	3	3
Surfactant Metabolism Dysfunction	10	9	7	3	3
Symmetric Circumferential Skin Creases	NA	1	1	1	1
Symmetrical Dimethylarginine Levels	NA	NA	1	1	1
Symmetrical Dyschromatosis Of Extremities	10	10	5	2	1
Syndactyly	11	8	8	7	4
Syndromic Intellectual Disability	14	14	7	1	5
Synovial Sarcoma	3	3	NA	3	3
Systemic Lupus Erythematosus	7	7	6	5	1
Systolic Blood Pressure	7	8	3	5	5
T-Cell Negative	11	8	8	4	8
T-Negative/B-Positive Type	1	NA	NA	1	1
T Cell-Negative	16	16	6	8	10
Tangier Disease	14	13	11	1	3
Tatton-Brown-Rahman Syndrome	3	3	NA	3	3
Tay-Sachs Disease	8	8	7	1	1
Thick Lower Lip Vermilion	1	1	NA	1	1
Thin Corpus Callosum	1	1	1	1	NA
Thoracic Aortic Aneurysm And Aortic Dissection	211	183	119	61	79
Three M Syndrome	11	12	16	7	7
Thrombocytopenia	3	4	4	1	2
Thrombophilia	19	18	5	9	11
Thyroid Carcinoma	67	55	35	24	22
Thyroid Dyshormonogenesis	26	19	22	6	11
Thyroid Hormone Resistance	3	4	4	2	1
Toe Syndactyly	1	1	NA	1	1
Tonsillectomy	1	1	NA	1	1
Tooth Agenesis	4	4	1	4	3
Total Cholesterol Levels	6	7	6	7	4
Toxicity/Adr	2	NA	2	2	2
Trans Fatty Acid Levels	2	NA	2	2	2
Transient Neonatal Diabetes	10	10	13	7	3
Transitional Cell Carcinoma Of The Bladder	3	3	3	3	NA
Tremor	1	2	3	3	3
Trichoepithelioma Multiple Familial 2	2	2	NA	1	NA
Trichohepatoenteric Syndrome	12	9	8	9	7
Trichorhinophalangeal Dysplasia Type I	7	4	3	1	1
Trichothiodystrophy 1	1	1	NA	1	1
Triglyceride Levels	13	9	8	1	1
Triglyceride Storage Disease With Ichthyosis	2	2	1	1	3
Triglycerides	3	5	2	2	3
Trimethylaminuria	1	3	1	1	1
Triple-Negative Breast Cancer Finding	3	3	1	2	2
Tuberous Sclerosis 1	33	25	26	5	4
Tuberous Sclerosis 2	84	88	66	33	35
Tuberous Sclerosis Syndrome	189	138	117	49	47
Tubulinopathies	2	2	2	2	4
Tumor Susceptibility Linked To Germline Bap1 Mutations	21	13	14	7	8
Turcot Syndrome	5	3	3	2	3
Type 2 Diabetes	25	4	22	18	18
Type A2 Brachydactyly	1	4	4	3	3
Type Ii Collagenopathies	16	17	8	4	7
Type Ii Diabetes Mellitus	2	2	NA	2	2
Tyrosinase-Negative Oculocutaneous Albinism	6	4	4	2	NA
Tyrosine Kinase 2 Deficiency	9	10	7	9	10
Tyrosinemia Type 2	1	1	NA	1	1
Tyrosinemia Type 3	2	2	NA	2	2
Tyrosinemia Type I	5	4	6	4	3
Udpglucose-4-Epimerase Deficiency	5	5	1	4	4
Ullrich Congenital Muscular Dystrophy 1	3	2	1	3	3
Ullrich Congenital Muscular Dystrophy 2	15	9	7	10	8
Uncombable Hair Syndrome 2	4	NA	4	4	4
Unilateral Renal Agenesis	1	1	NA	1	1
Upper Aerodigestive Tract Carcinoma	84	90	45	23	19
Upshaw-Schulman Syndrome	12	6	9	3	2
Urate Levels	7	7	1	6	NA
Urinary Metabolites	9	11	9	3	2
Urinary Tract Carcinoma	126	113	56	46	66
Uromodulin-Associated Kidney Disease	5	3	6	2	2
Usher Syndrome	32	21	21	13	9
Variegate Porphyria	4	3	2	4	3
Venous Malformation	1	NA	1	1	1
Venous Thrombosis	5	2	5	4	4
Ventricular Tachycardia	8	4	6	2	3
Ventriculomegaly With Cystic Kidney Disease	5	5	2	3	3
Very Early Onset Inflammatory Bowel Disease	1	NA	1	1	1
Vesicoureteral Reflux	8	8	10	2	3
Vici Syndrome	10	10	4	5	4
Visceral	2	2	1	1	1
Vitamin D Levels	2	NA	2	2	NA
Vitamin K-Dependent Clotting Factors	4	NA	4	4	4
Vitelliform Macular Dystrophy Type 2	9	11	7	1	1
Vitreoretinochoroidopathy	9	11	7	1	1
Vitreoretinopathy	20	12	6	10	8
Von Hippel-Lindau Syndrome	46	40	32	19	18
Von Willebrand Disorder	22	18	14	2	4
Waardenburg Syndrome	5	12	10	10	10
Waardenburg Syndrome Type 4c	NA	3	3	3	3
Wagner Syndrome	18	10	6	8	6
Waist-Hip Ratio	8	9	14	7	8
Waist-To-Hip Ratio Adjusted For Bmi	8	8	7	4	6
Waist-To-Hip Ratio Adjusted For Bmi (Additive Genetic Model)	12	12	NA	12	12
Waist Circumference Adjusted For Body Mass Index	7	7	7	2	NA
Walker-Warburg Congenital Muscular Dystrophy	11	11	20	6	6
Warburg Micro Syndrome	1	NA	1	1	1
Weight Gain	3	3	NA	2	3
Weill-Marchesani Syndrome	39	32	25	14	16
Weill-Marchesani Syndrome 2	2	4	NA	1	1
Weill-Marchesani Syndrome 3	2	2	2	2	NA
Weill-Marchesani Syndrome 4	13	12	8	5	5
Werner Syndrome	39	33	19	26	23
Wfs1-Related Spectrum Disorders	23	25	25	17	14
White Blood Cell Count	6	3	4	3	1
Widely Spaced Teeth	1	1	NA	1	1
Wieacker Wolff Syndrome	1	1	NA	1	1
Wilms Tumor	20	24	17	10	9
Wilms Tumor 1	8	12	11	2	3
Winchester Syndrome	1	NA	1	1	1
With Axonal Neuropathy 2	2	1	1	2	2
With Hirschsprung Disease	2	NA	NA	2	2
With Lymphomatous Features	NA	1	1	1	1
With Or Without Ocular Abnormalities	9	5	7	8	6
With Or Without Oligodontia And/Or Hypogonadotropic Hypogonadism	2	2	4	4	4
With Psychomotor Retardation And Characteristic Facies 2	1	1	NA	1	NA
With Tufting Enteropathy	2	2	2	2	NA
Wnt10a-Related Disorders	1	1	1	1	NA
Wolcott-Rallison Dysplasia	4	1	3	4	3
Wolfram Syndrome	3	5	5	2	2
X-Linked Agammaglobulinemia	2	2	4	2	2
Xanthinuria	10	11	10	1	1
Xanthinuria Type 2	6	5	7	3	3
Xeroderma Pigmentosum	36	34	28	15	14
Zasp-Related	13	11	9	7	2
Zonular Pulverulent Cataract	9	9	7	3	5
Zonular Pulverulent Cataract 3	1	3	1	1	1
17-Hydroxyprogesterone (17-Ohp) Levels	2	NA	2	NA	2
5-Oxoprolinase Deficiency	1	1	1	NA	NA
Abnormal Blistering Of The Skin	2	2	2	NA	NA
Abnormality Of Coagulation	1	1	1	NA	NA
Abnormality Of Dental Enamel	2	2	2	NA	NA
Abnormality Of The Dentition	3	3	3	NA	NA
Absent Speech	2	2	2	NA	NA
Acanthocytosis	2	2	2	NA	NA
Acenocoumarol Maintenance Dosage	3	3	3	NA	NA
Achondrogenesis	6	5	2	NA	1
Acute Hepatic	NA	NA	2	NA	NA
Acute Lymphoblastic Leukemia (Childhood)	1	1	1	NA	NA
Acute Neuronopathic Gaucher's Disease	1	1	1	NA	NA
Adenylosuccinate Lyase Deficiency	5	4	4	NA	1
Agammaglobulinemia	2	2	2	NA	NA
Agammaglobulinemia 5	4	NA	2	NA	2
Age-Related Macular Degeneration 2	1	1	1	NA	1
Age-Related Macular Degeneration 3	2	2	2	NA	NA
Alagille Syndrome 2	3	3	3	NA	3
Albinism	5	5	3	NA	NA
Alopecia Of Scalp	2	2	2	NA	NA
Alpha-B Crystallinopathy	5	5	5	NA	NA
Alpha-Dystroglycan Related	7	6	8	NA	NA
Alpha-Ketoglutarate Dehydrogenase Deficiency	2	2	2	NA	1
Alzheimer Disease (Age Of Onset)	2	NA	2	NA	2
Alzheimer Disease In Apoe E4+ Carriers	2	2	2	NA	2
Amyotrophic Lateral Sclerosis-Parkinsonism/Dementia Complex 1	2	2	2	NA	NA
Amyotrophic Lateral Sclerosis 14	3	3	1	NA	NA
Amyotrophic Lateral Sclerosis And/Or Frontotemporal Dementia 1	1	1	1	NA	NA
Amyotrophic Lateral Sclerosis/Frontotemporal Dementia	1	1	1	NA	NA
Andersen Tawil Syndrome	4	6	4	NA	1
Aniridia 1	2	2	1	NA	NA
Anophthalmia	1	1	1	NA	NA
Anterior Maxillary Protrusion	1	1	1	NA	NA
Apolipoprotein A-I (Milano)	2	2	2	NA	NA
Arginine:Glycine Amidinotransferase Deficiency	4	2	3	NA	1
Armc9-Related Joubert Syndrome	2	2	2	NA	NA
Aromatase Deficiency	NA	1	1	NA	2
Arterial Dissection	1	1	1	NA	NA
Arterial Rupture	NA	1	2	NA	1
Arts Syndrome	1	1	1	NA	NA
Arx-Related	1	1	1	NA	NA
Asparaginase-Induced Acute Pancreatitis In Acute Lymphoblastic Leukemia (Onset Time)	1	1	1	NA	NA
Aspergillosis Infection	1	1	1	NA	NA
Associated With Acetylcholine Receptor Deficiency	2	NA	2	NA	2
Asthma	1	1	1	NA	NA
Ataxia-Oculomotor Apraxia 4	1	1	1	NA	NA
Atrial Septal Defect	2	2	2	NA	NA
Atrial Septal Defect 4	1	1	1	NA	NA
Atrial Septal Defect 5	2	2	2	NA	NA
Atrioventricular Septal Defect 5	1	1	1	NA	NA
Autism	3	3	3	NA	NA
Autism 16	1	1	1	NA	NA
Autoimmune Interstitial Lung	1	1	1	NA	NA
Autoimmune Lymphoproliferative Syndrome	1	1	1	NA	NA
Autoinflammatory Syndrome	1	NA	1	NA	NA
Autosomal Dominant 4	1	1	1	NA	1
Autosomal Dominant 43	1	1	1	NA	NA
Autosomal Dominant 45	1	1	1	NA	NA
Autosomal Dominant 70	1	1	1	NA	NA
Autosomal Recessive 13	4	1	4	NA	3
Autosomal Recessive 14	3	1	1	NA	2
Autosomal Recessive 15	2	1	1	NA	NA
Autosomal Recessive 16	2	2	2	NA	NA
Autosomal Recessive 18	1	2	2	NA	NA
Autosomal Recessive 18b	2	2	2	NA	NA
Autosomal Recessive 32	4	3	1	NA	1
Autosomal Recessive 38	1	1	1	NA	NA
Autosomal Recessive 44	1	1	1	NA	NA
Autosomal Recessive 55	1	1	1	NA	1
Autosomal Recessive 71	3	3	3	NA	NA
Autosomal Recessive 77	12	10	10	NA	2
Autosomal Recessive Congenital Ichthyosis 2	1	1	1	NA	NA
Autosomal Recessive Congenital Ichthyosis 6	NA	2	2	NA	NA
Autosomal Recessive Cutis Laxa Type Ia	1	1	1	NA	NA
Autosomal Recessive Hypophosphatemic Bone Disease	2	2	2	NA	NA
Avascular Necrosis Of The Head Of Femur	2	2	2	NA	1
B Cell Non-Hodgkin Lymphoma	NA	1	1	NA	NA
Bainbridge-Ropers Syndrome	3	3	3	NA	1
Band Heterotopia	2	2	2	NA	2
Baraitser-Winter Syndrome 2	1	NA	1	NA	NA
Barakat Syndrome	2	NA	2	NA	2
Bardet-Biedl Syndrome 14	1	1	1	NA	NA
Bardet-Biedl Syndrome 16	3	3	3	NA	NA
Basel-Vanagaite-Smirin-Yosef Syndrome	1	1	1	NA	NA
Bcs1l-Related Disorders	2	2	2	NA	NA
Behcet-Like	1	NA	1	NA	NA
Benign Hereditary Chorea	3	3	3	NA	1
Benign Recurrent Intrahepatic Cholestasis 2	2	2	2	NA	NA
Beta-Hexosaminidase A	2	2	2	NA	NA
Bilateral Right-Sidedness Sequence	NA	3	3	NA	NA
Bladder Cancer	NA	1	1	NA	NA
Body Mass (Lean)	NA	NA	1	NA	NA
Bone Fragility With Contractures	NA	1	2	NA	1
Borjeson-Forssman-Lehmann Syndrome	1	1	1	NA	NA
Bothnia Retinal Dystrophy	2	2	2	NA	NA
Brain Structure	2	2	1	NA	NA
Branched-Chain Keto Acid Dehydrogenase Kinase Deficiency	3	3	3	NA	3
Branchiootorenal Spectrum Disorders	1	1	1	NA	NA
Brugada Syndrome 1	1	1	1	NA	NA
Bull's Eye Maculopathy	NA	NA	2	NA	NA
C-Reactive Protein	1	1	1	NA	1
C-Reactive Protein Levels	1	1	1	NA	1
Cardiac Arrhythmia	2	2	2	NA	2
Cardiac Valvular Dysplasia	1	1	1	NA	NA
Cardiovascular Disease Risk Factors	1	1	1	NA	NA
Carney Complex Variant	1	1	1	NA	1
Carney Triad	1	1	1	NA	1
Cataract 16	2	2	2	NA	NA
Cataract 33	1	1	1	NA	NA
Catecholaminergic Polymorphic	5	2	4	NA	NA
Caveolinopathy	4	1	3	NA	NA
Cc2d2a-Related Disorders	1	2	2	NA	NA
Central Areolar 1	1	1	1	NA	NA
Centronuclear Myopathy	3	3	3	NA	2
Cep290-Related Disorders	1	1	1	NA	NA
Cerebral-Cerebellar-Coloboma Syndrome	1	1	1	NA	1
Cerebrospinal Fluid Biomarker Levels	2	2	2	NA	NA
Cftr-Related Disorders	7	7	4	NA	NA
Charcot-Marie-Tooth Disease Type 2b1	2	2	2	NA	NA
Childhood-Onset Schizophrenia	2	5	5	NA	2
Childhood Absence 2	1	1	1	NA	1
Cholelithiasis	1	1	1	NA	NA
Cholesterol	1	NA	1	NA	NA
Chondrodysplasia	4	3	4	NA	1
Choreoathetosis	3	3	3	NA	1
Choroidal Dystrophy	1	1	1	NA	NA
Chromosome 3-Linked	NA	NA	1	NA	NA
Chronic Granulomatous Disease	4	4	4	NA	NA
Chronic Kidney Disease	2	NA	2	NA	NA
Chronic Obstructive Pulmonary Disease	2	NA	3	NA	NA
Chronic Sinusitis	2	2	2	NA	NA
Codas Syndrome	1	1	1	NA	NA
Coffin-Siris Syndrome	1	1	1	NA	NA
Coffin-Siris Syndrome 1	1	1	1	NA	NA
Cognitive Decline	NA	1	1	NA	NA
Cognitive Performance	4	4	4	NA	NA
Cognitive Test Performance	2	2	2	NA	2
Combined Oxidative Phosphorylation Deficiency 15	4	4	4	NA	3
Combined Oxidative Phosphorylation Deficiency 17	4	5	3	NA	NA
Combined Oxidative Phosphorylation Deficiency 8	1	1	1	NA	1
Combined Pituitary Hormone Deficiency	3	5	5	NA	NA
Complement Component 6 Deficiency	3	3	3	NA	3
Complement Component 8 Deficiency Type 2	6	6	4	NA	3
Complementation Group B	3	3	3	NA	NA
Cone-Rod Dystrophy 3	4	4	4	NA	1
Cone-Rod Dystrophy 6	3	3	2	NA	NA
Congenital Alopecia And Nail Dystrophy	15	12	11	NA	NA
Congenital Disorder Of Glycosylation Type 1m	2	2	1	NA	1
Congenital Disorder Of Glycosylation Type 1n	2	2	2	NA	NA
Congenital Fiber-Type Disproportion	2	2	2	NA	NA
Congenital Fibrosis Of The Extraocular Muscles	4	4	3	NA	NA
Congenital Heart Defects 1	1	1	1	NA	NA
Congenital Ichthyosis Of Skin	1	3	3	NA	NA
Congenital Lactic Acidosis	2	2	2	NA	2
Congenital Myasthenic Syndrome 12	2	1	2	NA	NA
Congenital Myasthenic Syndrome 13	1	1	1	NA	NA
Cortical Malformations	2	2	2	NA	1
Cortical Surface Area	NA	NA	1	NA	NA
Cortical Visual Impairment	3	3	3	NA	3
Coxa Plana	2	2	2	NA	1
Cranioectodermal Dysplasia 2	NA	NA	1	NA	NA
Cutaneous Malignant Melanoma 2	2	3	2	NA	NA
Cutis Laxa With Osteodystrophy	1	1	1	NA	NA
Czech Dysplasia Metatarsal Type	2	2	2	NA	1
Darier Disease	2	2	2	NA	NA
Deafness Enamel Hypoplasia Nail Defects	2	2	2	NA	2
Deficiency Of Aromatic-L-Amino-Acid Decarboxylase	8	2	3	NA	2
Deficiency Of Hyaluronoglucosaminidase	1	1	1	NA	NA
Delayed Gross Motor Development	2	2	2	NA	NA
Delayed Speech And Language Development	2	2	2	NA	NA
Demyelinating	8	8	1	NA	1
Dental Anomalies And Short Stature	1	5	5	NA	NA
Desmoid Tumour-Fibromatosis	12	12	12	NA	NA
Developmental Regression	2	2	2	NA	NA
Dextro-Looped 3	NA	3	3	NA	NA
Dfna 2 Nonsyndromic Hearing Loss	1	1	1	NA	NA
Diabetic Retinopathy	1	1	1	NA	NA
Diaphragmatic Hernia 3	1	1	1	NA	NA
Difficulty Standing	2	2	2	NA	NA
Digenic	2	2	4	NA	NA
Digital Clubbing	2	2	2	NA	NA
Dilated Cardiomyopathy 1gg	1	1	1	NA	1
Dilated Cardiomyopathy 1l	2	NA	2	NA	4
Dilated Cardiomyopathy 1r	2	2	2	NA	NA
Distal Arthrogryposis Type 1a	1	1	3	NA	1
Distal Arthrogryposis Type 2b	3	3	3	NA	3
Distal Hereditary Motor Neuronopathy 2d	5	5	4	NA	NA
Distal Muscle Weakness	2	2	2	NA	NA
Distal Myopathy	11	9	6	NA	NA
Dominant Intermediate C	2	2	2	NA	NA
Dopa-Responsive Type	1	1	1	NA	NA
Dowling-Degos Disease 4	1	1	1	NA	NA
Doyne Honeycomb Retinal Dystrophy	5	5	4	NA	NA
Drug Hypersensitivity; Epidermal Necrolysis, Toxic; Stevens-Johnson Syndrome	NA	NA	3	NA	NA
Dysarthria And Ophthalmoparesis	2	2	2	NA	2
Dystonia 5	1	1	1	NA	NA
Dystonia 9	1	1	1	NA	1
Early-Onset Severe	1	1	1	NA	1
Early Infantile Epileptic Encephalopathy 5	3	1	5	NA	NA
Early Myoclonic Encephalopathy	4	5	5	NA	NA
Eculizumab	2	NA	2	NA	2
Educational Attainment (Years Of Education)	NA	1	1	NA	NA
Eeg Abnormality	2	2	2	NA	NA
Ehlers-Danlos Syndrome Progeroid Type	NA	2	2	NA	NA
Ehlers-Danlos Syndrome With Progressive Kyphoscoliosis	1	1	1	NA	NA
Elevated Serum Prostate-Specific Antigen Levels In Healthy Men	3	3	1	NA	NA
Elliptocytosis 2	4	4	4	NA	NA
Ellis-Van Creveld Syndrome	2	2	2	NA	NA
Emery-Dreifuss Muscular Dystrophy 3	1	1	1	NA	NA
Emg Abnormality	2	2	2	NA	NA
End-Stage Coagulation	3	3	3	NA	3
Endometrial Cancer	2	NA	2	NA	NA
Epiphyseal Dysplasia	2	2	2	NA	1
Epithelial Recurrent Erosion Dystrophy	2	2	1	NA	NA
Erythrocyte Amp Deaminase Deficiency	9	10	6	NA	NA
Erythropoietic	3	NA	2	NA	NA
Esophageal Squamous Cell Cancer (Length Of Survival)	2	2	2	NA	NA
Exstrophy-Epispadias Complex	2	2	2	NA	NA
Facial Morphology	2	2	2	NA	NA
Failure To Thrive	4	4	4	NA	NA
Familial Acne Inversa 1	1	1	1	NA	NA
Familial Dilated Cardiomyopathy	5	4	3	NA	2
Familial Focal With Variable Foci 7	NA	NA	1	NA	NA
Familial Focal With Variable Foci 8	NA	NA	1	NA	NA
Familial Focal With Variable Foci 9	NA	NA	2	NA	NA
Familial Hemiplegic Migraine Type 3	4	4	3	NA	NA
Familial Hyperaldosteronism	1	NA	1	NA	NA
Familial Hyperinsulinism	1	1	1	NA	NA
Familial Hypertrophic Cardiomyopathy 11	2	2	2	NA	NA
Familial Hypertrophic Cardiomyopathy 15	2	2	2	NA	2
Familial Juvenile Gout	2	2	2	NA	NA
Familial Thoracic 6	5	3	5	NA	NA
Fatal Infantile Hypertonic Myofibrillar Myopathy	2	2	2	NA	NA
Flurbiprofen Response	3	3	3	NA	2
Focal Cortical Dysplasia Type Ii	7	11	5	NA	1
Foot Polydactyly	1	1	1	NA	NA
Fraser Syndrome 2	3	3	3	NA	NA
Frontotemporal Dementia	2	2	3	NA	NA
Fumarylacetoacetase Pseudodeficiency	2	2	2	NA	NA
Galactosemia	2	2	2	NA	NA
Gamma Gluatamyl Transferase Levels (Interaction With Age)	4	3	3	NA	NA
Gata-1-Related Thrombocytopenia With Dyserythropoiesis	2	2	2	NA	NA
Gaucher's Disease	2	2	2	NA	NA
Gaucher Disease Type 3c	1	1	1	NA	NA
General Factor Of Neuroticism	1	1	1	NA	NA
Generalized Hypotonia	2	2	2	NA	NA
Generalized Myoclonic Seizures	2	2	2	NA	NA
Generalized Tonic-Clonic Seizures	2	2	2	NA	NA
Genital Tract Germ Cell Tumour	6	4	4	NA	NA
Gillespie Syndrome	4	4	4	NA	NA
Gluthathione Synthetase Deficiency	4	4	3	NA	NA
Glycogen Content In Skeletal Muscle	1	1	1	NA	NA
Glycogen Storage Disease Of Heart	5	5	3	NA	3
Glycogen Storage Disease Type X	4	2	5	NA	NA
Glycogen Storage Disease Xv	1	1	1	NA	NA
Gonadotropin-Independent Familial Sexual Precocity	2	2	2	NA	2
Gracile Syndrome	5	5	5	NA	NA
Grin1-Related Disorder	1	1	1	NA	NA
Gtp Cyclohydrolase I Deficiency	1	1	1	NA	NA
Gut Microbiota (Bacterial Taxa, Hurdle Binary Method)	1	1	1	NA	NA
Gwas Of Birth Weight In A British Population	2	2	2	NA	NA
Gwas Of Bone Mineral Density And Growth	1	1	1	NA	NA
Hair Morphology	NA	NA	2	NA	NA
Hair, Eye And Skin Pigmentation	1	1	1	NA	NA
Hdl Cholesterol Levels	5	4	2	NA	NA
Heart Failure	2	2	2	NA	NA
Hedera Type	2	2	2	NA	NA
Heel Bone Mineral Density	6	6	4	NA	4
Hematocrit	4	4	4	NA	NA
Hemoglobin Concentration	4	2	2	NA	NA
Hemoglobin Rockford	1	1	1	NA	NA
Hemoglobin Warwickshire	NA	NA	3	NA	NA
Hemoglobinopathy	2	2	2	NA	NA
Hennekam Lymphangiectasia-Lymphedema Syndrome 1	1	NA	1	NA	NA
Hepatic Failure	5	3	2	NA	2
Hepatic Steatosis	3	4	4	NA	NA
Hereditary Due To Protein C Deficiency	5	5	1	NA	1
Hereditary Factor Ix Deficiency Disease	9	9	9	NA	4
Hereditary Hemorrhagic	3	3	3	NA	NA
Hereditary Motor And Sensory	1	1	1	NA	NA
Hereditary Motor And Sensory Neuropathy With Optic Atrophy	2	2	2	NA	NA
Hereditary Multiple Osteochondromatosis	3	1	1	NA	NA
Hereditary Nonpolyposis Colorectal Cancer Type 6	2	2	2	NA	NA
Hereditary Nonpolyposis Colorectal Cancer Type 8	1	1	1	NA	NA
Hereditary Pancreatitis	5	5	3	NA	NA
Hereditary Sensory	1	NA	1	NA	1
Hereditary Sensory And Autonomic Neuropathy Type Ic	2	2	2	NA	NA
Herpes Simplex Encephalitis 1	5	5	1	NA	1
[truncated: 581 more rows]

## Sheet: Human vs. Rhesus macaque
Identified as specific disease based on Human (GCA_000001405.28) vs. Rhesus macaque (GCA_003339765.3) SNPs
Uploaded_variation	Chromosome	Location	Gene_id	Transcript_id	Gene_symbol	Variation_ID	Diseases	Source	PubMed	Disease_Class_Name
ENST00000675666.1:C.496C>T	1	3844977	ENSG00000116198	ENST00000675666.1	CEP104	rs374574638	Joubert Syndrome 25	ClinVar		Eye Diseases; Male Urogenital Diseases; Reproductive System Diseases; Congenital, Hereditary, and Neonatal Diseases and Abnormalities
ENST00000372098.7:C.303C>A	1	45333449	ENSG00000132781	ENST00000372098.7	MUTYH	rs121908380	Mutyh-Associated Polyposis	ClinVar		Congenital, Hereditary, and Neonatal Diseases and Abnormalities; Cancer
ENST00000372098.7:C.303C>T	1	45333449	ENSG00000132781	ENST00000372098.7	MUTYH	rs121908380	Mutyh-Associated Polyposis	ClinVar		Congenital, Hereditary, and Neonatal Diseases and Abnormalities; Cancer
ENST00000413052.6:C.1182C>A	1	112694059	ENSG00000155363	ENST00000413052.6	MOV10	rs3748656	Hip Circumference Adjusted For Bmi	GWAS	25673412	Other Diseases
ENST00000413052.6:C.1182C>A	1	112694059	ENSG00000155363	ENST00000413052.6	MOV10	rs3748656	Hip Circumference Adjusted For Bmi	GWAS	25673412	Other Diseases
ENST00000413052.6:C.1182C>G	1	112694059	ENSG00000155363	ENST00000413052.6	MOV10	rs3748656	Hip Circumference Adjusted For Bmi	GWAS	25673412	Other Diseases
ENST00000413052.6:C.1182C>G	1	112694059	ENSG00000155363	ENST00000413052.6	MOV10	rs3748656	Hip Circumference Adjusted For Bmi	GWAS	25673412	Other Diseases
ENST00000413052.6:C.1182C>T	1	112694059	ENSG00000155363	ENST00000413052.6	MOV10	rs3748656	Hip Circumference Adjusted For Bmi	GWAS	25673412	Other Diseases
ENST00000413052.6:C.1182C>T	1	112694059	ENSG00000155363	ENST00000413052.6	MOV10	rs3748656	Hip Circumference Adjusted For Bmi	GWAS	25673412	Other Diseases
ENST00000271588.9:C.8776C>G	1	186081383	ENSG00000143341	ENST00000271588.9	HMCN1	rs142475663	Age-Related Macular Degeneration 1	ClinVar		Behavior and Behavior Mechanisms
ENST00000271588.9:C.8776C>T	1	186081383	ENSG00000143341	ENST00000271588.9	HMCN1	rs142475663	Age-Related Macular Degeneration 1	ClinVar		Behavior and Behavior Mechanisms
ENST00000367057.8:C.2030C>T	1	207473596	ENSG00000117322	ENST00000367057.8	CR2	rs142648420	Systemic Lupus Erythematosus 9	ClinVar		Other Diseases
ENST00000367021.8:C.711C>T	1	209790844	ENSG00000117595	ENST00000367021.8	IRF6	rs201940391	Cleft Lip +/- Cleft Palate	ClinVar		Congenital, Hereditary, and Neonatal Diseases and Abnormalities; Stomatognathic Diseases
ENST00000367021.8:C.711C>T	1	209790844	ENSG00000117595	ENST00000367021.8	IRF6	rs201940391	Popliteal Pterygium Syndrome	ClinVar		Musculoskeletal Diseases; Stomatognathic Diseases; Eye Diseases; Male Urogenital Diseases; Reproductive System Diseases; Congenital, Hereditary, and Neonatal Diseases and Abnormalities
ENST00000367021.8:C.711C>T	1	209790844	ENSG00000117595	ENST00000367021.8	IRF6	rs201940391	Van Der Woude Syndrome	ClinVar		Pathological Conditions, Signs and Symptoms; Congenital, Hereditary, and Neonatal Diseases and Abnormalities; Cancer; Musculoskeletal Diseases; Stomatognathic Diseases
ENST00000493344.6:C.1296C>T	2	27364857	ENSG00000115211	ENST00000493344.6	EIF2B4	rs1058065	Igg Glycosylation	Ensembl_Post_GWAS	23382691	Other Diseases
ENST00000493344.6:C.1296C>T	2	27364857	ENSG00000115211	ENST00000493344.6	EIF2B4	rs1058065	Igg Glycosylation	GWAS	23382691	Other Diseases
ENST00000678200.1:C.13C>T	3	49375577	ENSG00000067560	ENST00000678200.1	RHOA	rs1057519952	Carcinoma Of Esophagus	ClinVar		Gastrointestinal Diseases; Cancer
ENST00000678200.1:C.13C>T	3	49375577	ENSG00000067560	ENST00000678200.1	RHOA	rs1057519952	Non-Hodgkin Lymphoma	ClinVar		Cancer; Immune System Diseases; Hematological Diseases
ENST00000429644.7:C.1693C>A	3	81537021	ENSG00000114480	ENST00000429644.7	GBE1	rs552094593	Fetal Akinesia Sequence	ClinVar		Congenital, Hereditary, and Neonatal Diseases and Abnormalities; Musculoskeletal Diseases
ENST00000429644.7:C.1693C>T	3	81537021	ENSG00000114480	ENST00000429644.7	GBE1	rs552094593	Fetal Akinesia Sequence	ClinVar		Congenital, Hereditary, and Neonatal Diseases and Abnormalities; Musculoskeletal Diseases
ENST00000265594.9:C.1281C>T	3	183039122	ENSG00000078070	ENST00000265594.9	MCCC1	rs763713221	3-Mcc Deficiency	ClinVar		Other Diseases
ENST00000642252.1:C.2240C>G	4	102635920	ENSG00000109323	ENST00000642252.1	MANBA	rs2866413	Primary Biliary Cirrhosis	Ensembl_Post_GWAS	21399635	Pathological Conditions, Signs and Symptoms; Gastrointestinal Diseases
ENST00000642252.1:C.2240C>T	4	102635920	ENSG00000109323	ENST00000642252.1	MANBA	rs2866413	Primary Biliary Cirrhosis	Ensembl_Post_GWAS	21399635	Pathological Conditions, Signs and Symptoms; Gastrointestinal Diseases
ENST00000407946.5:C.274C>T	4	154612051	ENSG00000171557	ENST00000407946.5	FGG	rs142286849	Afibrinogenemia	ClinVar		Congenital, Hereditary, and Neonatal Diseases and Abnormalities; Hematological Diseases
ENST00000306320.10:C.1169C>T	5	16475066	ENSG00000154153	ENST00000306320.10	RETREG1	rs374082497	Hereditary Sensory And Autonomic Neuropathy Type Iib	ClinVar		Congenital, Hereditary, and Neonatal Diseases and Abnormalities; Nervous System Diseases
ENST00000200652.4:C.1507C>T	5	132340627	ENSG00000197208	ENST00000200652.4	SLC22A4	rs1050152	Nasal Polyps	GWAS	30643255	Pathological Conditions, Signs and Symptoms; Respiratory Diseases; Otorhinolaryngologic Diseases
ENST00000200652.4:C.1507C>T	5	132340627	ENSG00000197208	ENST00000200652.4	SLC22A4	rs1050152	Slc22a4 Polymorphism	ClinVar		Other Diseases
ENST00000334268.9:C.613C>T	6	123503899	ENSG00000186439	ENST00000334268.9	TRDN	rs397515458	With Or Without Muscle Weakness	ClinVar		Other Diseases
ENST00000531901.5:C.996C>G	6	133481470	ENSG00000112319	ENST00000531901.5	EYA4	rs773095472	Dilated Cardiomyopathy 1j	ClinVar		Cardiovascular Diseases
ENST00000531901.5:C.996C>T	6	133481470	ENSG00000112319	ENST00000531901.5	EYA4	rs773095472	Dilated Cardiomyopathy 1j	ClinVar		Cardiovascular Diseases
ENST00000407991.3:C.65C>A	8	27470994	ENSG00000120903	ENST00000407991.3	CHRNA2	rs2472553	Atopy	Ensembl_Post_GWAS	21625490	Immune System Diseases
ENST00000407991.3:C.65C>G	8	27470994	ENSG00000120903	ENST00000407991.3	CHRNA2	rs2472553	Atopy	Ensembl_Post_GWAS	21625490	Immune System Diseases
ENST00000407991.3:C.65C>T	8	27470994	ENSG00000120903	ENST00000407991.3	CHRNA2	rs2472553	Atopy	Ensembl_Post_GWAS	21625490	Immune System Diseases
ENST00000297338.7:C.1782C>G	8	116847614	ENSG00000164754	ENST00000297338.7	RAD21	rs61737172	Cornelia De Lange Syndrome 4	ClinVar		Congenital, Hereditary, and Neonatal Diseases and Abnormalities; Nervous System Diseases
ENST00000297338.7:C.1782C>T	8	116847614	ENSG00000164754	ENST00000297338.7	RAD21	rs61737172	Cornelia De Lange Syndrome 4	ClinVar		Congenital, Hereditary, and Neonatal Diseases and Abnormalities; Nervous System Diseases
ENST00000378204.7:C.1065C>A	8	117835543	ENSG00000182197	ENST00000378204.7	EXT1	rs11546829	Multiple Exostoses Type 1	ClinVar		Congenital, Hereditary, and Neonatal Diseases and Abnormalities; Cancer; Musculoskeletal Diseases
ENST00000378204.7:C.1065C>T	8	117835543	ENSG00000182197	ENST00000378204.7	EXT1	rs11546829	Multiple Exostoses Type 1	ClinVar		Congenital, Hereditary, and Neonatal Diseases and Abnormalities; Cancer; Musculoskeletal Diseases
ENST00000373208.5:C.3066C>T	10	70758081	ENSG00000138316	ENST00000373208.5	ADAMTS14	rs6480463	Suicide Behavior	GWAS	26079190	Behavior and Behavior Mechanisms
ENST00000224337.10:C.195C>T	10	96230803	ENSG00000095585	ENST00000224337.10	BLNK	rs12261820	Agammaglobulinemia 4	ClinVar		Other Diseases
ENST00000381036.7:C.711C>T	11	2396663	ENSG00000110651	ENST00000381036.7	CD81	rs14077	Common Variable Immunodeficiency 6	ClinVar		Immune System Diseases
ENST00000309100.8:C.312C>A	11	65613445	ENSG00000173327	ENST00000309100.8	MAP3K11	rs2004649	Mean Platelet Volume	GWAS	27863252	Other Diseases
ENST00000309100.8:C.312C>T	11	65613445	ENSG00000173327	ENST00000309100.8	MAP3K11	rs2004649	Mean Platelet Volume	GWAS	27863252	Other Diseases
ENST00000320580.9:C.1953C>T	11	66233899	ENSG00000175115	ENST00000320580.9	PACS1	rs115328615	Schuurs-Hoeijmakers Syndrome	ClinVar		Pathological Conditions, Signs and Symptoms
ENST00000324189.5:C.940C>A	12	122207191	ENSG00000176383	ENST00000324189.5	B3GNT4	rs4758675	Triglyceride Levels In Non Smokers	GWAS	30926973	Other Diseases
ENST00000324189.5:C.940C>A	12	122207191	ENSG00000176383	ENST00000324189.5	B3GNT4	rs4758675	Triglyceride Levels X Smoking (Current Vs Non Smokers) Interaction (2df Test)	GWAS	30926973	Other Diseases
ENST00000324189.5:C.940C>A	12	122207191	ENSG00000176383	ENST00000324189.5	B3GNT4	rs4758675	Triglyceride Levels X Smoking (Current Vs Non Smokers) Interaction (2df Test)	GWAS	30926973	Other Diseases
ENST00000324189.5:C.940C>A	12	122207191	ENSG00000176383	ENST00000324189.5	B3GNT4	rs4758675	Triglyceride Levels X Smoking (Ever Vs Never Smokers) Interaction (2df Test)	GWAS	30926973	Other Diseases
ENST00000324189.5:C.940C>G	12	122207191	ENSG00000176383	ENST00000324189.5	B3GNT4	rs4758675	Triglyceride Levels In Non Smokers	GWAS	30926973	Other Diseases
ENST00000324189.5:C.940C>G	12	122207191	ENSG00000176383	ENST00000324189.5	B3GNT4	rs4758675	Triglyceride Levels X Smoking (Current Vs Non Smokers) Interaction (2df Test)	GWAS	30926973	Other Diseases
ENST00000324189.5:C.940C>G	12	122207191	ENSG00000176383	ENST00000324189.5	B3GNT4	rs4758675	Triglyceride Levels X Smoking (Current Vs Non Smokers) Interaction (2df Test)	GWAS	30926973	Other Diseases
ENST00000324189.5:C.940C>G	12	122207191	ENSG00000176383	ENST00000324189.5	B3GNT4	rs4758675	Triglyceride Levels X Smoking (Ever Vs Never Smokers) Interaction (2df Test)	GWAS	30926973	Other Diseases
ENST00000324189.5:C.940C>T	12	122207191	ENSG00000176383	ENST00000324189.5	B3GNT4	rs4758675	Triglyceride Levels In Non Smokers	GWAS	30926973	Other Diseases
ENST00000324189.5:C.940C>T	12	122207191	ENSG00000176383	ENST00000324189.5	B3GNT4	rs4758675	Triglyceride Levels X Smoking (Current Vs Non Smokers) Interaction (2df Test)	GWAS	30926973	Other Diseases
ENST00000324189.5:C.940C>T	12	122207191	ENSG00000176383	ENST00000324189.5	B3GNT4	rs4758675	Triglyceride Levels X Smoking (Current Vs Non Smokers) Interaction (2df Test)	GWAS	30926973	Other Diseases
ENST00000324189.5:C.940C>T	12	122207191	ENSG00000176383	ENST00000324189.5	B3GNT4	rs4758675	Triglyceride Levels X Smoking (Ever Vs Never Smokers) Interaction (2df Test)	GWAS	30926973	Other Diseases
ENST00000376052.5:C.3168C>G	13	102663672	ENSG00000134900	ENST00000376052.5	TPP2	rs141975686	Evans Syndrome	ClinVar		Immune System Diseases; Hematological Diseases
ENST00000376052.5:C.3168C>T	13	102663672	ENSG00000134900	ENST00000376052.5	TPP2	rs141975686	Evans Syndrome	ClinVar		Immune System Diseases; Hematological Diseases
ENST00000380069.7:C.229C>T	14	103100448	ENSG00000205436	ENST00000380069.7	EXOC3L4	rs2297067	Primary Biliary Cirrhosis	Ensembl_Post_GWAS	21399635	Pathological Conditions, Signs and Symptoms; Gastrointestinal Diseases
ENST00000380069.7:C.229C>T	14	103100448	ENSG00000205436	ENST00000380069.7	EXOC3L4	rs2297067	Platelet Count	GWAS	22139419	Other Diseases
ENST00000380069.7:C.229C>T	14	103100448	ENSG00000205436	ENST00000380069.7	EXOC3L4	rs2297067	Platelet Count	GWAS	31217584	Other Diseases
ENST00000380069.7:C.229C>T	14	103100448	ENSG00000205436	ENST00000380069.7	EXOC3L4	rs2297067	Primary Biliary Cholangitis	GWAS	26394269	Other Diseases
ENST00000254190.4:C.1896C>G	15	101177901	ENSG00000131873	ENST00000254190.4	CHSY1	rs3803423	Temtamy Preaxial Brachydactyly Syndrome	ClinVar		Musculoskeletal Diseases; Stomatognathic Diseases; Otorhinolaryngologic Diseases; Nervous System Diseases; Congenital, Hereditary, and Neonatal Diseases and Abnormalities; Pathological Conditions, Signs and Symptoms; Behavior and Behavior Mechanisms; Behavior and Behavior Mechanisms
ENST00000254190.4:C.1896C>T	15	101177901	ENSG00000131873	ENST00000254190.4	CHSY1	rs3803423	Temtamy Preaxial Brachydactyly Syndrome	ClinVar		Musculoskeletal Diseases; Stomatognathic Diseases; Otorhinolaryngologic Diseases; Nervous System Diseases; Congenital, Hereditary, and Neonatal Diseases and Abnormalities; Pathological Conditions, Signs and Symptoms; Behavior and Behavior Mechanisms; Behavior and Behavior Mechanisms
ENST00000287706.8:C.847C>A	16	15038117	ENSG00000157045	ENST00000287706.8	NTAN1	rs1136001	Plasma Omega-6 Polyunsaturated Fatty Acid Levels (Linoleic Acid)	GWAS	24823311	Other Diseases
ENST00000287706.8:C.847C>T	16	15038117	ENSG00000157045	ENST00000287706.8	NTAN1	rs1136001	Plasma Omega-6 Polyunsaturated Fatty Acid Levels (Linoleic Acid)	GWAS	24823311	Other Diseases
ENST00000308893.9:C.1359C>T	16	29983601	ENSG00000149930	ENST00000308893.9	TAOK2	rs3814883	Cognitive Ability, Years Of Educational Attainment Or Schizophrenia (Pleiotropy)	GWAS	31374203	Pathological Conditions, Signs and Symptoms; Nervous System Diseases
ENST00000308893.9:C.1359C>T	16	29983601	ENSG00000149930	ENST00000308893.9	TAOK2	rs3814883	Metabolic Syndrome	GWAS	31589552	Nutritional and Metabolic Diseases
ENST00000568909.5:C.26C>T	16	57650313	ENSG00000205336	ENST00000568909.5	ADGRG1	rs200241873	Bilateral Perisylvian	ClinVar		Pathological Conditions, Signs and Symptoms; Congenital, Hereditary, and Neonatal Diseases and Abnormalities; Nervous System Diseases; Behavior and Behavior Mechanisms; Behavior and Behavior Mechanisms
ENST00000268638.10:C.432C>T	16	85911643	ENSG00000140968	ENST00000268638.10	IRF8	rs16939945	Thyroid Autoantibody Positivity (Anti-Thyroglobulin (Tgab) And/Or Anti-Thyroid Peroxidase (Tpoab) Levels)	GWAS	31794020	Endocrine System Diseases
ENST00000674608.1:C.528C>G	17	2670237	ENSG00000007168	ENST00000674608.1	PAFAH1B1	rs116237011	Lissencephaly/Subcortical Band Heterotopia	ClinVar		Congenital, Hereditary, and Neonatal Diseases and Abnormalities; Nervous System Diseases
ENST00000674608.1:C.528C>T	17	2670237	ENSG00000007168	ENST00000674608.1	PAFAH1B1	rs116237011	Lissencephaly/Subcortical Band Heterotopia	ClinVar		Congenital, Hereditary, and Neonatal Diseases and Abnormalities; Nervous System Diseases
ENST00000225519.5:C.355C>G	17	3624187	ENSG00000197417	ENST00000225519.5	SHPK	rs144071313	Sedoheptulokinase Deficiency	ClinVar		Other Diseases
ENST00000225519.5:C.355C>T	17	3624187	ENSG00000197417	ENST00000225519.5	SHPK	rs144071313	Sedoheptulokinase Deficiency	ClinVar		Other Diseases
ENST00000578121.5:C.1846C>A	18	26293530	ENSG00000141384	ENST00000578121.5	TAF4B	rs587777427	Spermatogenic Failure 13	ClinVar		Other Diseases
ENST00000578121.5:C.1846C>T	18	26293530	ENSG00000141384	ENST00000578121.5	TAF4B	rs587777427	Spermatogenic Failure 13	ClinVar		Other Diseases
ENST00000398019.7:C.796C>A	18	63804288	ENSG00000166396	ENST00000398019.7	SERPINB7	rs142859678	Nagashima Type	ClinVar		Congenital, Hereditary, and Neonatal Diseases and Abnormalities; Dermatological Diseases and Conditions
ENST00000398019.7:C.796C>A	18	63804288	ENSG00000166396	ENST00000398019.7	SERPINB7	rs142859678	Palmoplantar Keratoderma	ClinVar		Congenital, Hereditary, and Neonatal Diseases and Abnormalities; Dermatological Diseases and Conditions
ENST00000398019.7:C.796C>T	18	63804288	ENSG00000166396	ENST00000398019.7	SERPINB7	rs142859678	Nagashima Type	ClinVar		Congenital, Hereditary, and Neonatal Diseases and Abnormalities; Dermatological Diseases and Conditions
ENST00000398019.7:C.796C>T	18	63804288	ENSG00000166396	ENST00000398019.7	SERPINB7	rs142859678	Palmoplantar Keratoderma	ClinVar		Congenital, Hereditary, and Neonatal Diseases and Abnormalities; Dermatological Diseases and Conditions
ENST00000382112.8:C.1165C>T	22	31804863	ENSG00000100150	ENST00000382112.8	DEPDC5	rs41311139	Familial Focal With Variable Foci 15	ClinVar		Nervous System Diseases
ENST00000646701.1:C.1081C>T	22	31804863	ENSG00000285404	ENST00000646701.1	Z82190.2	rs41311139	Familial Focal With Variable Foci 15	ClinVar		Nervous System Diseases
ENST00000382112.8:C.2020C>T	22	31822706	ENSG00000100150	ENST00000382112.8	DEPDC5	rs181347577	Familial Focal With Variable Foci 14	ClinVar		Nervous System Diseases
ENST00000382112.8:C.2034C>T	22	31822720	ENSG00000100150	ENST00000382112.8	DEPDC5	rs779428450	Familial Focal With Variable Foci 16	ClinVar		Nervous System Diseases
ENST00000382112.8:C.4512C>T	22	31906059	ENSG00000100150	ENST00000382112.8	DEPDC5	rs146449468	Familial Focal With Variable Foci 13	ClinVar		Nervous System Diseases
ENST00000396512.3:C.1625C>T	22	41524913	ENSG00000100412	ENST00000396512.3	ACO2	rs540169523	Infantile Cerebellar-Retinal Degeneration	ClinVar		Other Diseases
ENST00000321753.8:C.306C>G	22	42077599	ENSG00000177096	ENST00000321753.8	PHETA2	rs133383	Cognitive Ability	GWAS	29186694	Pathological Conditions, Signs and Symptoms; Nervous System Diseases
ENST00000321753.8:C.306C>T	22	42077599	ENSG00000177096	ENST00000321753.8	PHETA2	rs133383	Cognitive Ability	GWAS	29186694	Pathological Conditions, Signs and Symptoms; Nervous System Diseases
ENST00000357749.7:C.808C>T	X	85958872	ENSG00000188419	ENST00000357749.7	CHM	rs527236048	Choroideremia	ClinVar		Congenital, Hereditary, and Neonatal Diseases and Abnormalities; Eye Diseases
ENST00000621635.4:C.492C>T	X	101369999	ENSG00000010671	ENST00000621635.4	BTK	rs150917517	X-Linked Agammaglobulinemia With Growth Hormone Deficiency	ClinVar		Musculoskeletal Diseases; Nervous System Diseases; Hematological Diseases; Congenital, Hereditary, and Neonatal Diseases and Abnormalities; Endocrine System Diseases; Immune System Diseases

## Sheet: Human vs. Marmoset
Identified as specific disease based on Human (GCA_000001405.28) vs. Marmoset (GCF_009663435.1) SNPs
Uploaded_variation	Chromosome	Location	Gene_id	Transcript_id	Gene_symbol	Variation_ID	Diseases	Source	PubMed	Disease_Class_Name
ENST00000642379.1:C.162C>T	1	182390724	ENSG00000135821	ENST00000642379.1	GLUL	rs370070318	Glutamine Deficiency	ClinVar		Congenital, Hereditary, and Neonatal Diseases and Abnormalities; Nutritional and Metabolic Diseases
ENST00000234420.11:C.942C>A	2	47798925	ENSG00000116062	ENST00000234420.11	MSH6	rs150440246	Hepatoblastoma	ClinVar		Cancer
ENST00000234420.11:C.942C>G	2	47798925	ENSG00000116062	ENST00000234420.11	MSH6	rs150440246	Hepatoblastoma	ClinVar		Cancer
ENST00000234420.11:C.942C>T	2	47798925	ENSG00000116062	ENST00000234420.11	MSH6	rs150440246	Hepatoblastoma	ClinVar		Cancer
ENST00000375255.8:C.150C>T	2	171435106	ENSG00000115827	ENST00000375255.8	DCAF17	rs6751956	Alopecia	ClinVar		Dermatological Diseases and Conditions; Pathological Conditions, Signs and Symptoms
ENST00000375255.8:C.150C>T	2	171435106	ENSG00000115827	ENST00000375255.8	DCAF17	rs6751956	Hypogonadism	ClinVar		Endocrine System Diseases
ENST00000375255.8:C.150C>T	2	171435106	ENSG00000115827	ENST00000375255.8	DCAF17	rs6751956	Mental Retardation And Electrocardiographic Abnormalities	ClinVar		Pathological Conditions, Signs and Symptoms; Nutritional and Metabolic Diseases; Dermatological Diseases and Conditions; Nervous System Diseases; Endocrine System Diseases; Behavior and Behavior Mechanisms; Behavior and Behavior Mechanisms; Cardiovascular Diseases
ENST00000325748.9:C.861C>T	2	178432178	ENSG00000180228	ENST00000325748.9	PRKRA	rs116833881	Dystonia 16	ClinVar		Nervous System Diseases; Pathological Conditions, Signs and Symptoms
ENST00000232975.8:C.435C>A	3	52451410	ENSG00000114854	ENST00000232975.8	TNNC1	rs267607124	Dilated Cardiomyopathy 1s	ClinVar		Cardiovascular Diseases
ENST00000232975.8:C.435C>G	3	52451410	ENSG00000114854	ENST00000232975.8	TNNC1	rs267607124	Dilated Cardiomyopathy 1s	ClinVar		Cardiovascular Diseases
ENST00000232975.8:C.435C>T	3	52451410	ENSG00000114854	ENST00000232975.8	TNNC1	rs267607124	Dilated Cardiomyopathy 1s	ClinVar		Cardiovascular Diseases
ENST00000257290.10:C.1977C>A	4	54277981	ENSG00000134853	ENST00000257290.10	PDGFRA	rs1057519700	Inflammatory Fibroid Polyp	Cosmic	22394371	Pathological Conditions, Signs and Symptoms
ENST00000257290.10:C.1977C>A	4	54277981	ENSG00000134853	ENST00000257290.10	PDGFRA	rs1057519700	Inflammatory Fibroid Polyp	Cosmic	22394371	Pathological Conditions, Signs and Symptoms
ENST00000257290.10:C.1977C>A	4	54277981	ENSG00000134853	ENST00000257290.10	PDGFRA	rs1057519700	Inflammatory Fibroid Polyp	Cosmic	22394371	Pathological Conditions, Signs and Symptoms
ENST00000257290.10:C.1977C>A	4	54277981	ENSG00000134853	ENST00000257290.10	PDGFRA	rs1057519700	Inflammatory Fibroid Polyp	Cosmic	22394371	Pathological Conditions, Signs and Symptoms
ENST00000257290.10:C.1977C>G	4	54277981	ENSG00000134853	ENST00000257290.10	PDGFRA	rs1057519700	Inflammatory Fibroid Polyp	Cosmic	22394371	Pathological Conditions, Signs and Symptoms
ENST00000257290.10:C.1977C>G	4	54277981	ENSG00000134853	ENST00000257290.10	PDGFRA	rs1057519700	Inflammatory Fibroid Polyp	Cosmic	22394371	Pathological Conditions, Signs and Symptoms
ENST00000257290.10:C.1977C>G	4	54277981	ENSG00000134853	ENST00000257290.10	PDGFRA	rs1057519700	Inflammatory Fibroid Polyp	Cosmic	22394371	Pathological Conditions, Signs and Symptoms
ENST00000257290.10:C.1977C>G	4	54277981	ENSG00000134853	ENST00000257290.10	PDGFRA	rs1057519700	Inflammatory Fibroid Polyp	Cosmic	22394371	Pathological Conditions, Signs and Symptoms
ENST00000642195.1:C.489C>G	6	43520172	ENSG00000171453	ENST00000642195.1	POLR1C	rs187997427	Treacher Collins Syndrome	ClinVar		Congenital, Hereditary, and Neonatal Diseases and Abnormalities; Eye Diseases; Musculoskeletal Diseases
ENST00000642195.1:C.489C>T	6	43520172	ENSG00000171453	ENST00000642195.1	POLR1C	rs187997427	Treacher Collins Syndrome	ClinVar		Congenital, Hereditary, and Neonatal Diseases and Abnormalities; Eye Diseases; Musculoskeletal Diseases
ENST00000223095.5:C.1020C>T	7	101135734	ENSG00000106366	ENST00000223095.5	SERPINE1	rs201351580	Plasminogen Activator Inhibitor Type 1 Deficiency	ClinVar		Hematological Diseases
ENST00000407559.8:C.1800C>G	7	158918748	ENSG00000126870	ENST00000407559.8	DYNC2I1	rs41271220	Short-Rib Thoracic Dysplasia 8 With Or Without Polydactyly	ClinVar		Congenital, Hereditary, and Neonatal Diseases and Abnormalities; Musculoskeletal Diseases
ENST00000407559.8:C.1800C>T	7	158918748	ENSG00000126870	ENST00000407559.8	DYNC2I1	rs41271220	Short-Rib Thoracic Dysplasia 8 With Or Without Polydactyly	ClinVar		Congenital, Hereditary, and Neonatal Diseases and Abnormalities; Musculoskeletal Diseases
ENST00000498124.1:C.122C>A	9	21974706	ENSG00000147889	ENST00000498124.1	CDKN2A	rs373407950	Melanoma Astrocytoma Syndrome	ClinVar		Cancer; Nervous System Diseases
ENST00000355710.8:C.731C>T	10	43105057	ENSG00000165731	ENST00000355710.8	RET	rs145970248	Dysplasia-In Situ Neoplasm	Cosmic	27282351	Other Diseases
ENST00000355710.8:C.731C>T	10	43105057	ENSG00000165731	ENST00000355710.8	RET	rs145970248	Dysplasia-In Situ Neoplasm	Cosmic	27282351	Other Diseases
ENST00000355710.8:C.731C>T	10	43105057	ENSG00000165731	ENST00000355710.8	RET	rs145970248	Dysplasia-In Situ Neoplasm	Cosmic	27282351	Other Diseases
ENST00000433211.7:C.999C>A	10	67180365	ENSG00000183230	ENST00000433211.7	CTNNA3	rs146754105	Arrhythmogenic Right Ventricular Dysplasia	ClinVar		Congenital, Hereditary, and Neonatal Diseases and Abnormalities; Cardiovascular Diseases
ENST00000433211.7:C.999C>T	10	67180365	ENSG00000183230	ENST00000433211.7	CTNNA3	rs146754105	Arrhythmogenic Right Ventricular Dysplasia	ClinVar		Congenital, Hereditary, and Neonatal Diseases and Abnormalities; Cardiovascular Diseases
ENST00000371270.6:C.792C>G	10	95058362	ENSG00000138115	ENST00000371270.6	CYP2C8	rs1058930	Cyp2c8 Polymorphism	ClinVar		Other Diseases
ENST00000371270.6:C.792C>T	10	95058362	ENSG00000138115	ENST00000371270.6	CYP2C8	rs1058930	Cyp2c8 Polymorphism	ClinVar		Other Diseases
ENST00000335295.4:C.230C>A	11	5226662	ENSG00000244734	ENST00000335295.4	HBB	rs33985847	Hemoglobin J (Chicago)	ClinVar		Other Diseases
ENST00000335295.4:C.230C>G	11	5226662	ENSG00000244734	ENST00000335295.4	HBB	rs33985847	Hemoglobin J (Chicago)	ClinVar		Other Diseases
ENST00000335295.4:C.230C>T	11	5226662	ENSG00000244734	ENST00000335295.4	HBB	rs33985847	Hemoglobin J (Chicago)	ClinVar		Other Diseases
ENST00000335295.4:C.41C>A	11	5226981	ENSG00000244734	ENST00000335295.4	HBB	rs35203747	Hemoglobin J (Lens)	ClinVar		Other Diseases
ENST00000335295.4:C.41C>G	11	5226981	ENSG00000244734	ENST00000335295.4	HBB	rs35203747	Hemoglobin J (Lens)	ClinVar		Other Diseases
ENST00000335295.4:C.41C>T	11	5226981	ENSG00000244734	ENST00000335295.4	HBB	rs35203747	Hemoglobin J (Lens)	ClinVar		Other Diseases
ENST00000454355.7:C.141C>A	12	56231415	ENSG00000139540	ENST00000454355.7	SLC39A5	rs199624584	Myopia 24	ClinVar		Eye Diseases
ENST00000454355.7:C.141C>G	12	56231415	ENSG00000139540	ENST00000454355.7	SLC39A5	rs199624584	Myopia 24	ClinVar		Eye Diseases
ENST00000454355.7:C.141C>T	12	56231415	ENSG00000139540	ENST00000454355.7	SLC39A5	rs199624584	Myopia 24	ClinVar		Eye Diseases
ENST00000219476.9:C.3094C>G	16	2079159	ENSG00000103197	ENST00000219476.9	TSC2	rs45465195	Lymphangioleiomyomatosis	Cosmic	28643793	Cancer; Immune System Diseases; Hematological Diseases
ENST00000219476.9:C.3094C>G	16	2079159	ENSG00000103197	ENST00000219476.9	TSC2	rs45465195	Lymphangioleiomyomatosis	Cosmic	28643793	Cancer; Immune System Diseases; Hematological Diseases
ENST00000219476.9:C.3094C>G	16	2079159	ENSG00000103197	ENST00000219476.9	TSC2	rs45465195	Lymphangioleiomyomatosis	Cosmic	28643793	Cancer; Immune System Diseases; Hematological Diseases
ENST00000219476.9:C.3094C>G	16	2079159	ENSG00000103197	ENST00000219476.9	TSC2	rs45465195	Lymphangioleiomyomatosis	Cosmic	28643793	Cancer; Immune System Diseases; Hematological Diseases
ENST00000219476.9:C.3094C>G	16	2079159	ENSG00000103197	ENST00000219476.9	TSC2	rs45465195	Lymphangioleiomyomatosis	Cosmic	28643793	Cancer; Immune System Diseases; Hematological Diseases
ENST00000219476.9:C.3094C>G	16	2079159	ENSG00000103197	ENST00000219476.9	TSC2	rs45465195	Lymphangioleiomyomatosis	Cosmic	28643793	Cancer; Immune System Diseases; Hematological Diseases
ENST00000219476.9:C.3094C>G	16	2079159	ENSG00000103197	ENST00000219476.9	TSC2	rs45465195	Lymphangioleiomyomatosis	Cosmic	28643793	Cancer; Immune System Diseases; Hematological Diseases
ENST00000219476.9:C.3094C>G	16	2079159	ENSG00000103197	ENST00000219476.9	TSC2	rs45465195	Lymphangioleiomyomatosis	Cosmic	28643793	Cancer; Immune System Diseases; Hematological Diseases
ENST00000219476.9:C.3094C>G	16	2079159	ENSG00000103197	ENST00000219476.9	TSC2	rs45465195	Lymphangioleiomyomatosis	Cosmic	28643793	Cancer; Immune System Diseases; Hematological Diseases
ENST00000219476.9:C.3094C>G	16	2079159	ENSG00000103197	ENST00000219476.9	TSC2	rs45465195	Lymphangioleiomyomatosis	Cosmic	28643793	Cancer; Immune System Diseases; Hematological Diseases
ENST00000219476.9:C.3094C>G	16	2079159	ENSG00000103197	ENST00000219476.9	TSC2	rs45465195	Lymphangioleiomyomatosis	Cosmic	28643793	Cancer; Immune System Diseases; Hematological Diseases
ENST00000219476.9:C.3094C>G	16	2079159	ENSG00000103197	ENST00000219476.9	TSC2	rs45465195	Lymphangioleiomyomatosis	Cosmic	28643793	Cancer; Immune System Diseases; Hematological Diseases
ENST00000219476.9:C.3094C>G	16	2079159	ENSG00000103197	ENST00000219476.9	TSC2	rs45465195	Lymphangioleiomyomatosis	Cosmic	28643793	Cancer; Immune System Diseases; Hematological Diseases
ENST00000219476.9:C.3094C>G	16	2079159	ENSG00000103197	ENST00000219476.9	TSC2	rs45465195	Lymphangioleiomyomatosis	Cosmic	28643793	Cancer; Immune System Diseases; Hematological Diseases
ENST00000219476.9:C.3094C>G	16	2079159	ENSG00000103197	ENST00000219476.9	TSC2	rs45465195	Lymphangioleiomyomatosis	Cosmic	28643793	Cancer; Immune System Diseases; Hematological Diseases
ENST00000219476.9:C.3094C>T	16	2079159	ENSG00000103197	ENST00000219476.9	TSC2	rs45465195	Lymphangioleiomyomatosis	Cosmic	28643793	Cancer; Immune System Diseases; Hematological Diseases
ENST00000219476.9:C.3094C>T	16	2079159	ENSG00000103197	ENST00000219476.9	TSC2	rs45465195	Lymphangioleiomyomatosis	Cosmic	28643793	Cancer; Immune System Diseases; Hematological Diseases
ENST00000219476.9:C.3094C>T	16	2079159	ENSG00000103197	ENST00000219476.9	TSC2	rs45465195	Lymphangioleiomyomatosis	Cosmic	28643793	Cancer; Immune System Diseases; Hematological Diseases
ENST00000219476.9:C.3094C>T	16	2079159	ENSG00000103197	ENST00000219476.9	TSC2	rs45465195	Lymphangioleiomyomatosis	Cosmic	28643793	Cancer; Immune System Diseases; Hematological Diseases
ENST00000219476.9:C.3094C>T	16	2079159	ENSG00000103197	ENST00000219476.9	TSC2	rs45465195	Lymphangioleiomyomatosis	Cosmic	28643793	Cancer; Immune System Diseases; Hematological Diseases
ENST00000219476.9:C.3094C>T	16	2079159	ENSG00000103197	ENST00000219476.9	TSC2	rs45465195	Lymphangioleiomyomatosis	Cosmic	28643793	Cancer; Immune System Diseases; Hematological Diseases
ENST00000219476.9:C.3094C>T	16	2079159	ENSG00000103197	ENST00000219476.9	TSC2	rs45465195	Lymphangioleiomyomatosis	Cosmic	28643793	Cancer; Immune System Diseases; Hematological Diseases
ENST00000219476.9:C.3094C>T	16	2079159	ENSG00000103197	ENST00000219476.9	TSC2	rs45465195	Lymphangioleiomyomatosis	Cosmic	28643793	Cancer; Immune System Diseases; Hematological Diseases
ENST00000219476.9:C.3094C>T	16	2079159	ENSG00000103197	ENST00000219476.9	TSC2	rs45465195	Lymphangioleiomyomatosis	Cosmic	28643793	Cancer; Immune System Diseases; Hematological Diseases
ENST00000219476.9:C.3094C>T	16	2079159	ENSG00000103197	ENST00000219476.9	TSC2	rs45465195	Lymphangioleiomyomatosis	Cosmic	28643793	Cancer; Immune System Diseases; Hematological Diseases
ENST00000219476.9:C.3094C>T	16	2079159	ENSG00000103197	ENST00000219476.9	TSC2	rs45465195	Lymphangioleiomyomatosis	Cosmic	28643793	Cancer; Immune System Diseases; Hematological Diseases
ENST00000219476.9:C.3094C>T	16	2079159	ENSG00000103197	ENST00000219476.9	TSC2	rs45465195	Lymphangioleiomyomatosis	Cosmic	28643793	Cancer; Immune System Diseases; Hematological Diseases
ENST00000219476.9:C.3094C>T	16	2079159	ENSG00000103197	ENST00000219476.9	TSC2	rs45465195	Lymphangioleiomyomatosis	Cosmic	28643793	Cancer; Immune System Diseases; Hematological Diseases
ENST00000219476.9:C.3094C>T	16	2079159	ENSG00000103197	ENST00000219476.9	TSC2	rs45465195	Lymphangioleiomyomatosis	Cosmic	28643793	Cancer; Immune System Diseases; Hematological Diseases
ENST00000219476.9:C.3094C>T	16	2079159	ENSG00000103197	ENST00000219476.9	TSC2	rs45465195	Lymphangioleiomyomatosis	Cosmic	28643793	Cancer; Immune System Diseases; Hematological Diseases
ENST00000673732.1:C.2373C>A	20	50892557	ENSG00000101126	ENST00000673732.1	ADNP	rs587777526	Helsmoortel-Van Der Aa Syndrome	ClinVar		Pathological Conditions, Signs and Symptoms; Nervous System Diseases; Behavior and Behavior Mechanisms; Behavior and Behavior Mechanisms
ENST00000673732.1:C.2373C>G	20	50892557	ENSG00000101126	ENST00000673732.1	ADNP	rs587777526	Helsmoortel-Van Der Aa Syndrome	ClinVar		Pathological Conditions, Signs and Symptoms; Nervous System Diseases; Behavior and Behavior Mechanisms; Behavior and Behavior Mechanisms
ENST00000673732.1:C.2373C>T	20	50892557	ENSG00000101126	ENST00000673732.1	ADNP	rs587777526	Helsmoortel-Van Der Aa Syndrome	ClinVar		Pathological Conditions, Signs and Symptoms; Nervous System Diseases; Behavior and Behavior Mechanisms; Behavior and Behavior Mechanisms
ENST00000382112.8:C.1165C>T	22	31804863	ENSG00000100150	ENST00000382112.8	DEPDC5	rs41311139	Familial Focal With Variable Foci 11	ClinVar		Nervous System Diseases
ENST00000646701.1:C.1081C>T	22	31804863	ENSG00000285404	ENST00000646701.1	Z82190.2	rs41311139	Familial Focal With Variable Foci 11	ClinVar		Nervous System Diseases
ENST00000382112.8:C.2034C>T	22	31822720	ENSG00000100150	ENST00000382112.8	DEPDC5	rs779428450	Familial Focal With Variable Foci 12	ClinVar		Nervous System Diseases
ENST00000382112.8:C.4512C>T	22	31906059	ENSG00000100150	ENST00000382112.8	DEPDC5	rs146449468	Familial Focal With Variable Foci 10	ClinVar		Nervous System Diseases
ENST00000642620.1:C.384C>A	X	43949817	ENSG00000124479	ENST00000642620.1	NDP	rs104894873	Atrophia Bulborum Hereditaria	ClinVar		Pathological Conditions, Signs and Symptoms; Congenital, Hereditary, and Neonatal Diseases and Abnormalities; Eye Diseases; Nervous System Diseases
ENST00000642620.1:C.384C>T	X	43949817	ENSG00000124479	ENST00000642620.1	NDP	rs104894873	Atrophia Bulborum Hereditaria	ClinVar		Pathological Conditions, Signs and Symptoms; Congenital, Hereditary, and Neonatal Diseases and Abnormalities; Eye Diseases; Nervous System Diseases

## Sheet: Human vs. Pig
Identified as specific disease based on Human (GCA_000001405.28) vs. Pig (GCA_000003025.6) SNPs
Uploaded_variation	Chromosome	Location	Gene_id	Transcript_id	Gene_symbol	Variation_ID	Diseases	Source	PubMed	Disease_Class_Name
ENST00000370225.4:C.2041C>A	1	94060656	ENSG00000198691	ENST00000370225.4	ABCA4	rs61749423	Bull's Eye Maculopathy	ClinVar		Eye Diseases
ENST00000370225.4:C.2041C>T	1	94060656	ENSG00000198691	ENST00000370225.4	ABCA4	rs61749423	Bull's Eye Maculopathy	ClinVar		Eye Diseases
ENST00000345530.8:C.549C>T	2	19975551	ENSG00000118965	ENST00000345530.8	WDR35	rs34169020	Cranioectodermal Dysplasia 2	ClinVar		Musculoskeletal Diseases; Congenital, Hereditary, and Neonatal Diseases and Abnormalities; Endocrine System Diseases
ENST00000345530.8:C.549C>T	2	19975551	ENSG00000118965	ENST00000345530.8	WDR35	rs34169020	Short Rib Polydactyly Syndrome 5	ClinVar		Congenital, Hereditary, and Neonatal Diseases and Abnormalities; Musculoskeletal Diseases
ENST00000610772.4:C.138C>T	2	233779714	ENSG00000185038	ENST00000610772.4	MROH2A	rs17868345	Serum Bilirubin Levels	Ensembl_Post_GWAS	19414484	Other Diseases
ENST00000650792.2:C.1692C>A	3	45500511	ENSG00000011376	ENST00000650792.2	LARS2	rs149911756	Perrault Syndrome 4	ClinVar		Pathological Conditions, Signs and Symptoms; Congenital, Hereditary, and Neonatal Diseases and Abnormalities; Reproductive System Diseases; Male Urogenital Diseases; Nervous System Diseases; Endocrine System Diseases; Otorhinolaryngologic Diseases
ENST00000650792.2:C.1692C>T	3	45500511	ENSG00000011376	ENST00000650792.2	LARS2	rs149911756	Perrault Syndrome 4	ClinVar		Pathological Conditions, Signs and Symptoms; Congenital, Hereditary, and Neonatal Diseases and Abnormalities; Reproductive System Diseases; Male Urogenital Diseases; Nervous System Diseases; Endocrine System Diseases; Otorhinolaryngologic Diseases
ENST00000472024.3:C.604C>T	3	87253736	ENSG00000083937	ENST00000472024.3	CHMP2B	rs63751048	Chromosome 3-Linked	ClinVar		Nutritional and Metabolic Diseases; Nervous System Diseases; Behavior and Behavior Mechanisms
ENST00000247933.9:C.24C>A	4	987108	ENSG00000127415	ENST00000247933.9	IDUA	rs11248061	Cortical Surface Area	GWAS	32193296	Other Diseases
ENST00000273739.9:C.2223C>T	4	20542561	ENSG00000145147	ENST00000273739.9	SLIT2	rs7690492	Body Mass (Lean)	Ensembl_Post_GWAS	19268274	Other Diseases
ENST00000512123.4:C.6468C>A	4	78451776	ENSG00000138759	ENST00000512123.4	FRAS1	rs753752	Hair Morphology	Ensembl_Post_GWAS	19896111	Other Diseases
ENST00000512123.4:C.6468C>T	4	78451776	ENSG00000138759	ENST00000512123.4	FRAS1	rs753752	Hair Morphology	Ensembl_Post_GWAS	19896111	Other Diseases
ENST00000375654.5:C.1478C>A	6	31810495	ENSG00000204390	ENST00000375654.5	HSPA1L	rs2227956	Drug Hypersensitivity; Epidermal Necrolysis, Toxic; Stevens-Johnson Syndrome	Ensembl_Post_GWAS	PharmGKB:PA162263497	Dermatological Diseases and Conditions; Immune System Diseases; Chemically-Induced Disorders
ENST00000375654.5:C.1478C>G	6	31810495	ENSG00000204390	ENST00000375654.5	HSPA1L	rs2227956	Drug Hypersensitivity; Epidermal Necrolysis, Toxic; Stevens-Johnson Syndrome	Ensembl_Post_GWAS	PharmGKB:PA162263497	Dermatological Diseases and Conditions; Immune System Diseases; Chemically-Induced Disorders
ENST00000375654.5:C.1478C>T	6	31810495	ENSG00000204390	ENST00000375654.5	HSPA1L	rs2227956	Drug Hypersensitivity; Epidermal Necrolysis, Toxic; Stevens-Johnson Syndrome	Ensembl_Post_GWAS	PharmGKB:PA162263497	Dermatological Diseases and Conditions; Immune System Diseases; Chemically-Induced Disorders
ENST00000265523.9:C.52C>G	7	43787943	ENSG00000106605	ENST00000265523.9	BLVRA	rs387906595	Hyperbiliverdinemia	ClinVar		Gastrointestinal Diseases
ENST00000265523.9:C.52C>T	7	43787943	ENSG00000106605	ENST00000265523.9	BLVRA	rs387906595	Hyperbiliverdinemia	ClinVar		Gastrointestinal Diseases
ENST00000409155.8:C.36C>G	9	113393524	ENSG00000148218	ENST00000409155.8	ALAD	rs121912984	Acute Hepatic	ClinVar		Gastrointestinal Diseases
ENST00000409155.8:C.36C>G	9	113393524	ENSG00000148218	ENST00000409155.8	ALAD	rs121912984	Porphyria	ClinVar		Nutritional and Metabolic Diseases; Dermatological Diseases and Conditions
ENST00000409155.8:C.36C>T	9	113393524	ENSG00000148218	ENST00000409155.8	ALAD	rs121912984	Acute Hepatic	ClinVar		Gastrointestinal Diseases
ENST00000409155.8:C.36C>T	9	113393524	ENSG00000148218	ENST00000409155.8	ALAD	rs121912984	Porphyria	ClinVar		Nutritional and Metabolic Diseases; Dermatological Diseases and Conditions
ENST00000378278.7:C.643C>G	10	14934415	ENSG00000152457	ENST00000378278.7	DCLRE1C	rs7076862	Response To Cognitive-Behavioural Therapy In Anxiety Disorder	GWAS	31123309	Behavior and Behavior Mechanisms
ENST00000378278.7:C.643C>T	10	14934415	ENSG00000152457	ENST00000378278.7	DCLRE1C	rs7076862	Response To Cognitive-Behavioural Therapy In Anxiety Disorder	GWAS	31123309	Behavior and Behavior Mechanisms
ENST00000335295.4:C.17C>A	11	5227005	ENSG00000244734	ENST00000335295.4	HBB	rs34769005	Hemoglobin Warwickshire	ClinVar		Other Diseases
ENST00000335295.4:C.17C>G	11	5227005	ENSG00000244734	ENST00000335295.4	HBB	rs34769005	Hemoglobin Warwickshire	ClinVar		Other Diseases
ENST00000335295.4:C.17C>T	11	5227005	ENSG00000244734	ENST00000335295.4	HBB	rs34769005	Hemoglobin Warwickshire	ClinVar		Other Diseases
ENST00000229335.11:C.465C>A	12	8604885	ENSG00000111732	ENST00000229335.11	AICDA	rs2028373	Insulin Resistance/Response	Ensembl_Post_GWAS	21901158	Nutritional and Metabolic Diseases
ENST00000229335.11:C.465C>G	12	8604885	ENSG00000111732	ENST00000229335.11	AICDA	rs2028373	Insulin Resistance/Response	Ensembl_Post_GWAS	21901158	Nutritional and Metabolic Diseases
ENST00000229335.11:C.465C>T	12	8604885	ENSG00000111732	ENST00000229335.11	AICDA	rs2028373	Insulin Resistance/Response	Ensembl_Post_GWAS	21901158	Nutritional and Metabolic Diseases
ENST00000229335.11:C.465C>A	12	8604885	ENSG00000111732	ENST00000229335.11	AICDA	rs2028373	Immunodeficiency With Hyper Igm Type 2	ClinVar		Congenital, Hereditary, and Neonatal Diseases and Abnormalities; Immune System Diseases; Hematological Diseases
ENST00000229335.11:C.465C>A	12	8604885	ENSG00000111732	ENST00000229335.11	AICDA	rs2028373	Immunodeficiency With Hyper-Igm	ClinVar		Congenital, Hereditary, and Neonatal Diseases and Abnormalities; Immune System Diseases; Hematological Diseases
ENST00000229335.11:C.465C>G	12	8604885	ENSG00000111732	ENST00000229335.11	AICDA	rs2028373	Immunodeficiency With Hyper Igm Type 2	ClinVar		Congenital, Hereditary, and Neonatal Diseases and Abnormalities; Immune System Diseases; Hematological Diseases
ENST00000229335.11:C.465C>G	12	8604885	ENSG00000111732	ENST00000229335.11	AICDA	rs2028373	Immunodeficiency With Hyper-Igm	ClinVar		Congenital, Hereditary, and Neonatal Diseases and Abnormalities; Immune System Diseases; Hematological Diseases
ENST00000229335.11:C.465C>T	12	8604885	ENSG00000111732	ENST00000229335.11	AICDA	rs2028373	Immunodeficiency With Hyper Igm Type 2	ClinVar		Congenital, Hereditary, and Neonatal Diseases and Abnormalities; Immune System Diseases; Hematological Diseases
ENST00000229335.11:C.465C>T	12	8604885	ENSG00000111732	ENST00000229335.11	AICDA	rs2028373	Immunodeficiency With Hyper-Igm	ClinVar		Congenital, Hereditary, and Neonatal Diseases and Abnormalities; Immune System Diseases; Hematological Diseases
ENST00000199280.4:C.438C>A	12	49954232	ENSG00000167580	ENST00000199280.4	AQP2	rs143886391	Nephrogenic Diabetes Insipidus	ClinVar		Reproductive System Diseases; Male Urogenital Diseases
ENST00000199280.4:C.438C>T	12	49954232	ENSG00000167580	ENST00000199280.4	AQP2	rs143886391	Nephrogenic Diabetes Insipidus	ClinVar		Reproductive System Diseases; Male Urogenital Diseases
ENST00000399139.5:C.243C>T	21	36461453	ENSG00000159261	ENST00000399139.5	CLDN14	rs219779	Serum Parathyroid Hormone Levels	GWAS	27927781	Other Diseases
ENST00000382112.8:C.1165C>T	22	31804863	ENSG00000100150	ENST00000382112.8	DEPDC5	rs41311139	Familial Focal With Variable Foci 9	ClinVar		Nervous System Diseases
ENST00000646701.1:C.1081C>T	22	31804863	ENSG00000285404	ENST00000646701.1	Z82190.2	rs41311139	Familial Focal With Variable Foci 9	ClinVar		Nervous System Diseases
ENST00000382112.8:C.2020C>T	22	31822706	ENSG00000100150	ENST00000382112.8	DEPDC5	rs181347577	Familial Focal With Variable Foci 8	ClinVar		Nervous System Diseases
ENST00000382112.8:C.4512C>T	22	31906059	ENSG00000100150	ENST00000382112.8	DEPDC5	rs146449468	Familial Focal With Variable Foci 7	ClinVar		Nervous System Diseases

## Sheet: Human vs. Mouse
Identified as specific disease based on Human (GCA_000001405.28) vs. Mouse (GCA_000001635.9) SNPs
Uploaded_variation	Chromosome	Location	Gene_id	Transcript_id	Gene_symbol	Variation_ID	Diseases	Source	PubMed	Disease_Class_Name
ENST00000002829.8:C.42C>T	3	50159664	ENSG00000001617	ENST00000002829.8	SEMA3F	rs1046953	General Cognitive Ability	GWAS	29844566	Other Diseases
ENST00000368802.8:C.3671C>T	6	111374684	ENSG00000009413	ENST00000368802.8	REV3L	rs462779	Risk-Taking Tendency (4-Domain Principal Component Model)	GWAS	30643258	Other Diseases
ENST00000326266.13:C.135C>A	16	3025803	ENSG00000131652	ENST00000326266.13	THOC6	rs772533643	Beaulieu-Boycott-Innes Syndrome	ClinVar		Pathological Conditions, Signs and Symptoms; Congenital, Hereditary, and Neonatal Diseases and Abnormalities; Musculoskeletal Diseases; Nervous System Diseases; Behavior and Behavior Mechanisms; Behavior and Behavior Mechanisms
ENST00000326266.13:C.135C>T	16	3025803	ENSG00000131652	ENST00000326266.13	THOC6	rs772533643	Beaulieu-Boycott-Innes Syndrome	ClinVar		Pathological Conditions, Signs and Symptoms; Congenital, Hereditary, and Neonatal Diseases and Abnormalities; Musculoskeletal Diseases; Nervous System Diseases; Behavior and Behavior Mechanisms; Behavior and Behavior Mechanisms
ENST00000557933.5:C.81C>A	19	11100236	ENSG00000130164	ENST00000557933.5	LDLR	rs2228671	Infantile Hypertrophic Pyloric Stenosis	Ensembl_Post_GWAS	22306654	Other Diseases
ENST00000557933.5:C.81C>G	19	11100236	ENSG00000130164	ENST00000557933.5	LDLR	rs2228671	Infantile Hypertrophic Pyloric Stenosis	Ensembl_Post_GWAS	22306654	Other Diseases
ENST00000557933.5:C.81C>T	19	11100236	ENSG00000130164	ENST00000557933.5	LDLR	rs2228671	Infantile Hypertrophic Pyloric Stenosis	Ensembl_Post_GWAS	22306654	Other Diseases
ENST00000557933.5:C.81C>A	19	11100236	ENSG00000130164	ENST00000557933.5	LDLR	rs2228671	Serum Metabolite Levels	GWAS	31636271	Other Diseases
ENST00000557933.5:C.81C>A	19	11100236	ENSG00000130164	ENST00000557933.5	LDLR	rs2228671	Serum Metabolite Levels	GWAS	31636271	Other Diseases
ENST00000557933.5:C.81C>A	19	11100236	ENSG00000130164	ENST00000557933.5	LDLR	rs2228671	Serum Metabolite Levels	GWAS	31636271	Other Diseases
ENST00000557933.5:C.81C>A	19	11100236	ENSG00000130164	ENST00000557933.5	LDLR	rs2228671	Serum Metabolite Levels	GWAS	31636271	Other Diseases
ENST00000557933.5:C.81C>G	19	11100236	ENSG00000130164	ENST00000557933.5	LDLR	rs2228671	Serum Metabolite Levels	GWAS	31636271	Other Diseases
ENST00000557933.5:C.81C>G	19	11100236	ENSG00000130164	ENST00000557933.5	LDLR	rs2228671	Serum Metabolite Levels	GWAS	31636271	Other Diseases
ENST00000557933.5:C.81C>G	19	11100236	ENSG00000130164	ENST00000557933.5	LDLR	rs2228671	Serum Metabolite Levels	GWAS	31636271	Other Diseases
ENST00000557933.5:C.81C>G	19	11100236	ENSG00000130164	ENST00000557933.5	LDLR	rs2228671	Serum Metabolite Levels	GWAS	31636271	Other Diseases
ENST00000557933.5:C.81C>T	19	11100236	ENSG00000130164	ENST00000557933.5	LDLR	rs2228671	Serum Metabolite Levels	GWAS	31636271	Other Diseases
ENST00000557933.5:C.81C>T	19	11100236	ENSG00000130164	ENST00000557933.5	LDLR	rs2228671	Serum Metabolite Levels	GWAS	31636271	Other Diseases
ENST00000557933.5:C.81C>T	19	11100236	ENSG00000130164	ENST00000557933.5	LDLR	rs2228671	Serum Metabolite Levels	GWAS	31636271	Other Diseases
ENST00000557933.5:C.81C>T	19	11100236	ENSG00000130164	ENST00000557933.5	LDLR	rs2228671	Serum Metabolite Levels	GWAS	31636271	Other Diseases
ENST00000382112.8:C.2020C>T	22	31822706	ENSG00000100150	ENST00000382112.8	DEPDC5	rs181347577	Familial Focal With Variable Foci 5	ClinVar		Nervous System Diseases
ENST00000382112.8:C.2034C>T	22	31822720	ENSG00000100150	ENST00000382112.8	DEPDC5	rs779428450	Familial Focal With Variable Foci 6	ClinVar		Nervous System Diseases

## Sheet: Human vs. Rat
Identified as specific disease based on Human (GCA_000001405.28) vs. Rat (GCA_000001895.4) SNPs
Uploaded_variation	Chromosome	Location	Gene_id	Transcript_id	Gene_symbol	Variation_ID	Diseases	Source	PubMed	Disease_Class_Name
ENST00000425368.7:C.1407C>G	6	31949556	ENSG00000243649	ENST00000425368.7	CFB	rs201798809	Atypical Hemolytic-Uremic Syndrome 4	ClinVar		Reproductive System Diseases; Male Urogenital Diseases; Hematological Diseases
ENST00000425368.7:C.1407C>T	6	31949556	ENSG00000243649	ENST00000425368.7	CFB	rs201798809	Atypical Hemolytic-Uremic Syndrome 4	ClinVar		Reproductive System Diseases; Male Urogenital Diseases; Hematological Diseases
ENST00000361804.5:C.507C>T	10	110580981	ENSG00000108055	ENST00000361804.5	SMC3	rs370909218	Cornelia De Lange Syndrome 3	ClinVar		Congenital, Hereditary, and Neonatal Diseases and Abnormalities; Nervous System Diseases
ENST00000392793.6:C.4857C>A	11	121160302	ENSG00000109927	ENST00000392793.6	TECTA	rs764153521	Autosomal Recessive 21	ClinVar		Other Diseases
ENST00000392793.6:C.4857C>T	11	121160302	ENSG00000109927	ENST00000392793.6	TECTA	rs764153521	Autosomal Recessive 21	ClinVar		Other Diseases
ENST00000618001.4:C.618C>T	18	3457697	ENSG00000177426	ENST00000618001.4	TGIF1	rs2229335	Holoprosencephaly 4	ClinVar		Congenital, Hereditary, and Neonatal Diseases and Abnormalities; Musculoskeletal Diseases; Nervous System Diseases
ENST00000382112.8:C.1165C>T	22	31804863	ENSG00000100150	ENST00000382112.8	DEPDC5	rs41311139	Familial Focal With Variable Foci 3	ClinVar		Nervous System Diseases
ENST00000646701.1:C.1081C>T	22	31804863	ENSG00000285404	ENST00000646701.1	Z82190.2	rs41311139	Familial Focal With Variable Foci 3	ClinVar		Nervous System Diseases
ENST00000382112.8:C.2020C>T	22	31822706	ENSG00000100150	ENST00000382112.8	DEPDC5	rs181347577	Familial Focal With Variable Foci 2	ClinVar		Nervous System Diseases
ENST00000382112.8:C.2034C>T	22	31822720	ENSG00000100150	ENST00000382112.8	DEPDC5	rs779428450	Familial Focal With Variable Foci 4	ClinVar		Nervous System Diseases
ENST00000382112.8:C.4512C>T	22	31906059	ENSG00000100150	ENST00000382112.8	DEPDC5	rs146449468	Familial Focal With Variable Foci 1	ClinVar		Nervous System Diseases
