# Supplementary material for: Evaluation of Five Mammalian Models for Human Disease Research Using Genomic and Bioinformatic Approaches
Source: Biomedicines. 2023 Aug 4;11(8):2197. doi: 10.3390/biomedicines11082197 (PMC10452283; doi:10.3390/biomedicines11082197)
Supplement: Supplementary file 1 [file biomedicines-11-02197-s001.zip › Supplementary_Table_S3.xlsx]

## Sheet: ReadMe
Supplementary Table S3. The predicted blast hits for human vs. rhesus macaque, marmoset, pig, mouse, and rat and the conserved 10,316 CDS were provided in each sheet.
Sheet_Name	Description
Organism_list	List of organisms used for this comparison.
Human vs. Rhesus macaque	Blast results for Human CDS mapped with Rhesus macaque CDS.
Human vs. Marmoset	Blast results for Human CDS mapped with Marmoset CDS.
Human vs. Pig	Blast results for Human CDS mapped with Pig CDS.
Human vs. Mouse	Blast results for Human CDS mapped with Mouse CDS.
Human vs. Rat	Blast results for Human CDS mapped with Rat CDS.
Human vs. Rhesus macaque_10316	Based on five comparion 10,316 were identified as common, blast results for 10,316 Human CDS mapped with Rhesus macaque CDS.
Human vs. Marmoset_10316	Based on five comparion 10,316 were identified as common, blast results for 10,316 Human CDS mapped with Marmoset CDS.
Human vs. Pig_10316	Based on five comparion 10,316 were identified as common, blast results for 10,316 Human CDS mapped with Pig CDS.
Human vs. Mouse_10316	Based on five comparion 10,316 were identified as common, blast results for 10,316 Human CDS mapped with Mouse CDS.
Human vs. Rat_10316	Based on five comparion 10,316 were identified as common, blast results for 10,316 Human CDS mapped with Rat CDS.

## Sheet: Organism_list
List of organism used for this comparison.
Genome statistics	Homo sapiens (Human)	Macaca mulatta (Rhesus macaque)	Callithrix jacchus (Marmoset)	Sus scrofa (Pig)	Mus musculus (Mouse)	Rattus norvegicus (Rat)
Coding genes	19962	21591	22252	21280	21848	22250
Non coding genes (genes that are not expressed, e.g., transfer RNA, ribosomal RNA, etc.)	23998	12904	21259	8979	14343	8934
Small non coding genes	4867	4712	2583	2165	4338	5122
Long non coding genes	16,90	4773	7174	6797	9969	3288
Misc non coding genes	2221	3419	104	17	36	524
Pseudogenes	15229	767	11398	1626	13638	1668
Genome length	3096649726	2971331530	2897824427	2501912388	2728222451	2870184193
chromosomes	1-22, X and Y	1-20, X and Y	1-22, X and Y	1-18, X and Y	1-21, X and Y	1-20, X and Y
Assembly	GCA_000001405.28	GCA_003339765.3	GCF_009663435.1	GCA_000003025.6	GCA_000001635.9	GCA_000001895.4
Resource	Ensembl	Ensembl	NCBI	Ensembl	Ensembl	Ensembl

## Sheet: Human vs. Rhesus macaque
Blast results for Human CDS mapped with Rhesus macaque CDS.
Rhesus_macaque_Ensembl_Id	Human_Ensembl_Id	slen	qstart	qend	evalue	bitscore	score	length	pident	qcovs	qcovhsp	Human_chromosomes	Human_gene_names	Rhesus_macaque_chromosomes	Rhesus_macaque_gene_names
ENSMMUG00000008212_4	ENSG00000000005_6	954	1	954	0	1696	918	954	98.742	100	100	X	TNMD	X	TNMD
ENSMMUG00000016583_4	ENSG00000000457_14	2229	1	2211	0	3712	2010	2229	96.86	100	100	1	SCYL3	1	SCYL3
ENSMMUG00000016582_4	ENSG00000000460_17	2562	175	2732	0	4320	2339	2558	97.146	86	86	1	C1orf112	1	C1H1orf112
ENSMMUG00000014434_4	ENSG00000000938_13	1590	1	1590	0	2682	1452	1590	97.107	100	100	1	FGR	1	FGR
ENSMMUG00000045497_2	ENSG00000000971_16	3696	1	3693	0	5574	3018	3693	93.907	99	99	1	CFH	1
ENSMMUG00000005366_4	ENSG00000001036_14	1404	1	1398	0	2355	1275	1404	97.009	100	100	6	FUCA2	4	FUCA2
ENSMMUG00000008684_4	ENSG00000001084_13	1920	13	1914	0	3275	1773	1920	97.604	99	99	6	GCLC	4	GCLC
ENSMMUG00000021173_4	ENSG00000001167_14	1044	1	1044	0	1879	1017	1044	99.138	100	100	6	NFYA	4	NFYA
ENSMMUG00000054255_1	ENSG00000001460_18	1005	1	1005	0	1613	873	1005	95.622	100	100	1	STPG1	1	STPG1
ENSMMUG00000004466_4	ENSG00000001461_17	1221	1	1221	0	2078	1125	1221	97.379	100	100	1	NIPAL3	1	NIPAL3
ENSMMUG00000003922_4	ENSG00000001497_18	2205	1	2220	0	3875	2098	2220	98.288	100	100	X	LAS1L	X	LAS1L
ENSMMUG00000042260_2	ENSG00000001561_7	1362	1	1362	0	2350	1272	1362	97.797	100	100	6	ENPP4	4	ENPP4
ENSMMUG00000010337_4	ENSG00000001617_12	2358	1	2358	0	4006	2169	2358	97.328	100	100	3	SEMA3F	2	SEMA3F
ENSMMUG00000011269_4	ENSG00000001626_16	4443	74	4470	0	7690	4164	4397	98.249	98	98	7	CFTR	3	CFTR
ENSMMUG00000005120_4	ENSG00000001629_10	3270	1	3270	0	5834	3159	3270	98.869	100	100	7	ANKIB1	3	ANKIB1
ENSMMUG00000014907_4	ENSG00000001631_16	2211	1	2209	0	3903	2113	2209	98.551	99	99	7	KRIT1	3	KRIT1
ENSMMUG00000018654_4	ENSG00000002016_18	1257	70	1329	0	1892	1024	1260	93.81	95	95	12	RAD52	11	RAD52
ENSMMUG00000060596_1	ENSG00000002330_14	507	1	504	0	856	463	507	97.239	100	100	11	BAD	14	BAD
ENSMMUG00000005732_4	ENSG00000002549_13	1560	1	1560	0	2693	1458	1560	97.821	100	100	4	LAP3	5	LAP3
ENSMMUG00000001341_4	ENSG00000002587_10	924	1	924	0	1557	843	924	97.078	100	100	4	HS3ST1	5	HS3ST1
ENSMMUG00000020435_4	ENSG00000002726_21	2313	15	1869	0	2994	1621	1855	95.795	82	82	7	AOC1	3	AOC1
ENSMMUG00000002439_4	ENSG00000002745_13	1098	1	1098	0	1923	1041	1098	98.27	100	100	7	WNT16	3	WNT16
ENSMMUG00000019015_4	ENSG00000002746_15	4821	1	4821	0	8438	4569	4821	98.258	100	100	7	HECW1	3	HECW1
ENSMMUG00000011659_4	ENSG00000002822_16	2157	1	2157	0	3585	1941	2157	96.662	100	100	7	MAD1L1	3	MAD1L1
ENSMMUG00000007799_4	ENSG00000002834_18	786	1	786	0	1386	750	786	98.473	100	100	17	LASP1	16	LASP1
ENSMMUG00000020658_4	ENSG00000002919_15	813	50	822	0	1345	728	773	98.06	94	94	17	SNX11	16	SNX11
ENSMMUG00000017846_4	ENSG00000003056_8	834	94	930	0	1448	784	837	97.969	90	90	12	M6PR	11	M6PR
ENSMMUG00000002293_4	ENSG00000003096_14	1977	392	2328	0	3434	1859	1937	98.658	83	83	X	KLHL13	X	KLHL13
ENSMMUG00000012141_4	ENSG00000003137_9	1539	1	1539	0	2638	1428	1539	97.596	100	100	2	CYP26B1	13	CYP26B1
ENSMMUG00000005435_4	ENSG00000003147_19	1539	1	1542	0	2645	1432	1542	97.665	100	100	7	ICA1	3	ICA1
ENSMMUG00000000398_4	ENSG00000003249_15	537	25	473	0	741	401	449	96.437	95	95	16	DBNDD1	20	DBNDD1
ENSMMUG00000018155_4	ENSG00000003393_16	5076	1470	4974	0	6157	3334	3505	98.374	70	70	2	ALS2	12	ALS2
ENSMMUG00000031297_3	ENSG00000003400_15	1569	15	1563	0	2307	1249	1549	93.609	99	99	2	CASP10	12	CASP10
ENSMMUG00000012310_4	ENSG00000003402_20	1443	1	1443	0	2394	1296	1443	96.604	100	100	2	CFLAR	12	CFLAR
ENSMMUG00000009448_3	ENSG00000003436_16	915	1	915	0	1519	822	915	96.612	100	100	2	TFPI	12	TFPI
ENSMMUG00000016434_4	ENSG00000003509_16	1326	1	1329	0	2268	1228	1329	97.517	100	100	2	NDUFAF7	13	NDUFAF7
ENSMMUG00000004921_4	ENSG00000003756_17	2448	1	2448	0	4366	2364	2448	98.856	100	100	3	RBM5	2	RBM5
ENSMMUG00000001878_4	ENSG00000003987_14	1983	1	1983	0	3435	1860	1983	97.932	100	100	8	MTMR7	8	MTMR7
ENSMMUG00000022303_4	ENSG00000003989_18	2097	1	1977	0	3297	1785	1977	96.763	100	100	8	SLC7A2	8	SLC7A2
ENSMMUG00000046381_2	ENSG00000004059_11	543	1	543	0	981	531	543	99.263	100	100	7	ARF5	3	ARF5
ENSMMUG00000061478_1	ENSG00000004139_14	2175	1	2175	0	3712	2010	2175	97.471	100	100	17	SARM1	16	SARM1
ENSMMUG00000019146_4	ENSG00000004142_12	1107	1	1124	0	1827	989	1124	96.263	99	99	17	POLDIP2	16	POLDIP2
ENSMMUG00000012737_4	ENSG00000004399_13	5778	1	5778	0	9812	5313	5778	97.317	100	100	3	PLXND1	2	PLXND1
ENSMMUG00000006284_4	ENSG00000004455_17	720	1	694	0	1210	655	694	98.127	90	90	1	AK2	1	AK2
ENSMMUG00000015298_4	ENSG00000004468_13	903	1	906	0	1465	793	906	95.916	100	100	4	CD38	5	CD38
ENSMMUG00000007405_4	ENSG00000004478_8	1380	1	1380	0	2394	1296	1380	97.971	100	100	12	FKBP4	11	FKBP4
ENSMMUG00000009773_4	ENSG00000004487_17	2631	1	2619	0	4588	2484	2631	98.214	100	100	1	KDM1A	1	KDM1A
ENSMMUG00000003494_4	ENSG00000004534_15	3372	1	3375	0	5941	3217	3375	98.459	100	100	3	RBM6	2	RBM6
ENSMMUG00000020251_4	ENSG00000004660_15	1599	2	1599	0	2702	1463	1598	97.184	99	99	17	CAMKK1	16	CAMKK1
ENSMMUG00000010857_4	ENSG00000004700_16	1950	45	1971	0	3398	1840	1927	98.495	98	98	12	RECQL	11	RECQL
ENSMMUG00000017311_4	ENSG00000004766_17	2895	1	2895	0	5136	2781	2895	98.687	100	100	7	VPS50	3	VPS50
ENSMMUG00000002389_3	ENSG00000004776_13	483	1	483	0	837	453	483	97.93	100	100	19	HSPB6	19	HSPB6
ENSMMUG00000002394_4	ENSG00000004777_18	3381	1	1942	0	3326	1801	1942	97.58	50	50	19	ARHGAP33	19	ARHGAP33
ENSMMUG00000021389_4	ENSG00000004799_8	1236	1	1236	0	2122	1149	1236	97.654	100	100	7	PDK4	3	PDK4
ENSMMUG00000008187_4	ENSG00000004809_14	1734	1	1734	0	2892	1566	1734	96.77	100	100	6	SLC22A16	4	SLC22A16
ENSMMUG00000007006_4	ENSG00000004838_14	1323	1	1323	0	2300	1245	1323	98.035	100	100	3	ZMYND10	2	ZMYND10
ENSMMUG00000007821_4	ENSG00000004846_16	3774	1	3774	0	6322	3423	3774	96.9	100	100	7	ABCB5	3	ABCB5
ENSMMUG00000055034_1	ENSG00000004848_8	1689	1	1689	0	2881	1560	1689	97.454	100	100	X	ARX	X	ARX
ENSMMUG00000005250_4	ENSG00000004864_14	2031	28	2043	0	3493	1891	2019	97.92	99	99	7	SLC25A13	3	SLC25A13
ENSMMUG00000018599_4	ENSG00000004897_12	2493	1	2493	0	4477	2424	2493	99.077	100	100	17	CDC27	16	CDC27
ENSMMUG00000017100_4	ENSG00000004939_15	2736	1	2745	0	4229	2290	2754	94.553	100	100	17	SLC4A1	16	SLC4A1
ENSMMUG00000014319_4	ENSG00000004948_16	1473	654	1554	0	1533	830	904	97.345	58	58	7	CALCR	3	CALCR
ENSMMUG00000013993_4	ENSG00000004961_15	807	1	807	0	1397	756	807	97.893	100	100	X	HCCS	X	HCCS
ENSMMUG00000052091_1	ENSG00000004975_12	2211	1	1543	0	2651	1435	1543	97.667	67	67	17	DVL2	16	DVL2
ENSMMUG00000037718_2	ENSG00000005001_10	954	407	1272	0	1352	732	875	94.743	68	68	16	PRSS22	20	PRSS22
ENSMMUG00000023286_4	ENSG00000005007_13	3390	1	3390	0	5768	3123	3390	97.375	100	100	19	UPF1	19	UPF1
ENSMMUG00000018544_4	ENSG00000005020_13	1080	1	1080	0	1917	1038	1080	98.704	100	100	7	SKAP2	3	SKAP2
ENSMMUG00000052933_1	ENSG00000005059_16	1011	1	1011	0	1690	915	1011	96.835	100	100	4	MCUB	5	MCUB
ENSMMUG00000055708_1	ENSG00000005073_6	942	4	936	0	1620	877	942	97.877	99	99	7	HOXA11	3	HOXA11
ENSMMUG00000012019_4	ENSG00000005075_15	477	1	321	7.58e-155	529	286	321	96.573	91	91	7	POLR2J	3
ENSMMUG00000006594_4	ENSG00000005100_13	2124	178	2301	0	3585	1941	2124	97.128	92	92	17	DHX33	16	DHX33
ENSMMUG00000012694_4	ENSG00000005108_16	4974	1	4962	0	8493	4599	4976	97.528	100	100	7	THSD7A	3	THSD7A
ENSMMUG00000004794_4	ENSG00000005156_12	3030	1	2898	0	4959	2685	2898	97.55	95	95	17	LIG3	16	LIG3
ENSMMUG00000007482_4	ENSG00000005175_10	1998	1	1998	0	3480	1884	1998	98.098	100	100	12	RPAP3	11	RPAP3
ENSMMUG00000016745_4	ENSG00000005187_12	1761	1	1678	0	2784	1507	1678	96.603	94	94	16	ACSM3	20	ACSM3
ENSMMUG00000016748_4	ENSG00000005189_20	2325	1	2318	0	3960	2144	2318	97.498	99	99	16	REXO5	20	REXO5
ENSMMUG00000020472_4	ENSG00000005194_15	939	1	939	0	1607	870	939	97.551	100	100	16	CIAPIN1	20	CIAPIN1
ENSMMUG00000011862_4	ENSG00000005238_20	1617	1	1617	0	2881	1560	1617	98.825	100	100	9	FAM214B	15	FAM214B
ENSMMUG00000021934_4	ENSG00000005243_10	633	1	633	0	1147	621	633	99.368	100	100	17	COPZ2	16	COPZ2
ENSMMUG00000015404_4	ENSG00000005249_13	1257	1	1266	0	2191	1186	1266	98.025	100	100	7	PRKAR2B	3	PRKAR2B
ENSMMUG00000002689_4	ENSG00000005302_19	1566	1	1563	0	2739	1483	1566	98.276	100	100	X	MSL3	X	MSL3
ENSMMUG00000002286_4	ENSG00000005339_15	7329	1	7329	0	12909	6990	7329	98.458	100	100	16	CREBBP	20	CREBBP
ENSMMUG00000018087_4	ENSG00000005379_17	5574	1	5547	0	9326	5050	5547	97.025	95	95	17	TSPOAP1	16	TSPOAP1
ENSMMUG00000002266_4	ENSG00000005381_8	2238	1	2238	0	3679	1992	2238	96.336	100	100	17	MPO	16	MPO
ENSMMUG00000008011_4	ENSG00000005421_9	1068	1	1068	0	1807	978	1068	97.191	100	100	7	PON1	3	PON1
ENSMMUG00000002719_4	ENSG00000005448_17	1005	148	1152	0	1735	939	1005	97.811	87	87	2	WDR54	13	WDR54
ENSMMUG00000010787_4	ENSG00000005469_12	1923	109	1839	0	2988	1618	1733	97.807	94	94	7	CROT	3	CROT
ENSMMUG00000010788_4	ENSG00000005471_19	3861	112	3951	0	6512	3526	3861	97.203	97	97	7	ABCB4	3	ABCB1
ENSMMUG00000022727_4	ENSG00000005483_21	5577	1	5580	0	9947	5386	5580	98.853	100	100	7	KMT2E	3	KMT2E
ENSMMUG00000007362_4	ENSG00000005486_17	1095	1	1095	0	1851	1002	1095	97.169	100	100	7	RHBDD2	3	RHBDD2
ENSMMUG00000051720_1	ENSG00000005513_10	1341	514	1854	0	2172	1176	1341	95.899	72	72	16	SOX8	20	SOX8
ENSMMUG00000010749_4	ENSG00000005700_15	4062	1	4059	0	7127	3859	4062	98.351	100	100	6	IBTK	4	IBTK
ENSMMUG00000021459_4	ENSG00000005810_18	14037	56	7345	0	12896	6983	7290	98.601	52	52	13	MYCBP2	17	MYCBP2
ENSMMUG00000021458_4	ENSG00000005812_11	1287	1	1287	0	2305	1248	1287	98.99	100	100	13	FBXL3	17	FBXL3
ENSMMUG00000016876_4	ENSG00000005844_19	3513	1	3510	0	5742	3109	3513	96.186	100	100	16	ITGAL	20	ITGAL
ENSMMUG00000014685_4	ENSG00000005882_12	1224	1	1224	0	2128	1152	1224	98.039	100	100	17	PDK2	16	PDK2
ENSMMUG00000000153_4	ENSG00000005884_18	3201	1	3195	0	5446	2949	3201	97.407	100	100	17	ITGA3	16	ITGA3
ENSMMUG00000009801_4	ENSG00000005889_16	2535	1	2526	0	4457	2413	2535	98.462	100	100	X	ZFX	X	ZFX
ENSMMUG00000001484_4	ENSG00000005893_16	1236	1	1110	0	1895	1026	1111	97.48	90	90	X	LAMP2	X	LAMP2
ENSMMUG00000012659_4	ENSG00000005961_19	3120	154	3273	0	5302	2871	3120	97.34	95	95	17	ITGA2B	16	ITGA2B
ENSMMUG00000008016_4	ENSG00000005981_13	1281	1	1281	0	2206	1194	1281	97.736	100	100	7	ASB4	3	ASB4
ENSMMUG00000013331_4	ENSG00000006007_12	996	1	996	0	1735	939	996	98.092	100	100	16	GDE1	20	GDE1
ENSMMUG00000060102_1	ENSG00000006016_11	1269	1	1266	0	2185	1183	1269	97.794	100	100	19	CRLF1	19	CRLF1
ENSMMUG00000019039_4	ENSG00000006025_12	2529	1	2529	0	4361	2361	2529	97.786	100	100	17	OSBPL7	16	OSBPL7
ENSMMUG00000022356_4	ENSG00000006042_12	681	1	681	0	1197	648	681	98.385	100	100	17	TMEM98	16	TMEM98
ENSMMUG00000022712_4	ENSG00000006047_13	1095	1	1080	0	1720	931	1098	95.264	100	100	17	YBX2	16	YBX2
ENSMMUG00000062362_1	ENSG00000006059_4	1215	1	1215	0	2001	1083	1215	96.379	100	100	17	KRT33A	16	KRT33A
ENSMMUG00000007863_4	ENSG00000006062_18	2844	1	2844	0	4903	2655	2844	97.785	100	100	17	MAP3K14	16	MAP3K14
ENSMMUG00000023581_4	ENSG00000006071_15	4812	1923	4746	0	4717	2554	2824	96.813	60	60	11	ABCC8	14	ABCC8
ENSMMUG00000013560_4	ENSG00000006116_4	948	1	948	0	1696	918	948	98.945	100	100	16	CACNG3	20	CACNG3
ENSMMUG00000052420_1	ENSG00000006118_15	3075	1	3072	0	5138	2782	3075	96.846	100	100	11	TMEM132A	14	TMEM132A
ENSMMUG00000006048_4	ENSG00000006125_18	2856	1	2850	0	5009	2712	2856	98.354	100	100	17	AP2B1	16	AP2B1
ENSMMUG00000014823_4	ENSG00000006128_12	390	473	741	8.01e-142	486	263	269	99.257	36	36	7	TAC1	3	TAC1
ENSMMUG00000017973_4	ENSG00000006194_10	2052	1	2051	0	3537	1915	2052	97.807	96	96	16	ZNF263	20	ZNF263
ENSMMUG00000059578_1	ENSG00000006210_7	1212	1	687	0	998	540	705	92.624	56	56	16	CX3CL1	20	CX3CL1
ENSMMUG00000017252_4	ENSG00000006282_21	2409	1	2409	0	4089	2214	2409	97.302	100	100	17	SPATA20	16	SPATA20
ENSMMUG00000017256_4	ENSG00000006283_18	7134	1	7134	0	12360	6693	7134	97.939	100	100	17	CACNA1G	16	CACNA1G
ENSMMUG00000049169_2	ENSG00000006377_11	882	1	879	0	1592	862	882	99.32	100	100	7	DLX6	3	DLX6
ENSMMUG00000005786_4	ENSG00000006432_16	3357	1	3356	0	5760	3119	3356	97.646	99	99	14	MAP3K9	7	MAP3K9
ENSMMUG00000050621_1	ENSG00000006451_8	621	1	621	0	1109	600	621	98.873	100	100	7	RALA	3	RALA
ENSMMUG00000013276_4	ENSG00000006453_14	1536	147	1632	0	2495	1351	1486	96.972	91	91	7	BAIAP2L1	3	BAIAP2L1
ENSMMUG00000008126_4	ENSG00000006459_11	2826	1	2826	0	4953	2682	2826	98.301	100	100	7	KDM7A	3	KDM7A
ENSMMUG00000039167_2	ENSG00000006468_14	1476	1	1476	0	2643	1431	1476	98.984	100	100	7	ETV1	3	ETV1
ENSMMUG00000023188_4	ENSG00000006534_16	1407	196	1602	0	2255	1221	1407	95.593	88	88	11	ALDH3B1	14	ALDH3B1
ENSMMUG00000021574_4	ENSG00000006555_11	1710	1	1710	0	2793	1512	1710	96.14	100	100	1	TTC22	1	TTC22
ENSMMUG00000009008_4	ENSG00000006576_16	2358	45	2262	0	3853	2086	2218	98.061	98	98	7	PHTF2	3	PHTF2
ENSMMUG00000015735_4	ENSG00000006606_9	285	1	285	2.91e-121	416	225	285	92.982	100	100	7	CCL26	3	CCL26
ENSMMUG00000001313_4	ENSG00000006607_14	3165	1	3168	0	5249	2842	3168	96.591	100	100	2	FARP2	12	FARP2
ENSMMUG00000023582_4	ENSG00000006611_17	2700	1	2695	0	4595	2488	2695	97.44	99	99	11	USH1C	14	USH1C
ENSMMUG00000012550_4	ENSG00000006625_18	567	1	567	0	981	531	567	97.884	100	100	7	GGCT	3	GGCT
ENSMMUG00000006771_4	ENSG00000006634_8	2025	1	2028	0	3432	1858	2028	97.239	100	100	7	DBF4	3	DBF4
ENSMMUG00000011403_4	ENSG00000006638_13	1224	1	983	0	1616	875	983	96.338	95	95	19	TBXA2R	19	TBXA2R
ENSMMUG00000008033_4	ENSG00000006652_15	1356	1	1356	0	2361	1278	1356	98.083	100	100	7	IFRD1	3	IFRD1
ENSMMUG00000016157_4	ENSG00000006695_12	1332	1	1332	0	2206	1194	1332	96.547	100	100	17	COX10	16	COX10
ENSMMUG00000018842_4	ENSG00000006704_11	2931	266	1966	0	2859	1548	1701	97.002	59	59	7	GTF2IRD1	3	GTF2IRD1
ENSMMUG00000005552_4	ENSG00000006712_15	1596	1	1596	0	2820	1527	1596	98.559	100	100	19	PAF1	19	PAF1
ENSMMUG00000010042_4	ENSG00000006715_16	2565	1	2565	0	4560	2469	2565	98.752	100	100	7	VPS41	3	VPS41
ENSMMUG00000022515_4	ENSG00000006740_17	2457	1	2317	0	4008	2170	2317	97.885	92	92	17	ARHGAP44	16	ARHGAP44
ENSMMUG00000014450_4	ENSG00000006744_19	2481	1	2481	0	4034	2184	2481	96.01	100	100	17	ELAC2	16	ELAC2
ENSMMUG00000000880_4	ENSG00000006747_15	2148	1	2148	0	3685	1995	2148	97.626	100	100	7	SCIN	3	SCIN
ENSMMUG00000003934_4	ENSG00000006756_16	1782	133	1911	0	2931	1587	1779	96.402	92	92	X	ARSD	X	ARSD
ENSMMUG00000018194_4	ENSG00000006757_12	762	1	630	0	1070	579	630	97.302	76	76	X	PNPLA4	X	PNPLA4
ENSMMUG00000017262_4	ENSG00000006831_10	1161	232	1221	0	1740	942	990	98.384	81	81	12	ADIPOR2	11	ADIPOR2
ENSMMUG00000013047_4	ENSG00000006837_12	1779	1	1153	0	2058	1114	1153	98.873	58	58	5	CDKL3	6	SKP1
ENSMMUG00000011636_4	ENSG00000007001_13	1125	1	954	0	1585	858	954	96.646	100	100	2	UPP2	12	UPP2
ENSMMUG00000018672_4	ENSG00000007047_15	2259	1	2259	0	3967	2148	2259	98.362	100	100	19	MARK4	19	MARK4
ENSMMUG00000008164_4	ENSG00000007062_12	2598	1	2564	0	4194	2271	2591	96.063	99	99	4	PROM1	5	PROM1
ENSMMUG00000038308_2	ENSG00000007080_11	672	1	672	0	1181	639	672	98.363	100	100	19	CCDC124	19	CCDC124
ENSMMUG00000020524_4	ENSG00000007168_14	1287	33	1209	0	2069	1120	1177	98.386	95	95	17	PAFAH1B1	16	PAFAH1B1
ENSMMUG00000010083_4	ENSG00000007171_18	3462	1	3467	0	5760	3119	3467	96.683	89	89	17	NOS2	16	NOS2
ENSMMUG00000018539_4	ENSG00000007174_18	13461	1	13461	0	22554	12213	13461	96.91	100	100	17	DNAH9	16	DNAH9
ENSMMUG00000023412_4	ENSG00000007202_15	6708	1	6708	0	11729	6351	6708	98.226	100	100	17	KIAA0100	16	KIAA0100
ENSMMUG00000037573_2	ENSG00000007216_15	1926	230	1779	0	2420	1310	1550	94.839	87	87	17	SLC13A2	16	SLC13A2
ENSMMUG00000018092_4	ENSG00000007237_19	1431	47	897	0	1500	812	851	98.472	50	50	17	GAS7	16	GAS7
ENSMMUG00000022931_4	ENSG00000007255_10	522	84	354	2.72e-132	457	247	271	97.048	11	11	19	TRAPPC6A	19	NKPD1
ENSMMUG00000059229_1	ENSG00000007306_15	798	1	795	0	1094	592	798	91.479	100	100	19	CEACAM7	19	CEACAM7
ENSMMUG00000041327_2	ENSG00000007312_13	693	1	696	0	977	529	696	92.098	100	100	17	CD79B	16	CD79B
ENSMMUG00000000580_4	ENSG00000007314_12	5511	1	5511	0	9286	5028	5511	97.079	100	100	17	SCN4A	16	SCN4A
ENSMMUG00000007766_4	ENSG00000007341_19	1728	476	1675	0	2150	1164	1200	99	68	68	1	ST7L	1	ST7L
ENSMMUG00000013667_4	ENSG00000007350_17	1791	1	1791	0	2953	1599	1791	96.427	100	100	X	TKTL1	X	TKTL1
ENSMMUG00000016810_4	ENSG00000007372_24	1422	669	1560	0	1626	880	892	99.552	50	50	11	PAX6	14	PAX6
ENSMMUG00000000842_4	ENSG00000007376_8	939	1	936	0	1502	813	937	95.624	51	51	16	RPUSD1	20	RPUSD1
ENSMMUG00000000588_4	ENSG00000007384_15	2568	184	1962	0	3014	1632	1779	97.246	71	71	16	RHBDF1	20	RHBDF1
ENSMMUG00000000596_4	ENSG00000007392_17	1116	1	1116	0	1967	1065	1116	98.477	100	100	16	LUC7L	20	LUC7L
ENSMMUG00000007022_4	ENSG00000007402_12	3462	1	3462	0	5967	3231	3471	97.782	100	100	3	CACNA2D2	2	CACNA2D2
ENSMMUG00000006428_4	ENSG00000007520_4	939	1	939	0	1474	798	939	94.995	100	100	16	TSR3	20	TSR3
ENSMMUG00000029296_3	ENSG00000007541_17	2283	1	1224	0	1945	1053	1224	95.343	62	62	16	PIGQ	20	PIGQ
ENSMMUG00000000978_4	ENSG00000007545_16	3810	1	3810	0	6322	3423	3810	96.614	100	100	16	CRAMP1	20	CRAMP1
ENSMMUG00000015909_4	ENSG00000007866_22	1308	1	1308	0	2327	1260	1308	98.777	100	100	6	TEAD3	4	TEAD3
ENSMMUG00000016580_4	ENSG00000007908_16	1833	1	1833	0	3053	1653	1833	96.727	100	100	1	SELE	1	SELE
ENSMMUG00000004686_4	ENSG00000007923_16	1680	1	1524	0	2693	1458	1524	98.556	86	86	1	DNAJC11	1	DNAJC11
ENSMMUG00000007952_4	ENSG00000007933_13	1599	1	1599	0	2643	1431	1599	96.498	100	100	1	FMO3	1	FMO3
ENSMMUG00000057657_1	ENSG00000007944_15	1338	1	1338	0	2344	1269	1338	98.281	100	100	6	MYLIP	4	MYLIP
ENSMMUG00000004178_4	ENSG00000007952_18	1695	1	1695	0	2887	1563	1695	97.404	100	100	X	NOX1	X	NOX1
ENSMMUG00000011832_4	ENSG00000007968_7	1314	1	1314	0	2272	1230	1314	97.869	100	100	1	E2F2	1	E2F2
ENSMMUG00000019919_4	ENSG00000008018_9	726	1	726	0	1219	660	726	96.97	100	100	6	PSMB1	4	PSMB1
ENSMMUG00000011420_4	ENSG00000008056_14	2118	1	2118	0	3729	2019	2118	98.442	100	100	X	SYN1	X	SYN1
ENSMMUG00000015362_4	ENSG00000008083_14	3741	1	1945	0	3443	1864	1945	98.612	51	51	6	JARID2	4	JARID2
ENSMMUG00000005063_4	ENSG00000008086_13	3093	1	3093	0	5319	2880	3093	97.704	100	100	X	CDKL5	X	CDKL5
ENSMMUG00000003369_4	ENSG00000008118_10	1431	1	1431	0	2433	1317	1431	97.345	100	100	1	CAMK1G	1	CAMK1G
ENSMMUG00000001894_4	ENSG00000008128_23	2352	749	2349	0	2643	1431	1603	96.444	68	68	1	CDK11A	1
ENSMMUG00000010879_4	ENSG00000008130_15	1776	400	1341	0	1616	875	942	97.665	70	70	1	NADK	1	NADK
ENSMMUG00000002869_3	ENSG00000008196_13	1383	212	1515	0	2320	1256	1304	98.773	86	86	6	TFAP2B	4	TFAP2B
ENSMMUG00000002867_4	ENSG00000008197_5	1359	1	1359	0	2410	1305	1359	98.675	100	100	6	TFAP2D	4	TFAP2D
ENSMMUG00000000987_4	ENSG00000008226_20	5337	1	5018	0	8410	4554	5021	96.913	94	94	3	DLEC1	2	DLEC1
ENSMMUG00000003167_4	ENSG00000008256_16	1203	75	1014	0	1661	899	943	98.515	73	73	7	CYTH3	3	CYTH3
ENSMMUG00000022695_4	ENSG00000008277_14	2721	1	2578	0	4495	2434	2578	98.138	88	88	7	ADAM22	3	ADAM22
ENSMMUG00000019593_4	ENSG00000008282_9	780	1	780	0	1286	696	780	96.41	100	100	7	SYPL1	3	SYPL1
ENSMMUG00000013412_4	ENSG00000008283_16	957	364	918	0	870	471	555	94.955	60	60	17	CYB561	16	CYB561
ENSMMUG00000022528_4	ENSG00000008294_21	3966	1	3539	0	6194	3354	3539	98.333	88	88	17	SPAG9	16	SPAG9
ENSMMUG00000014707_4	ENSG00000008300_17	9939	1	9939	0	16936	9171	9939	97.424	100	100	3	CELSR3	2	CELSR3
ENSMMUG00000044304_2	ENSG00000008311_16	2781	1	2778	0	4817	2608	2781	97.95	100	100	7	AASS	3	AASS
ENSMMUG00000000375_4	ENSG00000008323_15	2373	1	2373	0	3856	2088	2374	95.998	100	100	12	PLEKHG6	11	PLEKHG6
ENSMMUG00000028926_3	ENSG00000008382_16	1512	258	1563	0	2143	1160	1313	96.268	69	69	19	MPND	19	MPND
ENSMMUG00000057610_1	ENSG00000008394_13	468	1	468	0	782	423	468	96.795	100	100	12	MGST1	11	MGST1
ENSMMUG00000021808_4	ENSG00000008405_12	1761	1	1761	0	3109	1683	1761	98.524	100	100	12	CRY1	11	CRY1
ENSMMUG00000008742_4	ENSG00000008438_5	591	1	591	0	876	474	592	93.412	100	100	19	PGLYRP1	19	PGLYRP1
ENSMMUG00000019292_4	ENSG00000008441_18	1533	241	1467	0	2222	1203	1227	99.348	70	70	19	NFIX	19	NFIX
ENSMMUG00000012531_4	ENSG00000008513_16	1023	1	1023	0	1712	927	1023	96.872	100	100	8	ST3GAL1	8	ST3GAL1
ENSMMUG00000009483_4	ENSG00000008516_18	1689	1	1689	0	2721	1473	1689	95.737	100	100	16	MMP25	20	MMP25
ENSMMUG00000029263_3	ENSG00000008710_20	12912	1	12897	0	19741	10690	12920	94.288	100	100	16	PKD1	20	PKD1
ENSMMUG00000064486_1	ENSG00000008735_14	2475	401	2811	0	4071	2204	2411	97.138	86	86	22	MAPK8IP2	10	MAPK8IP2
ENSMMUG00000002926_4	ENSG00000008838_20	3045	1	2970	0	5131	2778	2970	97.845	100	100	17	MED24	16
ENSMMUG00000007540_4	ENSG00000008853_17	2250	1	2250	0	3901	2112	2250	97.956	100	100	8	RHOBTB2	8	RHOBTB2
ENSMMUG00000014939_4	ENSG00000008869_12	6216	271	6486	0	10842	5871	6216	98.15	96	96	2	HEATR5B	13	HEATR5B
ENSMMUG00000021899_4	ENSG00000008952_17	1200	1	1200	0	2134	1155	1200	98.75	100	100	3	SEC62	2	SEC62
ENSMMUG00000001974_4	ENSG00000009307_16	2535	1	2488	0	4518	2446	2488	99.437	99	99	1	CSDE1	1	CSDE1
ENSMMUG00000008733_4	ENSG00000009335_18	3252	1	3252	0	5729	3102	3252	98.462	100	100	7	UBE3C	3	UBE3C
ENSMMUG00000021533_4	ENSG00000009413_16	9393	1	5756	0	9934	5379	5759	97.812	61	61	6	REV3L	4	REV3L
ENSMMUG00000007587_4	ENSG00000009694_13	8199	1	8199	0	14382	7788	8199	98.329	100	100	X	TENM1	X	TENM1
ENSMMUG00000017444_4	ENSG00000009709_12	1563	1	1396	0	2379	1288	1402	97.361	92	92	1	PAX7	1	PAX7
ENSMMUG00000007459_4	ENSG00000009724_17	2061	1	2061	0	3424	1854	2061	96.652	100	100	1	MASP2	1	MASP2
ENSMMUG00000010802_4	ENSG00000009765_15	882	1	882	0	1458	789	882	96.485	100	100	6	IYD	4	IYD
ENSMMUG00000012243_4	ENSG00000009780_16	1026	1	1026	0	1829	990	1026	98.83	100	100	1	FAM76A	1	FAM76A
ENSMMUG00000022062_4	ENSG00000009790_15	1656	145	1800	0	2870	1554	1656	97.947	92	92	1	TRAF3IP3	1	TRAF3IP3
ENSMMUG00000001095_4	ENSG00000009830_12	2253	1	2253	0	3851	2085	2253	97.514	100	100	14	POMT2	7	POMT2
ENSMMUG00000023012_4	ENSG00000009844_16	924	1	924	0	1618	876	924	98.268	100	100	6	VTA1	4	VTA1
ENSMMUG00000030377_3	ENSG00000009950_16	2559	85	2643	0	4433	2400	2559	97.929	97	97	7	MLXIPL	3	MLXIPL
ENSMMUG00000014270_4	ENSG00000009954_11	4452	1	4461	0	7747	4195	4461	98.05	100	100	7	BAZ1B	3	BAZ1B
ENSMMUG00000020122_4	ENSG00000010017_13	2190	18	2199	0	3803	2059	2182	98.121	99	99	6	RANBP9	4	RANBP9
ENSMMUG00000000687_4	ENSG00000010030_14	1026	704	1587	0	1406	761	884	95.362	56	56	6	ETV7	4	ETV7
ENSMMUG00000005244_4	ENSG00000010072_16	1470	1	1479	0	2418	1309	1479	96.281	100	100	1	SPRTN	1	SPRTN
ENSMMUG00000007266_4	ENSG00000010165_20	2100	1	2100	0	3591	1944	2100	97.524	100	100	1	EEF1AKNMT	1	EEF1AKNMT
ENSMMUG00000020811_4	ENSG00000010219_13	1905	1	1908	0	3127	1693	1908	96.279	100	100	12	DYRK4	11	DYRK4
ENSMMUG00000016875_4	ENSG00000010244_19	1494	420	1599	0	2113	1144	1180	98.983	74	74	17	ZNF207	16	ZNF207
ENSMMUG00000014705_4	ENSG00000010256_11	1443	1	1427	0	2368	1282	1443	96.466	94	94	3	UQCRC1	2	UQCRC1
ENSMMUG00000023659_4	ENSG00000010270_14	705	1	705	0	1236	669	705	98.298	100	100	7	STARD3NL	3	STARD3NL
ENSMMUG00000004470_4	ENSG00000010278_15	813	62	687	0	1090	590	626	98.083	91	91	12	CD9	11	CD9
ENSMMUG00000018677_4	ENSG00000010292_13	4206	1	4114	0	7027	3805	4120	97.476	95	95	12	NCAPD2	11	NCAPD2
ENSMMUG00000018681_4	ENSG00000010295_20	1716	1	1716	0	3037	1644	1716	98.601	100	100	12	IFFO1	11	IFFO1
ENSMMUG00000006936_4	ENSG00000010310_9	1401	1	1401	0	2399	1299	1401	97.573	100	100	19	GIPR	19	GIPR
ENSMMUG00000016984_4	ENSG00000010318_21	1146	1	1146	0	1978	1071	1146	97.818	100	100	3	PHF7	2	PHF7
ENSMMUG00000018872_4	ENSG00000010319_7	2349	1	2349	0	3873	2097	2349	96.424	100	100	3	SEMA3G	2	SEMA3G
ENSMMUG00000005619_4	ENSG00000010322_16	4515	1	3738	0	6316	3420	3748	97.145	82	82	3	NISCH	2	NISCH
ENSMMUG00000017351_4	ENSG00000010327_10	7713	1	7651	0	12717	6886	7657	96.657	99	99	3	STAB1	2	STAB1
ENSMMUG00000011614_4	ENSG00000010361_14	1257	570	1338	0	1310	709	769	97.399	57	57	19	FUZ	19	FUZ
ENSMMUG00000061421_1	ENSG00000010379_16	1809	198	1742	0	994	538	1569	78.649	80	80	12	SLC6A13	11	SLC6A12
ENSMMUG00000000671_4	ENSG00000010404_18	1653	1	1653	0	2843	1539	1653	97.701	100	100	X	IDS	X	IDS
ENSMMUG00000016286_4	ENSG00000010438_17	780	38	744	0	1018	551	708	92.655	95	95	9	PRSS3	3	PRSS1
ENSMMUG00000017972_4	ENSG00000010539_12	1188	1	1179	0	2019	1093	1188	97.475	100	100	16	ZNF200	20	ZNF200
ENSMMUG00000013202_4	ENSG00000010610_10	1377	1	1377	0	2194	1188	1377	95.425	100	100	12	CD4	11	CD4
ENSMMUG00000001781_4	ENSG00000010626_15	1032	1	1038	0	1712	927	1038	96.532	100	100	12	LRRC23	11	LRRC23
ENSMMUG00000019573_4	ENSG00000010671_16	2082	1	1980	0	3496	1893	1980	98.535	100	100	X	BTK	X	BTK
ENSMMUG00000023733_4	ENSG00000010704_19	1047	1	1047	0	1712	927	1047	96.18	100	100	6	HFE	4	HFE
ENSMMUG00000017104_4	ENSG00000010803_16	1983	103	2013	0	3391	1836	1911	98.692	95	95	1	SCMH1	1	SCMH1
ENSMMUG00000017017_4	ENSG00000010810_17	1614	1	862	0	1548	838	862	99.072	49	49	6	FYN	4	FYN
ENSMMUG00000007998_4	ENSG00000010818_10	7341	1	7341	0	12670	6861	7341	97.82	100	100	6	HIVEP2	4	HIVEP2
ENSMMUG00000005069_4	ENSG00000010932_17	1599	1	1599	0	2748	1488	1599	97.686	100	100	1	FMO1	1	FMO1
ENSMMUG00000003173_4	ENSG00000011007_12	2397	287	2541	0	3871	2096	2255	97.694	89	89	1	ELOA	1	ELOA
ENSMMUG00000019551_4	ENSG00000011009_11	696	1	696	0	1225	663	696	98.42	100	100	1	LYPLA2	1	LYPLA2
ENSMMUG00000007829_4	ENSG00000011021_23	2862	1	2529	0	4438	2403	2529	98.339	97	97	1	CLCN6	1	CLCN6
ENSMMUG00000002167_4	ENSG00000011028_14	4440	1	4440	0	7546	4086	4440	97.342	100	100	17	MRC2	16	MRC2
ENSMMUG00000001940_4	ENSG00000011052_21	879	1	804	0	1363	738	804	97.264	100	100	17	NME1-NME2	16	NME1
ENSMMUG00000011559_4	ENSG00000011083_9	2001	1	1830	0	3153	1707	1830	97.76	96	96	5	SLC6A7	6	SLC6A7
ENSMMUG00000009251_4	ENSG00000011105_14	816	274	921	0	1142	618	648	98.457	65	65	12	TSPAN9	11	TSPAN9
ENSMMUG00000004027_4	ENSG00000011114_15	3399	1	3411	0	5978	3237	3411	98.358	100	100	14	BTBD7	7	BTBD7
ENSMMUG00000009672_4	ENSG00000011132_12	1728	1	1728	0	2748	1488	1728	95.37	100	100	19	APBA3	19	APBA3
ENSMMUG00000011971_4	ENSG00000011143_19	1686	1	1409	0	2414	1307	1409	97.587	84	84	17	MKS1	16	MKS1
ENSMMUG00000001031_4	ENSG00000011198_10	1050	1	1050	0	1845	999	1050	98.381	100	100	3	ABHD5	2	ABHD5
ENSMMUG00000018191_4	ENSG00000011201_12	2043	1	2040	0	3432	1858	2043	97.014	100	100	X	ANOS1	X	ANOS1
ENSMMUG00000017984_4	ENSG00000011243_19	1941	15	1929	0	3251	1760	1930	97.202	99	99	19	AKAP8L	19	AKAP8L
ENSMMUG00000001942_4	ENSG00000011258_16	1887	187	1954	0	3193	1729	1768	99.265	78	78	17	MBTD1	16	MBTD1
ENSMMUG00000007858_4	ENSG00000011260_14	1671	52	1722	0	2904	1572	1671	98.025	97	97	17	UTP18	16	UTP18
ENSMMUG00000000182_4	ENSG00000011275_19	2772	1	1641	0	2811	1522	1644	97.567	60	60	7	RNF216	3	RNF216
ENSMMUG00000008949_4	ENSG00000011295_16	1143	1	1127	0	1934	1047	1127	97.693	99	99	17	TTC19	16	TTC19
ENSMMUG00000016450_4	ENSG00000011304_22	1767	438	1677	0	2097	1135	1240	97.177	74	74	19	PTBP1	19	PTBP1
ENSMMUG00000003493_4	ENSG00000011332_20	1197	111	1093	0	1749	947	983	98.779	79	79	19	DPF1	19	DPF1
ENSMMUG00000005122_4	ENSG00000011347_10	2061	1	1956	0	3458	1872	1956	98.569	92	92	11	SYT7	14	SYT7
ENSMMUG00000018020_4	ENSG00000011376_12	2712	1	2532	0	4244	2298	2532	96.919	93	93	3	LARS2	2	LARS2
ENSMMUG00000022548_4	ENSG00000011405_13	5061	1	5061	0	8942	4842	5061	98.558	100	100	11	PIK3C2A	14	PIK3C2A
ENSMMUG00000004616_4	ENSG00000011422_12	1008	168	1011	0	1393	754	844	96.445	83	83	19	PLAUR	19	PLAUR
ENSMMUG00000021186_4	ENSG00000011426_11	3375	1	2892	0	4883	2644	2895	97.202	84	84	7	ANLN	3	ANLN
ENSMMUG00000028863_3	ENSG00000011451_21	5670	1	2907	0	5120	2772	2907	98.452	100	100	19	WIZ	19	WIZ
ENSMMUG00000000670_4	ENSG00000011454_18	3210	1	3210	0	5746	3111	3210	98.972	100	100	9	RABGAP1	15	RABGAP1
ENSMMUG00000016997_4	ENSG00000011465_18	1080	1	1080	0	1901	1029	1080	98.426	100	100	12	DCN	11	DCN
ENSMMUG00000006940_4	ENSG00000011478_13	1149	1	1149	0	1934	1047	1149	97.041	100	100	19	QPCTL	19	QPCTL
ENSMMUG00000000217_4	ENSG00000011485_15	1500	1	1437	0	2477	1341	1437	97.773	79	79	19	PPP5C	19	PPP5C
ENSMMUG00000017019_4	ENSG00000011523_14	2274	1	2274	0	3701	2004	2277	96.047	100	100	2	CEP68	13	CEP68
ENSMMUG00000013901_4	ENSG00000011566_15	2685	1	2685	0	4804	2601	2685	98.957	100	100	2	MAP4K3	13	MAP4K3
ENSMMUG00000002375_4	ENSG00000011590_14	1464	1	1464	0	2471	1338	1464	97.131	100	100	19	ZBTB32	19	ZBTB32
ENSMMUG00000008004_4	ENSG00000011600_12	435	247	476	4.26e-110	381	206	230	96.522	32	32	19	TYROBP	19	TYROBP
ENSMMUG00000016758_3	ENSG00000011638_11	558	1	552	0	804	435	558	92.832	100	100	16	TMEM159	20	TMEM159
ENSMMUG00000001540_4	ENSG00000011677_13	1479	1	1479	0	2604	1410	1479	98.445	100	100	X	GABRA3	X	GABRA3
ENSMMUG00000000718_4	ENSG00000012061_16	972	211	984	0	1258	681	774	95.995	58	58	19	ERCC1	19	ERCC1
ENSMMUG00000017621_4	ENSG00000012124_17	2544	142	2655	0	3609	1954	2514	92.601	95	95	19	CD22	19	CD22
ENSMMUG00000020117_4	ENSG00000012171_20	2265	1	2247	0	3712	2010	2265	96.38	100	100	3	SEMA3B	2	SEMA3B
ENSMMUG00000023024_4	ENSG00000012211_13	1848	1	1863	0	3055	1654	1863	96.404	100	100	X	PRICKLE3	X	PRICKLE3
ENSMMUG00000014261_4	ENSG00000012223_13	2133	992	2244	0	1871	1013	1253	93.615	56	56	3	LTF	2	LTF
ENSMMUG00000017700_4	ENSG00000012232_9	2760	1	2760	0	4809	2604	2760	98.116	100	100	8	EXTL3	8	EXTL3
ENSMMUG00000003571_4	ENSG00000012504_15	1461	1	1461	0	2521	1365	1461	97.81	100	100	12	NR1H4	11	NR1H4
ENSMMUG00000006422_4	ENSG00000012660_14	981	351	1005	0	1160	628	655	98.626	65	65	6	ELOVL5	4	ELOVL5
ENSMMUG00000013434_4	ENSG00000012779_11	2025	1	2025	0	3435	1860	2025	97.284	100	100	10	ALOX5	9	ALOX5
ENSMMUG00000009457_4	ENSG00000012822_16	2076	1	1895	0	3236	1752	1898	97.471	88	88	12	CALCOCO1	11	CALCOCO1
ENSMMUG00000004025_4	ENSG00000012963_15	1278	1	1278	0	2200	1191	1278	97.731	100	100	14	UBR7	7	UBR7
ENSMMUG00000020550_4	ENSG00000012983_11	2541	1	2538	0	4462	2416	2541	98.386	100	100	14	MAP4K5	7	MAP4K5
ENSMMUG00000003476_4	ENSG00000013016_16	1608	1	1608	0	2820	1527	1608	98.321	100	100	2	EHD3	13	EHD3
ENSMMUG00000017188_4	ENSG00000013275_8	1257	1	1257	0	2183	1182	1257	98.011	100	100	19	PSMC4	19	PSMC4
ENSMMUG00000005298_4	ENSG00000013288_9	3030	85	2899	0	4562	2470	2815	95.915	93	93	4	MAN2B2	5	MAN2B2
ENSMMUG00000013987_4	ENSG00000013293_6	2316	1	2316	0	3989	2160	2316	97.755	100	100	3	SLC7A14	2	SLC7A14
ENSMMUG00000059260_1	ENSG00000013297_12	624	1	624	0	1075	582	624	97.756	100	100	3	CLDN11	2	CLDN11
ENSMMUG00000017944_4	ENSG00000013306_16	1080	446	1335	0	1478	800	890	96.629	67	67	17	SLC25A39	16	SLC25A39
ENSMMUG00000016422_4	ENSG00000013364_19	2682	1	2682	0	4582	2481	2682	97.502	100	100	16	MVP	20	MVP
ENSMMUG00000006244_4	ENSG00000013374_17	1848	1	1848	0	3120	1689	1848	97.132	100	100	7	NUB1	3	NUB1
ENSMMUG00000012589_4	ENSG00000013375_16	1713	47	1678	0	2926	1584	1632	99.02	96	96	6	PGM3	4	PGM3
ENSMMUG00000012590_4	ENSG00000013392_8	879	1	879	0	1552	840	879	98.521	100	100	6	RWDD2A	4	RWDD2A
ENSMMUG00000006640_4	ENSG00000013441_16	1581	337	1783	0	2545	1378	1447	98.411	81	81	2	CLK1	12	CLK1
ENSMMUG00000005208_4	ENSG00000013503_10	3402	1	3402	0	6028	3264	3402	98.648	100	100	12	POLR3B	11	POLR3B
ENSMMUG00000018551_4	ENSG00000013523_11	2013	142	2082	0	3227	1747	1950	96.615	93	93	14	ANGEL1	7	ANGEL1
ENSMMUG00000009768_4	ENSG00000013561_18	1425	1	1424	0	2514	1361	1424	98.525	99	99	5	RNF14	6	RNF14
ENSMMUG00000050873_1	ENSG00000013563_14	909	1	909	0	1469	795	909	95.82	100	100	X	DNASE1L1	X	DNASE1L1
ENSMMUG00000022864_4	ENSG00000013573_17	2913	1	2907	0	4750	2572	2910	96.151	99	99	12	DDX11	11	DDX11
ENSMMUG00000017633_4	ENSG00000013583_10	624	1	570	0	977	529	570	97.719	100	100	12	HEBP1	11	HEBP1
ENSMMUG00000057981_1	ENSG00000013588_9	1074	1	981	0	1618	876	981	96.432	92	92	12	GPRC5A	11	GPRC5A
ENSMMUG00000022263_4	ENSG00000013619_14	2997	171	1920	0	2824	1529	1759	95.85	48	48	X	MAMLD1	X	MAMLD1
ENSMMUG00000044417_2	ENSG00000013725_14	2007	580	1852	0	2041	1105	1273	95.601	54	54	11	CD6	14	CD6
ENSMMUG00000011191_4	ENSG00000013810_20	2517	636	2454	0	2625	1421	1846	92.579	74	74	4	TACC3	5	TACC3
ENSMMUG00000012616_4	ENSG00000014123_10	2385	1	2382	0	4169	2257	2385	98.239	100	100	6	UFL1	4	UFL1
ENSMMUG00000022031_4	ENSG00000014138_9	1797	1	1797	0	2948	1596	1797	96.272	100	100	11	POLA2	14	POLA2
ENSMMUG00000058733_1	ENSG00000014164_7	2847	43	2349	0	3712	2010	2307	95.709	67	67	8	ZC3H3	8	ZC3H3
ENSMMUG00000013475_4	ENSG00000014216_16	2145	1	2145	0	3596	1947	2145	96.923	100	100	11	CAPN1	14	CAPN1
ENSMMUG00000016004_4	ENSG00000014257_16	1257	1	1257	0	2095	1134	1257	96.738	100	100	3	ACP3	2	ACP3
ENSMMUG00000006163_4	ENSG00000014641_21	1062	60	1062	0	1770	958	1003	98.504	94	94	2	MDH1	13	MDH1
ENSMMUG00000022782_4	ENSG00000014824_14	1707	1	1710	0	2983	1615	1710	98.187	100	100	4	SLC30A9	5	SLC30A9
ENSMMUG00000007246_4	ENSG00000014914_21	2130	1	2130	0	3674	1989	2130	97.793	100	100	1	MTMR11	1	MTMR11
ENSMMUG00000023762_4	ENSG00000014919_13	1233	1	1233	0	2100	1137	1233	97.405	100	100	10	COX15	9	COX15
ENSMMUG00000020687_4	ENSG00000015133_19	6087	1	6087	0	10166	5505	6088	96.813	100	100	14	CCDC88C	7	CCDC88C
ENSMMUG00000021279_4	ENSG00000015171_20	1854	277	1809	0	2676	1449	1533	98.174	85	85	10	ZMYND11	9	ZMYND11
ENSMMUG00000019767_4	ENSG00000015285_11	1509	1	1512	0	2606	1411	1512	97.817	100	100	X	WAS	X	WAS
ENSMMUG00000014910_4	ENSG00000015413_9	1236	178	1413	0	1967	1065	1236	95.388	87	87	16	DPEP1	20	DPEP1
ENSMMUG00000020799_4	ENSG00000015475_19	726	1	575	0	902	488	575	94.957	62	62	22	BID	10	BID
ENSMMUG00000016741_4	ENSG00000015479_20	2544	1	2148	0	3873	2097	2148	99.209	80	80	5	MATR3	6	MATR3
ENSMMUG00000021019_4	ENSG00000015568_13	5298	1	2699	0	4431	2399	2703	96.3	28	28	2	RGPD5	13	RANBP2
ENSMMUG00000018670_4	ENSG00000015592_16	777	109	693	0	953	516	585	96.068	75	75	8	STMN4	8	STMN4
ENSMMUG00000003984_4	ENSG00000016082_15	1050	1	765	0	1369	741	765	98.954	62	62	5	ISL1	6	ISL1
ENSMMUG00000019266_4	ENSG00000016391_11	1785	1	1785	0	3009	1629	1785	97.087	100	100	3	CHDH	2	CHDH
ENSMMUG00000013566_4	ENSG00000016402_13	1662	1	1668	0	2721	1473	1668	96.163	100	100	6	IL20RA	4	IL20RA
ENSMMUG00000006836_4	ENSG00000016490_16	2745	523	3216	0	4373	2368	2697	95.958	84	84	1	CLCA1	1	CLCA1
ENSMMUG00000010306_4	ENSG00000016602_9	2760	1	2784	0	4089	2214	2784	93.319	100	100	1	CLCA4	1	CLCA4
ENSMMUG00000012526_4	ENSG00000016864_19	1116	1	1116	0	1984	1074	1116	98.746	100	100	3	GLT8D1	2	GLT8D1
ENSMMUG00000005137_4	ENSG00000017260_20	2922	1	2828	0	5068	2744	2828	99.01	99	99	3	ATP2C1	2	ATP2C1
ENSMMUG00000002235_4	ENSG00000017427_17	588	1	590	0	1026	555	590	98.136	94	94	12	IGF1	11	IGF1
ENSMMUG00000016975_4	ENSG00000017483_15	1419	19	1437	0	2444	1323	1419	97.745	99	99	X	SLC38A5	X	SLC38A5
ENSMMUG00000058728_1	ENSG00000017797_13	1968	1	1968	0	3480	1884	1968	98.577	100	100	18	RALBP1	18	RALBP1
ENSMMUG00000021163_4	ENSG00000018236_15	3057	1	3057	0	5313	2877	3057	98.037	100	100	12	CNTN1	11	CNTN1
ENSMMUG00000013359_4	ENSG00000018280_17	1653	1	1644	0	2784	1507	1653	97.157	100	100	2	SLC11A1	12	SLC11A1
ENSMMUG00000018982_4	ENSG00000018408_15	1203	1	780	0	1378	746	780	98.59	60	60	3	WWTR1	2	WWTR1
ENSMMUG00000022665_4	ENSG00000018610_15	669	2222	2766	0	963	521	545	98.532	20	20	X	CXorf56	X	CXHXorf56
ENSMMUG00000017427_4	ENSG00000018625_15	3063	60	2999	0	2529	1369	2949	82.265	95	95	1	ATP1A2	19	ATP1A3
ENSMMUG00000009372_4	ENSG00000018699_13	2532	1	2532	0	4327	2343	2532	97.512	100	100	2	TTC27	13	TTC27
ENSMMUG00000000362_4	ENSG00000018869_17	1554	94	1647	0	2638	1428	1554	97.297	94	94	19	ZNF582	19	ZNF582
ENSMMUG00000057600_1	ENSG00000019102_12	984	1	984	0	1707	924	984	97.967	100	100	11	VSIG2	14	VSIG2
ENSMMUG00000002610_4	ENSG00000019169_11	1563	1	1563	0	2466	1335	1563	95.138	100	100	2	MARCO	12	MARCO
ENSMMUG00000014860_4	ENSG00000019186_10	1545	1	1545	0	2649	1434	1545	97.605	100	100	20	CYP24A1	10	CYP24A1
ENSMMUG00000015106_4	ENSG00000019485_13	3534	157	3689	0	6054	3278	3533	97.594	96	96	11	PRDM11	14	PRDM11
ENSMMUG00000011449_4	ENSG00000019505_8	1281	1	1281	0	2178	1179	1281	97.346	100	100	11	SYT13	14	SYT13
ENSMMUG00000016195_4	ENSG00000019549_13	807	1	807	0	1447	783	807	99.009	100	100	8	SNAI2	8	SNAI2
ENSMMUG00000009113_4	ENSG00000019582_16	891	1	885	0	1441	780	891	95.96	100	100	5	CD74	6	CD74
ENSMMUG00000018652_4	ENSG00000019991_18	2187	181	2367	0	3812	2064	2187	98.125	92	92	7	HGF	3	HGF
ENSMMUG00000022028_4	ENSG00000019995_6	2127	79	2205	0	3768	2040	2127	98.637	96	96	10	ZRANB1	9	ZRANB1
ENSMMUG00000019812_4	ENSG00000020129_16	2190	1	2190	0	3884	2103	2190	98.676	100	100	1	NCDN	1	NCDN
ENSMMUG00000003204_4	ENSG00000020181_18	4017	1	2051	0	3439	1862	2051	96.928	51	51	8	ADGRA2	8	ADGRA2
ENSMMUG00000018846_4	ENSG00000020256_20	2046	1	2046	0	3496	1893	2046	97.507	100	100	20	ZFP64	10	ZFP64
ENSMMUG00000001642_4	ENSG00000020426_11	930	1	930	0	1663	900	930	98.925	100	100	14	MNAT1	7	MNAT1
ENSMMUG00000010315_4	ENSG00000020577_14	2157	1	2125	0	3764	2038	2125	98.635	97	97	14	SAMD4A	7	SAMD4A
ENSMMUG00000002420_4	ENSG00000020633_19	1290	1	1287	0	2180	1180	1290	97.209	100	100	1	RUNX3	1	RUNX3
ENSMMUG00000004112_4	ENSG00000020922_13	2136	21	2071	0	3561	1928	2051	98.001	88	88	11	MRE11	14	MRE11
ENSMMUG00000004791_4	ENSG00000021300_14	732	1	732	0	1264	684	732	97.814	100	100	11	PLEKHB1	14	PLEKHB1
ENSMMUG00000042368_2	ENSG00000021355_13	1140	37	1176	0	1807	978	1140	95.263	97	97	6	SERPINB1	4	SERPINB1
ENSMMUG00000022490_4	ENSG00000021461_17	1515	1	1515	0	2560	1386	1515	97.162	100	100	7	CYP3A43	3	CYP3A43
ENSMMUG00000021691_4	ENSG00000021574_13	1851	1	1845	0	3269	1770	1851	98.595	100	100	2	SPAST	13	SPAST
ENSMMUG00000013842_4	ENSG00000021645_20	4716	1	4716	0	8288	4488	4716	98.388	100	100	14	NRXN3	7	NRXN3
ENSMMUG00000000513_4	ENSG00000021762_20	2640	277	2916	0	4477	2424	2640	97.273	91	91	11	OSBPL5	14	OSBPL5
ENSMMUG00000002337_4	ENSG00000021776_11	4458	1	4479	0	7709	4174	4479	97.812	100	100	15	AQR	7	AQR
ENSMMUG00000010508_4	ENSG00000021826_17	4521	214	4590	0	7690	4164	4377	98.378	95	95	2	CPS1	12	CPS1
ENSMMUG00000022993_4	ENSG00000021852_13	1776	1	1776	0	2937	1590	1776	96.509	100	100	1	C8B	1	C8B
ENSMMUG00000007922_4	ENSG00000022267_19	972	49	1020	0	1784	966	972	99.794	95	95	X	FHL1	X	FHL1
ENSMMUG00000000074_4	ENSG00000022277_13	1011	490	1017	0	898	486	529	97.353	52	52	20	RTF2	10	RTF2
ENSMMUG00000007296_4	ENSG00000022355_18	1416	85	1470	0	2410	1305	1386	98.052	94	94	5	GABRA1	6	GABRA1
ENSMMUG00000013579_4	ENSG00000022567_10	2427	1	2430	0	3986	2158	2430	96.296	100	100	8	SLC45A4	8	SLC45A4
ENSMMUG00000004223_4	ENSG00000022840_16	2451	1	2436	0	4235	2293	2451	97.96	100	100	12	RNF10	11	RNF10
ENSMMUG00000010493_4	ENSG00000022976_16	2784	1	2762	0	4163	2254	2782	93.817	98	98	14	ZNF839	7	ZNF839
ENSMMUG00000001157_4	ENSG00000023041_11	1242	1	1242	0	2183	1182	1242	98.39	100	100	10	ZDHHC6	9	ZDHHC6
ENSMMUG00000015522_4	ENSG00000023171_18	2634	1	2548	0	4468	2419	2548	98.312	95	95	11	GRAMD1B	14	GRAMD1B
ENSMMUG00000056711_1	ENSG00000023191_17	1386	301	1416	0	1724	933	1117	94.539	79	79	11	RNH1	14
ENSMMUG00000016788_4	ENSG00000023228_14	2226	1	2226	0	3956	2142	2226	98.742	100	100	2	NDUFS1	12	NDUFS1
ENSMMUG00000009990_4	ENSG00000023287_13	4785	1	4785	0	8466	4584	4785	98.6	100	100	8	RB1CC1	8	RB1CC1
ENSMMUG00000011415_4	ENSG00000023318_8	1221	1	1221	0	2211	1197	1221	99.345	100	100	9	ERP44	15	ERP44
ENSMMUG00000005596_4	ENSG00000023330_15	1923	1	1923	0	3374	1827	1923	98.336	100	100	3	ALAS1	2	ALAS1
ENSMMUG00000023083_4	ENSG00000023516_9	5706	1	5700	0	9579	5187	5706	96.986	100	100	13	AKAP11	17	AKAP11
ENSMMUG00000022645_4	ENSG00000023572_10	498	130	504	0	660	357	375	98.4	74	74	1	GLRX2	1	GLRX2
ENSMMUG00000017303_4	ENSG00000023608_5	1107	1	1104	0	1908	1033	1107	97.832	100	100	14	SNAPC1	7	SNAPC1
ENSMMUG00000013309_4	ENSG00000023697_13	957	1	957	0	1663	900	957	98.015	100	100	12	DERA	11	DERA
ENSMMUG00000013307_4	ENSG00000023734_11	1092	112	1053	0	1674	906	942	98.726	89	89	12	STRAP	11	STRAP
ENSMMUG00000023764_4	ENSG00000023839_12	4638	33	4638	0	7786	4216	4606	97.178	99	99	10	ABCC2	9	ABCC2
ENSMMUG00000023560_4	ENSG00000023892_11	1896	1	1896	0	3336	1806	1896	98.418	100	100	6	DEF6	4	DEF6
ENSMMUG00000013681_4	ENSG00000023902_14	1230	1	1204	0	2058	1114	1204	97.508	81	81	1	PLEKHO1	1	PLEKHO1
ENSMMUG00000013857_4	ENSG00000023909_10	825	1	825	0	1458	789	825	98.545	100	100	1	GCLM	1	GCLM
ENSMMUG00000005675_4	ENSG00000024048_11	5268	1	5268	0	9136	4947	5271	97.97	100	100	6	UBR2	4	UBR2
ENSMMUG00000040121_2	ENSG00000024422_12	1632	1	1632	0	2748	1488	1632	97.059	100	100	19	EHD2	19	EHD2
ENSMMUG00000017766_4	ENSG00000024526_17	2436	1	2433	0	4239	2295	2433	98.109	100	100	1	DEPDC1	1	DEPDC1
ENSMMUG00000017643_4	ENSG00000024862_18	555	202	756	0	1003	543	555	99.279	73	73	6	CCDC28A	4	CCDC28A
ENSMMUG00000015262_4	ENSG00000025039_15	1203	1	1203	0	2139	1158	1203	98.753	100	100	6	RRAGD	4	RRAGD
ENSMMUG00000007910_4	ENSG00000025156_13	1611	1	1611	0	2898	1569	1611	99.131	100	100	6	HSF2	4	HSF2
ENSMMUG00000010633_4	ENSG00000025293_17	3039	1	3039	0	5347	2895	3039	98.421	100	100	20	PHF20	10	PHF20
ENSMMUG00000057617_1	ENSG00000025423_11	954	1	954	0	1546	837	954	95.912	100	100	12	HSD17B6	11	HSD17B6
ENSMMUG00000015598_4	ENSG00000025434_19	1401	154	909	0	1275	690	756	97.09	56	56	11	NR1H3	14	NR1H3
ENSMMUG00000001764_3	ENSG00000025708_14	1464	1	1159	0	1875	1015	1159	95.858	44	44	22	TYMP	10
ENSMMUG00000001763_4	ENSG00000025770_19	1821	1	1836	0	2872	1555	1842	95.06	100	100	22	NCAPH2	10	NCAPH2
ENSMMUG00000013211_4	ENSG00000025772_8	930	1	930	0	1635	885	930	98.387	100	100	20	TOMM34	10	TOMM34
ENSMMUG00000016598_4	ENSG00000025796_14	2283	1	2283	0	4072	2205	2283	98.861	100	100	6	SEC63	4	SEC63
ENSMMUG00000008455_4	ENSG00000025800_14	1611	94	1701	0	2892	1566	1608	99.129	95	95	1	KPNA6	1	KPNA6
ENSMMUG00000003193_4	ENSG00000026025_16	1401	1	1401	0	2483	1344	1401	98.644	100	100	10	VIM	9	VIM
ENSMMUG00000009339_4	ENSG00000026103_22	1008	1255	2226	0	1375	744	984	92.175	44	44	10	FAS	9	STAMBPL1
ENSMMUG00000005673_4	ENSG00000026297_16	921	246	771	0	833	451	526	95.247	68	68	6	RNASET2	4	RNASET2
ENSMMUG00000004327_4	ENSG00000026508_20	2229	1	2229	0	3762	2037	2229	97.129	100	100	11	CD44	14	CD44
ENSMMUG00000000683_4	ENSG00000026559_14	1542	1	1542	0	2704	1464	1542	98.314	100	100	20	KCNG1	10	KCNG1
ENSMMUG00000006147_4	ENSG00000026652_15	1137	691	1317	0	1075	582	627	97.608	48	48	6	AGPAT4	4	AGPAT4
ENSMMUG00000017327_4	ENSG00000026751_17	1008	1	1008	0	1574	852	1008	94.841	100	100	1	SLAMF7	1	SLAMF7
ENSMMUG00000065003_1	ENSG00000026950_17	1542	1	1016	0	1567	848	1016	94.488	47	47	6	BTN3A1	4	BTN2A2
ENSMMUG00000006942_4	ENSG00000027001_10	2142	1	2142	0	3607	1953	2142	97.059	100	100	13	MIPEP	17	MIPEP
ENSMMUG00000002260_4	ENSG00000027075_15	2052	1	1433	0	2547	1379	1433	98.744	68	68	14	PRKCH	7	PRKCH
ENSMMUG00000055304_1	ENSG00000027644_5	3894	1	3906	0	6698	3627	3907	97.671	100	100	1	INSRR	1	INSRR
ENSMMUG00000062426_1	ENSG00000027697_15	1470	1	1467	0	2412	1306	1470	96.327	100	100	6	IFNGR1	4	IFNGR1
ENSMMUG00000029662_3	ENSG00000027847_14	984	209	882	0	1046	566	674	94.659	51	51	5	B4GALT7	6	B4GALT7
ENSMMUG00000010917_4	ENSG00000027869_12	1200	1	1200	0	1934	1047	1200	95.75	100	100	1	SH2D2A	1	SH2D2A
ENSMMUG00000002025_4	ENSG00000028116_18	1527	1	1524	0	2534	1372	1530	96.667	100	100	2	VRK2	13	VRK2
ENSMMUG00000018903_4	ENSG00000028203_18	2340	1	2340	0	4189	2268	2340	98.974	100	100	12	VEZT	11	VEZT
ENSMMUG00000014738_4	ENSG00000028310_18	1794	778	1854	0	1796	972	1077	96.75	58	58	5	BRD9	6	BRD9
ENSMMUG00000014005_4	ENSG00000028528_15	1674	1	1518	0	2643	1431	1518	98.09	95	95	15	SNX1	7	SNX1
ENSMMUG00000022920_4	ENSG00000028839_10	561	1	561	0	1003	543	561	98.93	100	100	6	TBPL1	4	TBPL1
ENSMMUG00000023249_4	ENSG00000029153_14	1911	1	1911	0	3275	1773	1911	97.593	100	100	12	ARNTL2	11	ARNTL2
ENSMMUG00000003710_4	ENSG00000029363_17	2763	1	2766	0	5005	2710	2766	99.349	100	100	6	BCLAF1	4	BCLAF1
ENSMMUG00000021572_4	ENSG00000029364_12	924	1	924	0	1568	849	924	97.294	100	100	14	SLC39A9	7	SLC39A9
ENSMMUG00000014726_4	ENSG00000029534_21	5694	1	5665	0	9533	5162	5668	97.036	93	93	8	ANK1	8	ANK1
ENSMMUG00000011111_3	ENSG00000029559_7	954	1	957	0	1554	841	957	96.029	100	100	4	IBSP	5	IBSP
ENSMMUG00000011171_4	ENSG00000029639_11	1041	1	1038	0	1720	931	1041	96.542	100	100	6	TFB1M	4	TFB1M
ENSMMUG00000010465_4	ENSG00000029725_17	2589	136	2691	0	4394	2379	2556	97.692	95	95	17	RABEP1	16	RABEP1
ENSMMUG00000045342_2	ENSG00000029993_15	603	1	596	0	1051	569	596	98.49	92	92	X	HMGB3	1
ENSMMUG00000010869_4	ENSG00000030066_13	4311	1	4299	0	7441	4029	4311	97.866	100	100	11	NUP160	14	NUP160
ENSMMUG00000059770_1	ENSG00000030110_13	636	1	459	0	787	426	459	97.603	100	100	6	BAK1	QNVO02000123.1
ENSMMUG00000007065_4	ENSG00000030304_14	2610	1	2610	0	4571	2475	2610	98.276	100	100	9	MUSK	15	MUSK
ENSMMUG00000000381_4	ENSG00000030419_16	1599	1	1581	0	2881	1560	1581	99.557	100	100	2	IKZF2	12	IKZF2
ENSMMUG00000023751_4	ENSG00000030582_18	1782	1	1782	0	2887	1563	1782	95.903	100	100	17	GRN	16	GRN
ENSMMUG00000008009_4	ENSG00000031003_10	2748	1	1444	0	2525	1367	1444	98.269	51	51	5	FAM13B	6	FAM13B
ENSMMUG00000012009_4	ENSG00000031081_11	4335	1	4329	0	7191	3894	4344	96.639	100	100	3	ARHGAP31	2	ARHGAP31
ENSMMUG00000048193_2	ENSG00000031691_7	807	1	807	0	1297	702	807	95.663	100	100	6	CENPQ	4	CENPQ
ENSMMUG00000021837_4	ENSG00000031698_13	1611	1	1611	0	2809	1521	1611	98.138	100	100	1	SARS1	1	SARS1
ENSMMUG00000011964_4	ENSG00000031823_14	1704	1	1689	0	2844	1540	1704	96.948	100	100	19	RANBP3	19	RANBP3
ENSMMUG00000003514_4	ENSG00000032219_19	3774	1	3774	0	6660	3606	3774	98.516	100	100	14	ARID4A	7	ARID4A
ENSMMUG00000022879_4	ENSG00000032389_13	1245	377	1281	0	1511	818	905	96.796	71	71	2	EIPR1	13	EIPR1
ENSMMUG00000011392_4	ENSG00000032444_17	4128	922	3943	0	5068	2744	3025	96.926	70	70	19	PNPLA6	19	PNPLA6
ENSMMUG00000013367_4	ENSG00000032742_18	2502	529	2916	0	4189	2268	2388	98.325	82	82	13	IFT88	17	IFT88
ENSMMUG00000007494_4	ENSG00000033011_13	1395	1	864	0	1369	741	864	95.255	58	58	16	ALG1	20	ALG1
ENSMMUG00000013643_4	ENSG00000033030_15	2124	1	2098	0	3554	1924	2098	97.235	94	94	12	ZCCHC8	11	ZCCHC8
ENSMMUG00000006679_4	ENSG00000033050_9	1872	1	1875	0	3282	1777	1875	98.293	100	100	7	ABCF2	3	ABCF2
ENSMMUG00000006682_4	ENSG00000033100_16	2319	1	2319	0	4023	2178	2319	97.973	100	100	7	CHPF2	3	CHPF2
ENSMMUG00000021917_4	ENSG00000033122_21	4728	1	4614	0	8266	4476	4614	99.003	100	100	1	LRRC7	1	LRRC7
ENSMMUG00000013848_4	ENSG00000033170_17	1728	1	1728	0	3059	1656	1728	98.611	100	100	14	FUT8	7	FUT8
ENSMMUG00000003776_4	ENSG00000033178_13	3159	1	3159	0	5507	2982	3159	98.132	100	100	4	UBA6	5	UBA6
ENSMMUG00000017477_4	ENSG00000033327_13	2031	8	2034	0	3522	1907	2027	98.027	99	99	11	GAB2	14	GAB2
ENSMMUG00000022644_4	ENSG00000033627_17	2517	1	2517	0	4421	2394	2517	98.371	100	100	17	ATP6V0A1	16	ATP6V0A1
ENSMMUG00000011699_4	ENSG00000033800_14	1962	22	1956	0	3441	1863	1935	98.76	99	99	15	PIAS1	7	PIAS1
ENSMMUG00000019327_4	ENSG00000033867_16	3780	727	3729	0	5308	2874	3003	98.568	81	81	3	SLC4A7	2	SLC4A7
ENSMMUG00000019339_4	ENSG00000034053_14	2250	1	2250	0	3718	2013	2251	96.49	100	100	15	APBA2	7	APBA2
ENSMMUG00000010904_4	ENSG00000034152_19	1044	408	1404	0	1748	946	997	98.295	71	71	17	MAP2K3	16	MAP2K3
ENSMMUG00000053238_1	ENSG00000034239_11	636	1	636	0	1098	594	636	97.799	100	100	8	EFCAB1	8	EFCAB1
ENSMMUG00000056004_1	ENSG00000034510_6	135	313	447	2.28e-71	250	135	135	100	30	30	2	TMSB10	13	TMSB10
ENSMMUG00000005142_4	ENSG00000034533_12	2115	1	2115	0	3568	1932	2115	97.116	100	100	3	ASTE1	2	ASTE1
ENSMMUG00000004387_4	ENSG00000034677_13	2517	1	2517	0	4494	2433	2517	98.888	100	100	8	RNF19A	8	RNF19A
ENSMMUG00000005365_4	ENSG00000034693_15	1122	1	1122	0	2006	1086	1122	98.93	100	100	6	PEX3	4	PEX3
ENSMMUG00000051441_1	ENSG00000034713_8	354	1	354	0	649	351	354	99.718	100	100	16	GABARAPL2	20	GABARAPL2
ENSMMUG00000017096_4	ENSG00000035115_22	1029	125	961	0	1408	762	837	97.013	66	66	2	SH3YL1	13	SH3YL1
ENSMMUG00000020823_4	ENSG00000035403_18	3405	1	3405	0	6039	3270	3405	98.678	100	100	10	VCL	9	VCL
ENSMMUG00000018379_4	ENSG00000035499_13	1590	1	1590	0	2793	1512	1590	98.365	100	100	5	DEPDC1B	6	DEPDC1B
ENSMMUG00000018177_4	ENSG00000035664_11	1467	1	1465	0	2435	1318	1465	96.655	99	99	15	DAPK2	7	DAPK2
ENSMMUG00000017297_4	ENSG00000035681_9	2847	54	2763	0	4719	2555	2710	98.155	98	98	8	NSMAF	8
ENSMMUG00000000016_4	ENSG00000035687_10	1371	1	1371	0	2394	1296	1371	98.177	100	100	1	ADSS2	1	ADSS2
ENSMMUG00000009392_4	ENSG00000035720_8	888	109	996	0	1541	834	888	97.973	89	89	4	STAP1	5	STAP1
ENSMMUG00000005355_4	ENSG00000035862_12	663	838	1500	0	1175	636	663	98.643	44	44	17	TIMP2	16	TIMP2
ENSMMUG00000009324_4	ENSG00000035928_16	3447	22	3350	0	5773	3126	3332	97.959	97	97	4	RFC1	5	RFC1
ENSMMUG00000020026_4	ENSG00000036054_13	2100	408	2343	0	3448	1867	1936	98.812	83	83	3	TBC1D23	2	TBC1D23
ENSMMUG00000022259_4	ENSG00000036257_13	2307	1	2307	0	4145	2244	2307	99.09	100	100	2	CUL3	12	CUL3
ENSMMUG00000023408_4	ENSG00000036448_10	4398	76	4473	0	7125	3858	4398	95.907	98	98	8	MYOM2	8	MYOM2
ENSMMUG00000013493_4	ENSG00000036473_8	1065	1	1006	0	1786	967	1006	98.708	74	74	X	OTC	X	OTC
ENSMMUG00000000100_4	ENSG00000036530_9	1503	1	1339	0	2366	1281	1339	98.581	76	76	14	CYP46A1	7	CYP46A1
ENSMMUG00000063855_1	ENSG00000036549_13	2712	1	2712	0	4776	2586	2712	98.451	100	100	1	ZZZ3	1	ZZZ3
ENSMMUG00000019999_4	ENSG00000036565_15	1578	1	1578	0	2599	1407	1578	96.388	100	100	8	SLC18A1	8	SLC18A1
ENSMMUG00000008921_4	ENSG00000036672_16	1818	1	1730	0	2929	1586	1730	97.225	88	88	11	USP2	14	USP2
ENSMMUG00000016797_4	ENSG00000037042_9	1356	1	1158	0	1845	999	1158	95.423	70	70	17	TUBG2	16	TUBG1
ENSMMUG00000003067_4	ENSG00000037241_7	438	775	1212	0	771	417	438	98.402	36	36	5	RPL26L1	6	ERGIC1
ENSMMUG00000018693_4	ENSG00000037280_16	4092	1	4089	0	6734	3646	4092	96.383	100	100	5	FLT4	6	FLT4
ENSMMUG00000002561_4	ENSG00000037474_15	2304	1	2298	0	3784	2049	2304	96.354	100	100	5	NSUN2	6	NSUN2
ENSMMUG00000012733_4	ENSG00000037637_11	2154	1	2151	0	3808	2062	2154	98.607	100	100	1	FBXO42	1	FBXO42
ENSMMUG00000011989_4	ENSG00000037749_13	1089	1	1089	0	1934	1047	1089	98.714	100	100	5	MFAP3	6	MFAP3
ENSMMUG00000018068_4	ENSG00000037757_14	1110	799	1779	0	1629	882	981	96.636	55	55	19	MRI1	19	MRI1
ENSMMUG00000022148_4	ENSG00000037897_17	831	1	831	0	1435	777	831	97.834	100	100	12	METTL1	11	METTL1
ENSMMUG00000007393_4	ENSG00000038002_9	1041	1	1040	0	1733	938	1040	96.731	99	99	4	AGA	5	AGA
ENSMMUG00000003629_4	ENSG00000038210_14	1446	190	1550	0	2370	1283	1361	98.09	77	77	4	PI4K2B	5	PI4K2B
ENSMMUG00000022027_4	ENSG00000038219_13	9156	1	9147	0	15348	8311	9156	96.942	100	100	4	BOD1L1	5	BOD1L1
ENSMMUG00000013980_4	ENSG00000038274_17	1005	77	1020	0	1688	914	944	98.941	93	93	5	MAT2B	6	MAT2B
ENSMMUG00000011888_4	ENSG00000038358_15	4206	1	4206	0	7313	3960	4206	98.05	100	100	16	EDC4	20	EDC4
ENSMMUG00000015489_4	ENSG00000038382_20	9294	1	9282	0	16155	8748	9297	98.064	100	100	5	TRIO	6	TRIO
ENSMMUG00000011513_4	ENSG00000038427_16	10191	1	10194	0	16949	9178	10194	96.684	100	100	5	VCAN	6	VCAN
ENSMMUG00000006515_4	ENSG00000038532_16	3162	1	3162	0	5363	2904	3162	97.28	100	100	16	CLEC16A	20	CLEC16A
ENSMMUG00000002296_4	ENSG00000038945_15	1410	1	1356	0	2194	1188	1356	95.87	100	100	8	MSR1	8	MSR1
ENSMMUG00000011850_4	ENSG00000039068_20	2649	1	2649	0	4349	2355	2649	96.3	100	100	16	CDH1	20	CDH1
ENSMMUG00000010379_4	ENSG00000039123_16	3129	338	3066	0	4929	2669	2729	99.267	89	89	5	MTREX	6	MTREX
ENSMMUG00000011026_4	ENSG00000039139_10	13875	1	13875	0	23462	12705	13875	97.189	100	100	5	DNAH5	6	DNAH5
ENSMMUG00000023177_4	ENSG00000039319_17	4620	1	4623	0	7625	4129	4626	96.455	100	100	5	ZFYVE16	6	ZFYVE16
ENSMMUG00000017105_4	ENSG00000039523_20	3720	1	2038	0	3229	1748	2056	95.331	55	55	16	RIPOR1	20	RIPOR1
ENSMMUG00000021034_4	ENSG00000039537_14	2805	85	2889	0	4771	2583	2805	97.362	97	97	5	C6	6	C6
ENSMMUG00000013739_4	ENSG00000039560_14	2952	52	2961	0	4992	2703	2910	97.629	98	98	5	RAI14	6	RAI14
ENSMMUG00000021550_4	ENSG00000039600_11	2262	1	2262	0	3696	2001	2262	96.154	100	100	5	SOX30	6	SOX30
ENSMMUG00000011622_4	ENSG00000039650_12	1566	1	1449	0	2405	1302	1449	96.618	91	91	19	PNKP	19	PNKP
ENSMMUG00000063236_1	ENSG00000039987_7	1530	1	1528	0	2556	1384	1528	96.859	99	99	19	BEST2	19	BEST2
ENSMMUG00000012007_4	ENSG00000040199_18	4077	253	4329	0	7092	3840	4077	98.062	94	94	16	PHLPP2	20	PHLPP2
ENSMMUG00000009365_4	ENSG00000040275_17	1818	1	1672	0	2850	1543	1672	97.428	89	89	5	SPDL1	6	SPDL1
ENSMMUG00000021588_4	ENSG00000040341_18	1713	1	1531	0	2756	1492	1531	99.151	74	74	8	STAU2	8	STAU2
ENSMMUG00000006892_4	ENSG00000040487_13	876	151	1029	0	1404	760	879	95.563	85	85	1	SLC66A1	1	SLC66A1
ENSMMUG00000023389_4	ENSG00000040531_16	1203	1	970	0	1587	859	970	96.186	61	61	17	CTNS	16	CTNS
ENSMMUG00000011547_4	ENSG00000040608_14	1680	218	1617	0	2215	1199	1400	95.214	87	87	22	RTN4R	10	RTN4R
ENSMMUG00000010543_4	ENSG00000040633_13	1212	1	1212	0	2139	1158	1212	98.515	100	100	17	PHF23	16	PHF23
ENSMMUG00000012293_4	ENSG00000040731_10	2367	1	2367	0	4128	2235	2367	98.141	100	100	5	CDH10	6	CDH10
ENSMMUG00000040524_2	ENSG00000041353_10	657	1	657	0	1158	627	657	98.478	100	100	18	RAB27B	18	RAB27B
ENSMMUG00000010740_4	ENSG00000041357_16	786	141	900	0	1315	712	760	97.895	84	84	15	PSMA4	7	PSMA4
ENSMMUG00000021231_4	ENSG00000041515_16	5643	1	5631	0	9430	5106	5643	96.863	100	100	13	MYO16	17	MYO16
ENSMMUG00000010708_4	ENSG00000041802_11	1977	1	1968	0	3177	1720	1977	95.751	100	100	3	LSG1	2	LSG1
ENSMMUG00000022203_4	ENSG00000041880_15	1602	1	1599	0	2545	1378	1602	95.381	100	100	3	PARP3	2	PARP3
ENSMMUG00000003356_4	ENSG00000041982_16	6606	1	6606	0	11169	6048	6606	97.184	100	100	9	TNC	15	TNC
ENSMMUG00000002047_4	ENSG00000041988_15	720	1	440	0	730	395	440	96.591	53	53	1	THAP3	1	THAP3
ENSMMUG00000007883_4	ENSG00000042062_13	2853	1	2841	0	4638	2511	2841	96.128	100	100	20	RIPOR3	10	RIPOR3
ENSMMUG00000004460_4	ENSG00000042088_14	1827	1	1812	0	3038	1645	1827	96.825	100	100	14	TDP1	7	TDP1
ENSMMUG00000006392_4	ENSG00000042286_15	1122	1	1122	0	1929	1044	1122	97.683	100	100	10	AIFM2	9	AIFM2
ENSMMUG00000021011_4	ENSG00000042317_17	1800	1	1028	0	1733	938	1028	97.082	59	59	14	SPATA7	7	SPATA7
ENSMMUG00000013601_4	ENSG00000042429_12	1959	676	2145	0	2577	1395	1470	98.299	58	58	11	MED17	14	MED17
ENSMMUG00000019416_4	ENSG00000042445_14	1833	1	1118	0	1799	974	1119	95.71	60	60	2	RETSAT	13	RETSAT
ENSMMUG00000002675_4	ENSG00000042493_16	1047	295	1341	0	1812	981	1047	97.899	78	78	2	CAPG	13	CAPG
ENSMMUG00000000833_4	ENSG00000042753_12	477	173	562	0	682	369	390	98.205	54	54	19	AP2S1	19	AP2S1
ENSMMUG00000022640_4	ENSG00000042781_14	15681	1	15294	0	25697	13915	15297	96.993	98	98	1	USH2A	1	USH2A
ENSMMUG00000058084_1	ENSG00000042813_8	1056	1	784	0	1315	712	784	96.939	70	70	7	ZPBP	3	ZPBP
ENSMMUG00000041378_2	ENSG00000042832_12	8307	3	7932	0	12857	6962	7930	95.939	99	99	8	TG	8	TG
ENSMMUG00000005317_4	ENSG00000042980_13	2328	63	2266	0	3578	1937	2208	95.969	93	93	8	ADAM28	8	ADAM28
ENSMMUG00000052765_1	ENSG00000043039_7	840	1	840	0	1447	783	840	97.738	100	100	11	BARX2	14	BARX2
ENSMMUG00000010552_4	ENSG00000043093_15	780	1	475	0	861	466	475	99.368	58	58	3	DCUN1D1	2	DCUN1D1
ENSMMUG00000000358_4	ENSG00000043143_21	2505	232	2736	0	4322	2340	2505	97.804	92	92	5	JADE2	6	JADE2
ENSMMUG00000014822_4	ENSG00000043355_12	1599	1	1593	0	2743	1485	1599	97.686	100	100	13	ZIC2	17	ZIC2
ENSMMUG00000014126_4	ENSG00000043462_13	1602	1	1602	0	2687	1455	1602	96.941	100	100	5	LCP2	6	LCP2
ENSMMUG00000016220_4	ENSG00000043514_17	1404	1	1404	0	2366	1281	1404	97.08	100	100	1	TRIT1	1	TRIT1
ENSMMUG00000044756_2	ENSG00000043591_6	1434	1	1437	0	2457	1330	1438	97.566	100	100	10	ADRB1	9	ADRB1
ENSMMUG00000018965_4	ENSG00000044012_4	339	1	339	1.83e-159	544	294	339	95.575	100	100	1	GUCA2B	1	GUCA2B
ENSMMUG00000002451_4	ENSG00000044090_11	5193	1220	5733	0	7701	4170	4517	97.454	79	79	6	CUL7	4	CUL7
ENSMMUG00000017985_4	ENSG00000044115_21	2721	1	2721	0	4737	2565	2721	98.089	100	100	5	CTNNA1	6	CTNNA1
ENSMMUG00000020513_4	ENSG00000044446_12	3708	1	3708	0	6438	3486	3708	98.004	100	100	X	PHKA2	X	PHKA2
ENSMMUG00000023448_4	ENSG00000044459_15	4221	1	4116	0	7055	3820	4119	97.597	97	97	9	CNTLN	15	CNTLN
ENSMMUG00000008242_4	ENSG00000044524_11	2952	1	2955	0	5049	2734	2955	97.53	100	100	3	EPHA3	2	EPHA3
ENSMMUG00000005217_4	ENSG00000044574_9	1965	1	1965	0	3463	1875	1965	98.473	100	100	9	HSPA5	15	HSPA5
ENSMMUG00000021095_4	ENSG00000046604_13	3357	1	3348	0	5531	2995	3357	96.455	100	100	18	DSG2	18	DSG2
ENSMMUG00000013595_4	ENSG00000046647_14	729	1	729	0	1192	645	729	96.159	100	100	X	GEMIN8	X	GEMIN8
ENSMMUG00000019410_4	ENSG00000046651_15	3039	1	3042	0	5144	2785	3042	97.206	100	100	X	OFD1	X	OFD1
ENSMMUG00000019415_4	ENSG00000046653_15	987	1	987	0	1779	963	987	99.189	100	100	X	GPM6B	X	GPM6B
ENSMMUG00000016642_4	ENSG00000046774_10	1122	1	1122	0	1701	921	1125	94.044	100	100	X	MAGEC2	X	MAGEC2
ENSMMUG00000016023_4	ENSG00000046889_19	4821	1	4708	0	8263	4474	4708	98.343	98	98	8	PREX2	8	PREX2
ENSMMUG00000001376_4	ENSG00000047188_16	4293	1	4293	0	7601	4116	4293	98.626	100	100	5	YTHDC2	6	YTHDC2
ENSMMUG00000004797_4	ENSG00000047230_15	1761	1	1761	0	3103	1680	1761	98.467	100	100	X	CTPS2	X	CTPS2
ENSMMUG00000004064_4	ENSG00000047249_18	1452	1	1450	0	2545	1378	1450	98.345	99	99	8	ATP6V1H	8	ATP6V1H
ENSMMUG00000014008_4	ENSG00000047315_17	3525	1	3525	0	6228	3372	3525	98.553	100	100	4	POLR2B	5	POLR2B
ENSMMUG00000001423_4	ENSG00000047346_12	3252	1	3249	0	5631	3049	3252	97.94	100	100	15	FAM214A	7	FAM214A
ENSMMUG00000006871_4	ENSG00000047365_12	5115	1596	5154	0	6207	3361	3559	98.146	69	69	4	ARAP2	5	ARAP2
ENSMMUG00000009081_4	ENSG00000047410_14	7092	229	7172	0	12225	6620	6945	98.445	96	96	1	TPR	1	TPR
ENSMMUG00000005529_4	ENSG00000047457_14	3198	1	3181	0	5459	2956	3181	97.642	97	97	3	CP	2	CP
ENSMMUG00000015570_4	ENSG00000047578_13	4857	807	5068	0	6924	3749	4262	95.988	80	80	16	KATNIP	20	KATNIP
ENSMMUG00000015363_4	ENSG00000047579_20	1056	1	827	0	1308	708	830	95.542	65	65	6	DTNBP1	4	DTNBP1
ENSMMUG00000061198_1	ENSG00000047597_7	1335	1	1335	0	2333	1263	1335	98.202	100	100	X	XK	X	XK
ENSMMUG00000015188_4	ENSG00000047621_12	1659	1	1441	0	2507	1357	1441	98.057	83	83	12	C12orf4	11	C11H12orf4
ENSMMUG00000012899_4	ENSG00000047634_15	990	131	802	0	1011	547	672	93.899	65	65	X	SCML1	X	SCML1
ENSMMUG00000016290_4	ENSG00000047644_19	3279	379	3657	0	5463	2958	3279	96.737	90	90	X	WWC3	X	WWC3
ENSMMUG00000003896_4	ENSG00000047648_23	2925	1	2934	0	4900	2653	2934	96.864	100	100	X	ARHGAP6	X	ARHGAP6
ENSMMUG00000018067_4	ENSG00000047662_5	3183	1	3189	0	5225	2829	3189	96.268	100	100	4	FAM184B	5	FAM184B
ENSMMUG00000003823_4	ENSG00000047849_21	6894	1081	5332	0	7182	3889	4252	97.154	62	62	3	MAP4	2	MAP4
ENSMMUG00000023738_4	ENSG00000047936_11	7044	1	7041	0	12046	6523	7044	97.544	100	100	6	ROS1	4	ROS1
ENSMMUG00000023773_4	ENSG00000048028_11	3234	172	2475	0	4078	2208	2304	98.611	64	64	11	USP28	14	USP28
ENSMMUG00000011170_4	ENSG00000048052_23	3210	85	3021	0	5219	2826	2937	98.74	90	90	7	HDAC9	3	HDAC9
ENSMMUG00000000144_4	ENSG00000048140_18	999	224	1077	0	1441	780	863	96.987	79	79	5	TSPAN17	6	TSPAN17
ENSMMUG00000009383_4	ENSG00000048342_18	4899	1	4863	0	8111	4392	4899	96.673	100	100	4	CC2D2A	5	CC2D2A
ENSMMUG00000020765_4	ENSG00000048392_12	1227	48	1056	0	1803	976	1009	98.91	96	96	8	RRM2B	8	RRM2B
ENSMMUG00000002428_4	ENSG00000048405_10	1995	1	1994	0	3600	1949	1994	99.248	91	91	7	ZNF800	3	ZNF800
ENSMMUG00000021520_4	ENSG00000048462_11	555	1	552	0	861	466	555	94.775	100	100	16	TNFRSF17	20	TNFRSF17
ENSMMUG00000022897_4	ENSG00000048471_14	2442	544	2994	0	4052	2194	2451	96.573	82	82	16	SNX29	20	SNX29
ENSMMUG00000000872_4	ENSG00000048545_17	606	1	609	0	1027	556	609	97.209	100	100	6	GUCA1A	4	GUCA1A
ENSMMUG00000017355_4	ENSG00000048649_13	4326	1	4326	0	7557	4092	4326	98.197	100	100	11	RSF1	14	RSF1
ENSMMUG00000021449_4	ENSG00000048707_15	13167	1	13164	0	22855	12376	13167	98.003	100	100	1	VPS13D	1	VPS13D
ENSMMUG00000037449_2	ENSG00000048740_18	1602	1	1602	0	2859	1548	1602	98.876	100	100	10	CELF2	9	CELF2
ENSMMUG00000018664_4	ENSG00000049089_15	2070	355	2274	0	3136	1698	1920	96.146	84	84	1	COL9A2	1	COL9A2
ENSMMUG00000051340_1	ENSG00000049130_16	822	1	782	0	1384	749	782	98.593	92	92	12	KITLG	11	KITLG
ENSMMUG00000018100_4	ENSG00000049192_15	3354	1	3354	0	6006	3252	3354	98.986	100	100	5	ADAMTS6	6	ADAMTS6
ENSMMUG00000016711_4	ENSG00000049239_13	2409	80	2466	0	4010	2171	2387	96.984	97	97	1	H6PD	1	H6PD
ENSMMUG00000038004_2	ENSG00000049245_13	303	3	260	1.7e-129	444	240	259	97.683	76	76	1	VAMP3	1	VAMP3
ENSMMUG00000018562_4	ENSG00000049246_14	3633	27	3084	0	4891	2648	3067	95.5	86	86	1	PER3	1	PER3
ENSMMUG00000000625_4	ENSG00000049247_14	420	1	340	9.21e-154	525	284	340	94.706	90	90	1	UTS2	1	UTS2
ENSMMUG00000016546_3	ENSG00000049249_9	768	1	765	0	1249	676	768	96.094	100	100	1	TNFRSF9	1	TNFRSF9
ENSMMUG00000017249_4	ENSG00000049283_18	1899	1	1923	0	3053	1653	1923	95.528	100	100	17	EPN3	16	EPN3
ENSMMUG00000021436_4	ENSG00000049323_16	5166	1	5163	0	8855	4795	5169	97.62	100	100	2	LTBP1	13	LTBP1
ENSMMUG00000018360_3	ENSG00000049449_10	996	469	1017	0	948	513	549	97.814	54	54	11	RCN1	14	RCN1
ENSMMUG00000044533_2	ENSG00000049540_18	2274	1	1379	0	1796	972	1406	90.612	58	58	7	ELN	3	ELN
ENSMMUG00000003843_3	ENSG00000049541_11	1065	1	702	0	1175	636	702	96.866	100	100	7	RFC2	3	RFC2
ENSMMUG00000002270_4	ENSG00000049618_24	7119	3257	7287	0	7101	3845	4031	98.462	55	55	6	ARID1B	4	ARID1B
ENSMMUG00000005193_4	ENSG00000049656_14	1617	1	1374	0	2335	1264	1374	97.38	81	81	5	CLPTM1L	6	CLPTM1L
ENSMMUG00000006616_4	ENSG00000049759_20	3765	1	1913	0	3092	1674	1913	95.923	51	51	18	NEDD4L	18	NEDD4L
ENSMMUG00000008624_4	ENSG00000049768_16	1371	637	1470	0	1419	768	834	97.362	51	51	X	FOXP3	X	FOXP3
ENSMMUG00000052252_1	ENSG00000049769_14	2400	1	2397	0	4047	2191	2400	97.125	100	100	X	PPP1R3F	X	PPP1R3F
ENSMMUG00000019997_4	ENSG00000049860_14	1671	1	1674	0	2678	1450	1679	95.593	100	100	5	HEXB	6	HEXB
ENSMMUG00000017908_4	ENSG00000049883_15	1167	2	1095	0	1755	950	1094	95.612	99	99	5	PTCD2	6	PTCD2
ENSMMUG00000011440_4	ENSG00000050030_16	4551	1	4548	0	7941	4300	4551	98.176	100	100	X	NEXMIF	X	NEXMIF
ENSMMUG00000008715_4	ENSG00000050130_18	978	1	978	0	1701	921	978	98.057	100	100	14	JKAMP	7	JKAMP
ENSMMUG00000022862_4	ENSG00000050165_18	1095	1	830	0	1351	731	830	96.024	79	79	11	DKK3	14	DKK3
ENSMMUG00000010134_4	ENSG00000050327_15	4794	1	4794	0	7685	4161	4798	95.602	100	100	7	ARHGEF5	3	ARHGEF5
ENSMMUG00000003615_4	ENSG00000050344_9	2085	1	2082	0	3365	1822	2088	95.833	100	100	7	NFE2L3	3	NFE2L3
ENSMMUG00000009922_4	ENSG00000050393_11	1080	1	921	0	1435	777	921	95.005	76	76	6	MCUR1	4	MCUR1
ENSMMUG00000016471_4	ENSG00000050405_13	2283	1	1274	0	2161	1170	1277	97.259	56	56	12	LIMA1	11	CERS5
ENSMMUG00000006607_4	ENSG00000050438_17	3282	1	3282	0	5812	3147	3282	98.629	100	100	12	SLC4A8	11	SLC4A8
ENSMMUG00000002267_4	ENSG00000050555_19	4728	1	4728	0	7535	4080	4728	95.431	100	100	9	LAMC3	15	LAMC3
ENSMMUG00000017309_4	ENSG00000050628_20	1278	1	1078	0	1858	1006	1078	97.774	78	78	1	PTGER3	1	PTGER3
ENSMMUG00000004415_4	ENSG00000050730_16	1131	297	1206	0	1459	790	910	95.604	70	70	4	TNIP3	5	TNIP3
ENSMMUG00000001728_4	ENSG00000050748_18	1275	1	1275	0	2045	1107	1275	95.608	100	100	5	MAPK9	6	MAPK9
ENSMMUG00000004000_4	ENSG00000050767_18	1623	139	1009	0	1338	724	871	94.719	69	69	5	COL23A1	6	COL23A1
ENSMMUG00000002630_4	ENSG00000050820_17	2751	207	2808	0	4207	2278	2602	95.849	93	93	16	BCAR1	20	BCAR1
ENSMMUG00000016882_4	ENSG00000051009_11	2961	1	2973	0	5125	2775	2973	97.847	100	100	11	FAM160A2	14	FAM160A2
ENSMMUG00000019189_4	ENSG00000051108_15	1176	175	1350	0	2061	1116	1176	98.299	87	87	16	HERPUD1	20	HERPUD1
ENSMMUG00000023294_4	ENSG00000051128_19	1086	1	1086	0	1790	969	1086	96.409	100	100	19	HOMER3	19	HOMER3
ENSMMUG00000007973_4	ENSG00000051341_14	8178	28	7917	0	13130	7110	7911	96.713	99	99	3	POLQ	2	POLQ
ENSMMUG00000008666_4	ENSG00000051382_9	3213	1	3213	0	5746	3111	3213	98.942	100	100	3	PIK3CB	2	PIK3CB
ENSMMUG00000018737_4	ENSG00000051596_10	1056	1	1056	0	1868	1011	1056	98.58	100	100	5	THOC3	6	THOC3
ENSMMUG00000000122_4	ENSG00000051620_11	618	1	618	0	1042	564	618	97.087	100	100	6	HEBP2	4	HEBP2
ENSMMUG00000019678_4	ENSG00000051825_15	3552	317	3501	0	5513	2985	3195	97.872	89	89	12	MPHOSPH9	11	MPHOSPH9
ENSMMUG00000016550_4	ENSG00000052126_15	3849	1	3843	0	6671	3612	3855	97.977	100	100	12	PLEKHA5	11	PLEKHA5
ENSMMUG00000001973_4	ENSG00000052723_12	636	1	636	0	1092	591	636	97.642	100	100	1	SIKE1	1	SIKE1
ENSMMUG00000019634_4	ENSG00000052749_14	3894	1	3894	0	6521	3531	3897	96.895	100	100	10	RRP12	9	RRP12
ENSMMUG00000030046_3	ENSG00000052795_13	3345	753	3444	0	4407	2386	2692	96.211	78	78	4	FNIP2	5	FNIP2
ENSMMUG00000056040_1	ENSG00000052802_13	882	1	882	0	1568	849	882	98.753	100	100	4	MSMO1	5	MSMO1
ENSMMUG00000000844_4	ENSG00000052841_15	3426	1	2254	0	4013	2173	2254	98.802	63	63	11	TTC17	14	TTC17
ENSMMUG00000049355_1	ENSG00000052850_8	1236	1	1230	0	2073	1122	1236	97.006	100	100	11	ALX4	14	ALX4
ENSMMUG00000003062_4	ENSG00000053108_17	2529	171	2541	0	3964	2146	2371	96.837	93	93	5	FSTL4	6	FSTL4
ENSMMUG00000019898_4	ENSG00000053254_16	1473	1	811	0	1454	787	811	99.014	52	52	14	FOXN3	7	FOXN3
ENSMMUG00000008184_4	ENSG00000053328_8	1101	1	1101	0	1807	978	1101	96.276	100	100	6	METTL24	4	METTL24
ENSMMUG00000006697_4	ENSG00000053371_13	1080	1	788	0	1301	704	788	96.447	78	78	1	AKR7A2	1	AKR7A2
ENSMMUG00000064473_1	ENSG00000053372_5	720	1	720	0	1214	657	720	97.083	100	100	1	MRTO4	1	MRTO4
ENSMMUG00000001456_4	ENSG00000053524_12	3345	1	3345	0	5596	3030	3346	96.862	100	100	3	MCF2L2	2	MCF2L2
ENSMMUG00000007424_4	ENSG00000053702_15	846	1	696	0	1186	642	696	97.414	100	100	12	NRIP2	11	NRIP2
ENSMMUG00000004321_4	ENSG00000053747_17	10002	1	10002	0	16720	9054	10002	96.841	100	100	18	LAMA3	18	LAMA3
ENSMMUG00000018279_4	ENSG00000053770_12	1515	73	1293	0	2089	1131	1221	97.543	80	80	14	AP5M1	7	AP5M1
ENSMMUG00000004458_4	ENSG00000053900_11	2430	517	2946	0	4272	2313	2430	98.395	82	82	4	ANAPC4	5	ANAPC4
ENSMMUG00000007742_4	ENSG00000053918_18	2031	1	2031	0	3474	1881	2031	97.538	100	100	11	KCNQ1	14	KCNQ1
ENSMMUG00000022499_4	ENSG00000054116_12	567	177	579	0	723	391	403	99.007	70	70	1	TRAPPC3	1	TRAPPC3
ENSMMUG00000014622_4	ENSG00000054118_15	2868	1	2868	0	5136	2781	2868	98.989	100	100	1	THRAP3	1	THRAP3
ENSMMUG00000005047_4	ENSG00000054148_18	378	1	378	0	632	342	378	96.825	100	100	9	PHPT1	15	PHPT1
ENSMMUG00000005056_4	ENSG00000054179_12	1488	244	1626	0	2228	1206	1383	95.734	85	85	9	ENTPD2	15	ENTPD2
ENSMMUG00000020721_4	ENSG00000054219_11	5169	1	4990	0	8395	4546	4990	97.034	88	88	2	LY75	12
ENSMMUG00000007141_4	ENSG00000054267_22	3939	18	3957	0	6966	3772	3940	98.604	99	99	1	ARID4B	1	ARID4B
ENSMMUG00000005669_4	ENSG00000054277_14	1209	238	1446	0	2128	1152	1209	98.428	84	84	1	OPN3	1	OPN3
ENSMMUG00000019994_4	ENSG00000054282_16	2142	1	2109	0	3526	1909	2112	96.828	84	84	1	SDCCAG8	1	SDCCAG8
ENSMMUG00000012008_4	ENSG00000054356_14	2940	1	2940	0	4964	2688	2940	97.143	100	100	2	PTPRN	12	PTPRN
ENSMMUG00000016099_4	ENSG00000054392_13	1485	86	1391	0	2257	1222	1306	97.856	86	86	1	HHAT	1	HHAT
ENSMMUG00000002171_4	ENSG00000054523_18	5472	1	3696	0	6580	3563	3696	98.81	67	67	1	KIF1B	1	KIF1B
ENSMMUG00000005778_4	ENSG00000054598_9	1662	1	1656	0	2859	1548	1665	97.778	100	100	6	FOXC1	4	FOXC1
ENSMMUG00000003764_4	ENSG00000054611_14	1554	1	1425	0	2394	1296	1425	96.982	90	90	22	TBC1D22A	10	TBC1D22A
ENSMMUG00000001008_4	ENSG00000054654_19	20724	1	20729	0	34978	18941	20732	97.13	99	99	14	SYNE2	7	SYNE2
ENSMMUG00000021326_4	ENSG00000054690_14	4095	1	4095	0	6986	3783	4095	97.46	100	100	14	PLEKHH1	7	PLEKHH1
ENSMMUG00000000918_4	ENSG00000054793_14	3144	220	3363	0	5457	2955	3144	97.996	93	93	20	ATP9A	10	ATP9A
ENSMMUG00000050707_1	ENSG00000054796_13	1191	1	1191	0	2023	1095	1191	97.313	100	100	20	SPO11	10	SPO11
ENSMMUG00000006005_3	ENSG00000054803_4	606	1	606	0	1064	576	606	98.35	100	100	20	CBLN4	10	CBLN4
ENSMMUG00000020644_4	ENSG00000054938_16	1356	1	1120	0	1825	988	1120	96.071	87	87	11	CHRDL2	14	CHRDL2
ENSMMUG00000003142_4	ENSG00000054965_11	735	1	735	0	1325	717	735	99.184	100	100	11	FAM168A	14	FAM168A
ENSMMUG00000003140_4	ENSG00000054967_13	1293	67	790	0	1216	658	724	96.961	54	54	11	RELT	14	RELT
ENSMMUG00000017261_4	ENSG00000054983_17	2058	1	2058	0	3480	1884	2058	97.182	100	100	14	GALC	7	GALC
ENSMMUG00000000582_4	ENSG00000055044_11	1590	1	1402	0	2473	1339	1402	98.502	86	86	2	NOP58	12	NOP58
ENSMMUG00000045364_2	ENSG00000055070_17	459	1	456	0	806	436	459	98.475	100	100	1	SZRD1	1	SZRD1
ENSMMUG00000020436_4	ENSG00000055118_16	3480	1	3480	0	5995	3246	3480	97.759	100	100	7	KCNH2	3	KCNH2
ENSMMUG00000017541_4	ENSG00000055130_17	2331	1	1597	0	2844	1540	1597	98.81	66	66	7	CUL1	3	CUL1
ENSMMUG00000011988_4	ENSG00000055147_19	1518	214	1731	0	2604	1410	1518	97.628	88	88	5	FAM114A2	6	FAM114A2
ENSMMUG00000010997_4	ENSG00000055163_20	3837	1	3837	0	6665	3609	3837	98.019	100	100	5	CYFIP2	6	CYFIP2
ENSMMUG00000014995_4	ENSG00000055208_19	2082	1	2082	0	3690	1998	2082	98.655	100	100	6	TAB2	4	TAB2
ENSMMUG00000015161_4	ENSG00000055211_14	993	307	1292	0	1716	929	986	98.073	76	76	6	GINM1	4	GINM1
ENSMMUG00000037522_2	ENSG00000055332_19	1656	1	1665	0	2152	1165	1673	90.137	100	100	2	EIF2AK2	13	EIF2AK2
ENSMMUG00000005352_4	ENSG00000055483_19	3372	1	3375	0	5448	2950	3375	95.822	100	100	17	USP36	16	USP36
ENSMMUG00000005361_4	ENSG00000055732_13	1662	1	1662	0	2892	1566	1662	98.075	100	100	1	MCOLN3	1	MCOLN3
ENSMMUG00000015888_4	ENSG00000055813_6	1662	1	1565	0	2693	1458	1574	97.649	88	88	2	CCDC85A	13	CCDC85A
ENSMMUG00000023181_4	ENSG00000055917_16	3195	280	3426	0	5653	3061	3147	99.11	92	92	2	PUM2	13	PUM2
ENSMMUG00000014523_4	ENSG00000055955_17	2808	1	1966	0	3193	1729	1966	95.982	67	67	3	ITIH4	2	ITIH4
ENSMMUG00000014520_4	ENSG00000055957_11	2736	1	2736	0	4599	2490	2736	97.003	100	100	3	ITIH1	2	ITIH1
ENSMMUG00000010232_4	ENSG00000056050_7	1041	1	1041	0	1801	975	1041	97.887	100	100	4	HPF1	5	HPF1
ENSMMUG00000001317_4	ENSG00000056097_16	3225	1324	3324	0	3541	1917	2001	98.601	60	60	5	ZFR	6	ZFR
ENSMMUG00000015609_4	ENSG00000056277_16	2214	1	2220	0	3807	2061	2220	97.658	100	100	X	ZNF280C	X	ZNF280C
ENSMMUG00000018536_4	ENSG00000056291_18	1272	282	1551	0	2130	1153	1270	96.929	82	82	4	NPFFR2	5	NPFFR2
ENSMMUG00000001580_4	ENSG00000056487_16	1596	1	1581	0	2689	1456	1596	97.243	100	100	22	PHF21B	10	PHF21B
ENSMMUG00000041498_2	ENSG00000056558_11	1251	1	1251	0	2089	1131	1251	96.803	100	100	9	TRAF1	15	TRAF1
ENSMMUG00000021134_4	ENSG00000056586_16	3576	1	3576	0	6416	3474	3576	99.049	100	100	9	RC3H2	15	RC3H2
ENSMMUG00000019267_4	ENSG00000056736_10	1509	1	1509	0	2538	1374	1509	97.018	100	100	3	IL17RB	2	IL17RB
ENSMMUG00000002174_4	ENSG00000056972_20	1725	1	1719	0	2898	1569	1725	97.043	100	100	6	TRAF3IP2	4	TRAF3IP2
ENSMMUG00000003932_4	ENSG00000056998_20	1506	421	1830	0	2296	1243	1413	96.037	77	77	X	GYG2	X	GYG2
ENSMMUG00000017438_4	ENSG00000057019_16	2370	1	1723	0	3105	1681	1723	99.187	74	74	3	DCBLD2	2	DCBLD2
ENSMMUG00000058384_1	ENSG00000057149_16	1173	1	1173	0	1735	939	1173	93.35	100	100	18	SERPINB3	18
ENSMMUG00000003768_4	ENSG00000057252_13	1653	1	1653	0	2904	1572	1653	98.367	100	100	1	SOAT1	1	SOAT1
ENSMMUG00000000875_4	ENSG00000057468_7	2811	1	2808	0	4878	2641	2811	98.008	100	100	1	MSH4	1	MSH4
ENSMMUG00000001036_4	ENSG00000057593_14	1401	163	1581	0	2122	1149	1419	93.869	90	90	13	F7	17	F7
ENSMMUG00000013182_4	ENSG00000057608_17	1338	1	1338	0	2289	1239	1338	97.534	100	100	10	GDI2	9	GDI2
ENSMMUG00000021401_4	ENSG00000057657_17	2520	28	2463	0	4255	2304	2436	98.194	99	99	6	PRDM1	4	PRDM1
ENSMMUG00000019679_4	ENSG00000057663_16	828	1	573	0	1037	561	573	99.302	60	60	6	ATG5	4	ATG5
ENSMMUG00000018242_4	ENSG00000057704_13	1434	100	1455	0	2350	1272	1356	97.935	93	93	12	TMCC3	11	TMCC3
ENSMMUG00000019554_4	ENSG00000057757_10	636	1	636	0	1147	621	636	99.214	100	100	1	PITHD1	1	PITHD1
ENSMMUG00000020744_4	ENSG00000057935_14	1785	111	1866	0	3129	1694	1759	98.806	94	94	2	MTA3	13	MTA3
ENSMMUG00000003594_4	ENSG00000058056_10	2592	1	2592	0	4588	2484	2592	98.611	100	100	3	USP13	2	USP13
ENSMMUG00000019323_4	ENSG00000058063_16	3534	1	3534	0	6189	3351	3534	98.274	100	100	3	ATP11B	2	ATP11B
ENSMMUG00000001479_4	ENSG00000058085_15	3582	325	3906	0	6122	3315	3582	97.515	92	92	1	LAMC2	1	LAMC2
ENSMMUG00000007470_4	ENSG00000058091_17	1410	1	1410	0	2521	1365	1410	98.936	100	100	7	CDK14	3	CDK14
ENSMMUG00000018661_4	ENSG00000058262_10	1449	8	1431	0	2475	1340	1424	98.034	99	99	3	SEC61A1	2	SEC61A1
ENSMMUG00000019214_4	ENSG00000058272_19	3093	1	3090	0	5531	2995	3093	98.965	100	100	12	PPP1R12A	11	PPP1R12A
ENSMMUG00000064827_1	ENSG00000058335_16	3822	1	3822	0	6560	3552	3822	97.645	100	100	15	RASGRF1	7	RASGRF1
ENSMMUG00000002433_4	ENSG00000058404_20	2001	1	2007	0	3452	1869	2007	97.758	100	100	7	CAMK2B	3	CAMK2B
ENSMMUG00000007315_4	ENSG00000058453_17	6054	1	6057	0	10063	5449	6057	96.665	100	100	1	CROCC	1	CROCC
ENSMMUG00000002257_4	ENSG00000058600_16	2127	91	2220	0	3626	1963	2130	97.418	96	96	16	POLR3E	20	POLR3E
ENSMMUG00000021116_4	ENSG00000058668_15	3618	1	3618	0	6205	3360	3618	97.623	100	100	1	ATP2B4	1	ATP2B4
ENSMMUG00000010539_4	ENSG00000058673_17	2433	1	2433	0	4327	2343	2433	98.767	100	100	1	ZC3H11A	1	ZC3H11A
ENSMMUG00000000307_4	ENSG00000058729_11	1659	1	1656	0	2856	1546	1659	97.77	100	100	5	RIOK2	6	RIOK2
ENSMMUG00000003546_4	ENSG00000058804_12	2025	1	2025	0	3496	1893	2025	97.827	100	100	1	NDC1	1	NDC1
ENSMMUG00000021972_4	ENSG00000058866_15	2376	1	2376	0	4117	2229	2376	97.938	100	100	3	DGKG	2	DGKG
ENSMMUG00000015884_4	ENSG00000059122_17	2151	1	2074	0	3110	1684	2074	93.925	94	94	16	FLYWCH1	20	FLYWCH1
ENSMMUG00000012440_4	ENSG00000059145_19	2202	135	1897	0	2708	1466	1763	94.385	78	78	16	UNKL	20	UNKL
ENSMMUG00000004222_4	ENSG00000059377_18	1743	1	1743	0	2854	1545	1743	96.213	100	100	7	TBXAS1	3	TBXAS1
ENSMMUG00000004224_4	ENSG00000059378_13	2106	1	2106	0	3574	1935	2106	97.293	100	100	7	PARP12	3	PARP12
ENSMMUG00000003102_4	ENSG00000059573_9	2388	1	2388	0	4189	2268	2388	98.325	100	100	10	ALDH18A1	9	ALDH18A1
ENSMMUG00000021703_4	ENSG00000059588_10	4866	1	4866	0	8144	4410	4866	96.876	100	100	1	TARBP1	1	TARBP1
ENSMMUG00000011048_4	ENSG00000059691_12	1674	1	1662	0	2826	1530	1662	97.353	100	100	4	GATB	5	GATB
ENSMMUG00000010226_4	ENSG00000059728_11	666	1	666	0	1175	636	666	98.498	100	100	2	MXD1	13	MXD1
ENSMMUG00000015902_4	ENSG00000059758_8	1572	1	1572	0	2793	1512	1572	98.728	100	100	12	CDK17	11	CDK17
ENSMMUG00000023304_4	ENSG00000059769_20	1083	1	1083	0	1801	975	1083	96.676	100	100	9	DNAJC25	15	DNAJC25
ENSMMUG00000046124_2	ENSG00000059804_16	1491	109	1590	0	2471	1338	1482	96.761	93	93	12	SLC2A3	11	SLC2A3
ENSMMUG00000002993_4	ENSG00000059915_17	3075	1	3075	0	5402	2925	3075	98.374	100	100	10	PSD	QNVO02000512.1	PSD
ENSMMUG00000009151_4	ENSG00000060069_17	2886	1270	3540	0	3454	1870	2277	94.203	61	61	18	CTDP1	18	CTDP1
ENSMMUG00000022469_4	ENSG00000060138_13	1119	1	1119	0	1995	1080	1119	98.838	100	100	12	YBX3	11	YBX3
ENSMMUG00000015484_4	ENSG00000060140_9	1269	1	1269	0	2056	1113	1272	95.912	100	100	12	STYK1	11	STYK1
ENSMMUG00000018650_4	ENSG00000060237_19	8502	1	8535	0	14301	7744	8536	96.978	100	100	12	WNK1	11	WNK1
ENSMMUG00000016652_4	ENSG00000060339_14	3453	1	2651	0	4713	2552	2651	98.755	76	76	10	CCAR1	9	CCAR1
ENSMMUG00000016856_4	ENSG00000060491_17	2034	175	1905	0	2793	1512	1731	95.841	88	88	20	OGFR	10	OGFR
ENSMMUG00000047845_2	ENSG00000060558_4	1125	211	1129	0	1498	811	919	96.083	74	74	19	GNA15	19	GNA15
ENSMMUG00000019954_4	ENSG00000060566_14	1386	427	1812	0	2172	1176	1386	94.949	76	76	19	CREB3L3	19	CREB3L3
ENSMMUG00000012700_4	ENSG00000060642_11	1512	1	1482	0	2425	1313	1482	96.424	100	100	1	PIGV	1	PIGV
ENSMMUG00000019406_4	ENSG00000060688_13	1074	1	1031	0	1783	965	1031	97.866	96	96	1	SNRNP40	1	SNRNP40
ENSMMUG00000009048_4	ENSG00000060709_15	4089	391	4497	0	6782	3672	4110	96.545	91	91	12	RIMBP2	11	RIMBP2
ENSMMUG00000004103_4	ENSG00000060718_22	5457	896	5421	0	7954	4307	4526	98.387	83	83	1	COL11A1	1	COL11A1
ENSMMUG00000001536_4	ENSG00000060749_16	5595	1	5584	0	9727	5267	5593	98.087	99	99	11	QSER1	14	QSER1
ENSMMUG00000011739_4	ENSG00000060762_19	330	98	423	6.23e-160	545	295	330	96.667	77	77	6	MPC1	4	MPC1
ENSMMUG00000000990_4	ENSG00000060971_19	1275	91	1365	0	2183	1182	1276	97.571	93	93	3	ACAA1	2	ACAA1
ENSMMUG00000012223_4	ENSG00000060982_15	1197	1	1212	0	1991	1078	1212	96.535	100	100	12	BCAT1	11	BCAT1
ENSMMUG00000021655_4	ENSG00000061273_18	3045	19	2791	0	4833	2617	2773	98.125	93	93	12	HDAC7	11	HDAC7
ENSMMUG00000017711_4	ENSG00000061337_15	1791	1	1791	0	2998	1623	1791	96.873	100	100	8	LZTS1	8	LZTS1
ENSMMUG00000022937_4	ENSG00000061492_12	1110	1	1104	0	1840	996	1110	96.667	100	100	5	WNT8A	6	WNT8A
ENSMMUG00000020959_4	ENSG00000061656_11	1314	1	1314	0	2250	1218	1314	97.565	100	100	20	SPAG4	10	SPAG4
ENSMMUG00000014397_4	ENSG00000061676_15	3405	1	3405	0	6045	3273	3405	98.708	100	100	2	NCKAP1	12	NCKAP1
ENSMMUG00000063176_1	ENSG00000061794_13	972	1	972	0	1563	846	972	95.679	100	100	12	MRPS35	11	MRPS35
ENSMMUG00000005447_4	ENSG00000061918_14	1956	75	1860	0	3160	1711	1786	98.6	96	96	4	GUCY1B1	5	GUCY1B1
ENSMMUG00000020343_4	ENSG00000061936_10	3012	1	2411	0	4104	2222	2412	97.388	73	73	12	SFSWAP	11	SFSWAP
ENSMMUG00000000972_4	ENSG00000061938_20	3261	411	3534	0	5195	2813	3126	96.673	83	83	3	TNK2	2	TNK2
ENSMMUG00000000956_4	ENSG00000061987_16	5157	1	5154	0	9149	4954	5157	98.701	100	100	12	MON2	11	MON2
ENSMMUG00000010393_4	ENSG00000062038_15	2490	1	2490	0	4061	2199	2490	96.104	100	100	16	CDH3	20	CDH3
ENSMMUG00000000443_4	ENSG00000062096_15	1773	94	1866	0	2843	1539	1773	95.601	95	95	X	ARSF	X	ARSF
ENSMMUG00000014647_4	ENSG00000062194_16	1482	1	1482	0	2599	1407	1482	98.313	100	100	5	GPBP1	6	GPBP1
ENSMMUG00000000185_4	ENSG00000062282_15	1167	1	1161	0	2056	1113	1161	98.622	89	89	11	DGAT2	14	DGAT2
ENSMMUG00000002483_4	ENSG00000062485_19	1401	1	1401	0	2460	1332	1401	98.358	100	100	12	CS	11	CS
ENSMMUG00000008170_4	ENSG00000062524_16	2595	1	2595	0	4361	2361	2595	96.994	100	100	15	LTK	7	LTK
ENSMMUG00000015064_4	ENSG00000062598_18	2163	793	2199	0	2499	1353	1407	98.721	64	64	20	ELMO2	10	ELMO2
ENSMMUG00000003924_4	ENSG00000062650_20	3573	1	3564	0	6246	3382	3573	98.265	100	100	10	WAPL	9	WAPL
ENSMMUG00000048926_2	ENSG00000062716_13	1221	1	1221	0	2178	1179	1221	98.853	100	100	17	VMP1	16	VMP1
ENSMMUG00000016566_4	ENSG00000062725_10	1758	1	1758	0	3158	1710	1758	99.09	100	100	17	APPBP2	16	APPBP2
ENSMMUG00000021557_4	ENSG00000063015_20	2985	1	2991	0	5020	2718	2991	96.991	100	100	17	SEZ6	16	SEZ6
ENSMMUG00000063977_1	ENSG00000063046_18	1851	1	1836	0	3127	1693	1851	97.299	100	100	12	EIF4B	19
ENSMMUG00000014787_4	ENSG00000063127_16	2211	202	2241	0	3186	1725	2040	94.853	91	91	19	SLC6A16	19	SLC6A16
ENSMMUG00000019356_4	ENSG00000063169_11	4683	1	4683	0	7712	4176	4686	96.394	100	100	19	BICRA	19	BICRA
ENSMMUG00000022159_4	ENSG00000063176_16	1992	154	1963	0	3005	1627	1810	96.63	90	90	19	SPHK2	19	SPHK2
ENSMMUG00000022158_4	ENSG00000063177_13	573	3	567	0	950	514	565	96.991	99	99	19	RPL18	19	RPL18
ENSMMUG00000022161_3	ENSG00000063180_9	987	1	962	0	1628	881	962	97.193	86	86	19	CA11	19	CA11
ENSMMUG00000012704_4	ENSG00000063241_8	666	1	348	3.1e-162	555	300	348	95.402	56	56	19	ISOC2	19	ISOC2
ENSMMUG00000004810_4	ENSG00000063244_13	1428	1	1416	0	2422	1311	1428	97.409	100	100	19	U2AF2	19	U2AF2
ENSMMUG00000004811_4	ENSG00000063245_15	1989	4	1989	0	3286	1779	1986	96.526	99	99	19	EPN1	19	EPN1
ENSMMUG00000005554_4	ENSG00000063322_15	666	1	603	0	1042	564	603	97.844	100	100	19	MED29	19	MED29
ENSMMUG00000000752_4	ENSG00000063438_19	2094	1	2094	0	3280	1776	2094	94.938	100	100	5	AHRR	6	AHRR
ENSMMUG00000020988_4	ENSG00000063515_3	618	4	600	0	937	507	599	94.992	99	99	22	GSC2	10	GSC2
ENSMMUG00000016607_4	ENSG00000063601_17	2022	333	2079	0	3066	1660	1747	98.34	84	84	X	MTMR1	X	MTMR1
ENSMMUG00000056083_1	ENSG00000063660_9	1677	679	2355	0	2726	1476	1677	96.005	71	71	2	GPC1	12	GPC1
ENSMMUG00000023627_4	ENSG00000063761_16	1572	16	1587	0	2704	1464	1572	97.71	99	99	14	ADCK1	7	ADCK1
ENSMMUG00000000737_4	ENSG00000063854_13	927	432	1071	0	998	540	640	94.844	60	60	16	HAGH	20	HAGH
ENSMMUG00000007948_4	ENSG00000063978_16	573	1	573	0	920	498	573	95.637	100	100	4	RNF4	5	RNF4
ENSMMUG00000031296_3	ENSG00000064012_22	1617	2	1617	0	2675	1448	1616	96.535	99	99	2	CASP8	12	CASP8
ENSMMUG00000007805_4	ENSG00000064042_18	4404	478	3874	0	5758	3118	3397	97.262	67	67	4	LIMCH1	5	LIMCH1
ENSMMUG00000006466_4	ENSG00000064102_15	2121	1	2121	0	3746	2028	2121	98.538	100	100	12	INTS13	11	INTS13
ENSMMUG00000003217_4	ENSG00000064115_11	1713	1	1713	0	2898	1569	1713	97.198	100	100	12	TM7SF3	11	TM7SF3
ENSMMUG00000000157_4	ENSG00000064195_7	864	1	864	0	1546	837	864	98.958	100	100	17	DLX3	16	DLX3
ENSMMUG00000008480_4	ENSG00000064199_7	456	1	456	0	804	435	456	98.465	100	100	11	SPA17	14	SPA17
ENSMMUG00000001324_4	ENSG00000064201_16	963	490	1036	0	828	448	547	93.967	41	41	11	TSPAN32	14	TSPAN32
ENSMMUG00000045256_2	ENSG00000064205_11	753	274	1026	0	1258	681	753	96.813	73	73	20	CCN5	10	CCN5
ENSMMUG00000044083_2	ENSG00000064218_5	1419	967	1932	0	1635	885	966	97.205	50	50	9	DMRT3	15	DMRT3
ENSMMUG00000017436_4	ENSG00000064225_12	1155	56	1179	0	1964	1063	1124	98.221	95	95	3	ST3GAL6	2	ST3GAL6
ENSMMUG00000013542_4	ENSG00000064270_13	2928	1	2928	0	4737	2565	2928	95.867	100	100	16	ATP2C2	20	ATP2C2
ENSMMUG00000014603_4	ENSG00000064300_9	1284	1	1284	0	2172	1176	1284	97.196	100	100	17	NGFR	16	NGFR
ENSMMUG00000007628_4	ENSG00000064309_15	3864	157	4020	0	6410	3471	3864	96.61	96	96	11	CDON	14	CDON
ENSMMUG00000014702_4	ENSG00000064313_12	3600	1	3108	0	5502	2979	3108	98.616	83	83	8	TAF2	8	TAF2
ENSMMUG00000002481_4	ENSG00000064393_16	3597	1	3570	0	6130	3319	3573	97.649	98	98	7	HIPK2	3	HIPK2
ENSMMUG00000018368_4	ENSG00000064489_23	1149	335	1135	0	1297	702	801	95.88	54	54	19	BORCS8-MEF2B	19	BORCS8
ENSMMUG00000010722_4	ENSG00000064490_14	783	1	564	0	909	492	564	95.745	60	60	19	RFXANK	19	RFXANK
ENSMMUG00000018367_4	ENSG00000064545_15	1440	1	1440	0	2283	1236	1440	95.278	100	100	19	TMEM161A	19	TMEM161A
ENSMMUG00000000654_4	ENSG00000064547_14	1056	1	1056	0	1757	951	1056	96.686	100	100	19	LPAR2	19	LPAR2
ENSMMUG00000009960_4	ENSG00000064601_20	1497	1	1485	0	2543	1377	1497	97.462	100	100	20	CTSA	10	CTSA
ENSMMUG00000019665_4	ENSG00000064607_17	3291	1	3255	0	5524	2991	3255	97.327	100	100	19	SUGP2	19	SUGP2
ENSMMUG00000011214_4	ENSG00000064651_14	3639	1	3633	0	6316	3420	3639	98.021	100	100	5	SLC12A2	6	SLC12A2
ENSMMUG00000010769_4	ENSG00000064655_19	1617	1	1617	0	2748	1488	1617	97.341	100	100	20	EYA2	10	EYA2
ENSMMUG00000015306_4	ENSG00000064666_15	993	1	993	0	1696	918	993	97.482	100	100	19	CNN2	19	CNN2
ENSMMUG00000015303_4	ENSG00000064687_13	6441	2269	6336	0	6427	3480	4068	95.206	64	64	19	ABCA7	19	ABCA7
ENSMMUG00000009997_4	ENSG00000064692_20	3051	1	3054	0	5276	2857	3054	97.872	100	100	5	SNCAIP	6	SNCAIP
ENSMMUG00000014489_4	ENSG00000064703_13	2475	160	2637	0	4202	2275	2478	97.296	94	94	1	DDX20	1	DDX20
ENSMMUG00000041714_2	ENSG00000064726_10	1449	1	1446	0	2473	1339	1449	97.516	100	100	15	BTBD1	7	BTBD1
ENSMMUG00000015810_4	ENSG00000064763_11	1548	1	1548	0	2610	1413	1548	97.093	100	100	12	FAR2	11	FAR2
ENSMMUG00000020082_4	ENSG00000064787_13	1755	1	928	0	1543	835	928	96.659	48	48	20	BCAS1	10	BCAS1
ENSMMUG00000016244_3	ENSG00000064835_11	954	1	954	0	1679	909	954	98.428	100	100	3	POU1F1	2	POU1F1
ENSMMUG00000002455_4	ENSG00000064886_14	1173	1	1173	0	2017	1092	1173	97.698	100	100	1	CHI3L2	1	CHI3L2
ENSMMUG00000010886_4	ENSG00000064932_16	4101	1	4101	0	6854	3711	4101	96.83	100	100	19	SBNO2	19	SBNO2
ENSMMUG00000014318_4	ENSG00000064933_18	2799	1	2796	0	4878	2641	2799	98.142	100	100	2	PMS1	12	PMS1
ENSMMUG00000018096_4	ENSG00000064961_19	954	1	941	0	1622	878	941	97.768	75	75	19	HMG20B	19	HMG20B
ENSMMUG00000009447_4	ENSG00000064989_13	1386	34	1419	0	2460	1332	1386	98.701	98	98	2	CALCRL	12	CALCRL
ENSMMUG00000021715_4	ENSG00000064995_18	636	1	636	0	1092	591	636	97.642	100	100	6	TAF11	4	TAF11
ENSMMUG00000021718_4	ENSG00000064999_15	3585	1	2131	0	3616	1958	2140	97.243	60	60	6	ANKS1A	4	ANKS1A
ENSMMUG00000015663_4	ENSG00000065000_19	3648	1	3648	0	5928	3210	3654	96.004	100	100	19	AP3D1	19	AP3D1
ENSMMUG00000023559_4	ENSG00000065029_15	1713	316	1797	0	2571	1392	1482	97.976	82	82	6	ZNF76	4	ZNF76
ENSMMUG00000002806_4	ENSG00000065054_14	1014	1	1014	0	1663	900	1014	96.252	100	100	16	SLC9A3R2	20	SLC9A3R2
ENSMMUG00000002807_4	ENSG00000065057_9	939	1	816	0	1291	699	816	95.221	74	74	16	NTHL1	20	NTHL1
ENSMMUG00000021712_4	ENSG00000065060_17	4323	1	4323	0	7491	4056	4323	97.941	100	100	6	UHRF1BP1	4	UHRF1BP1
ENSMMUG00000005818_4	ENSG00000065135_12	1065	1	1065	0	1934	1047	1065	99.437	100	100	1	GNAI3	1	GNAI3
ENSMMUG00000013531_4	ENSG00000065150_21	3348	1	3294	0	5795	3138	3294	98.421	100	100	13	IPO5	17	IPO5
ENSMMUG00000010485_4	ENSG00000065154_12	1320	115	1434	0	2261	1224	1320	97.576	92	92	10	OAT	9	OAT
ENSMMUG00000008513_4	ENSG00000065183_16	2832	1	2832	0	4892	2649	2832	97.846	100	100	1	WDR3	1	WDR3
ENSMMUG00000020588_4	ENSG00000065243_20	2955	1	2946	0	5188	2809	2955	98.409	100	100	1	PKN2	1	PKN2
ENSMMUG00000002638_4	ENSG00000065268_11	1299	37	1203	0	1934	1047	1167	96.572	64	64	19	WDR18	19	WDR18
ENSMMUG00000013718_4	ENSG00000065308_5	1113	1	1107	0	1951	1056	1113	98.383	100	100	6	TRAM2	4	TRAM2
ENSMMUG00000055290_1	ENSG00000065320_9	1815	1	1815	0	3192	1728	1815	98.402	100	100	17	NTN1	16	NTN1
ENSMMUG00000018090_4	ENSG00000065325_13	1662	1	1662	0	2820	1527	1662	97.292	100	100	17	GLP2R	16	GLP2R
ENSMMUG00000005602_4	ENSG00000065328_17	2628	1	2628	0	4261	2307	2628	95.928	100	100	10	MCM10	9	MCM10
ENSMMUG00000018814_4	ENSG00000065357_20	2208	224	2283	0	3589	1943	2060	98.107	65	65	12	DGKA	11	DGKA
ENSMMUG00000020758_4	ENSG00000065361_16	4029	1	4029	0	7103	3846	4029	98.486	100	100	12	ERBB3	11	ERBB3
ENSMMUG00000008360_4	ENSG00000065371_17	639	1	639	0	1048	567	639	96.244	100	100	3	ROPN1	2	ROPN1B
ENSMMUG00000022425_4	ENSG00000065413_20	3171	1	2925	0	5203	2817	2925	98.769	91	91	2	ANKRD44	12	ANKRD44
ENSMMUG00000005754_4	ENSG00000065427_15	1878	202	1925	0	2881	1560	1726	96.813	88	88	16	KARS1	20	KARS1
ENSMMUG00000005751_4	ENSG00000065457_11	1509	88	1596	0	2372	1284	1509	95.03	95	95	16	ADAT1	20	ADAT1
ENSMMUG00000007696_4	ENSG00000065485_20	1560	1	1560	0	2715	1470	1560	98.077	100	100	3	PDIA5	2	PDIA5
ENSMMUG00000022008_4	ENSG00000065491_8	1518	1	1518	0	2676	1449	1518	98.485	100	100	6	TBC1D22B	4	TBC1D22B
ENSMMUG00000001592_4	ENSG00000065518_8	390	1	325	3.93e-127	436	236	329	90.881	90	90	3	NDUFB4	2	NDUFB4
ENSMMUG00000008026_4	ENSG00000065526_12	10995	1	10887	0	18349	9936	10890	97.126	98	98	1	SPEN	1	SPEN
ENSMMUG00000014818_4	ENSG00000065534_19	5745	1	5745	0	9673	5238	5745	97.058	100	100	3	MYLK	2	MYLK
ENSMMUG00000017248_4	ENSG00000065548_18	1281	359	1608	0	2265	1226	1250	99.36	78	78	2	ZC3H15	12	ZC3H15
ENSMMUG00000019842_4	ENSG00000065559_15	1233	1	1233	0	2250	1218	1233	99.594	100	100	17	MAP2K4	16	MAP2K4
ENSMMUG00000002141_4	ENSG00000065600_13	1236	251	1176	0	1633	884	927	98.49	79	79	1	PACC1	1	PACC1
ENSMMUG00000016703_4	ENSG00000065609_14	2724	1	2727	0	4833	2617	2727	98.68	100	100	6	SNAP91	4	SNAP91
ENSMMUG00000015324_4	ENSG00000065613_15	3708	1	3711	0	6401	3466	3711	97.817	100	100	10	SLK	9	SLK
ENSMMUG00000009585_4	ENSG00000065615_14	1566	392	1884	0	2675	1448	1493	98.995	79	79	6	CYB5R4	4	CYB5R4
ENSMMUG00000015325_4	ENSG00000065618_21	4494	1	2582	0	4145	2244	2592	95.602	59	59	10	COL17A1	9	COL17A1
ENSMMUG00000062166_1	ENSG00000065621_15	732	1	732	0	1253	678	732	97.541	100	100	10	GSTO2	9	GSTO2
ENSMMUG00000020776_4	ENSG00000065675_15	2121	100	2220	0	3629	1965	2121	97.548	96	96	10	PRKCQ	9	PRKCQ
ENSMMUG00000002913_4	ENSG00000065717_15	2235	372	2427	0	3271	1771	2056	95.379	81	81	19	TLE2	19	TLE2
ENSMMUG00000009511_4	ENSG00000065802_12	1008	53	1026	0	1616	875	974	96.612	95	95	2	ASB1	12	ASB1
ENSMMUG00000017169_4	ENSG00000065809_14	921	1	924	0	1509	817	924	96.212	100	100	10	FAM107B	9	FAM107B
ENSMMUG00000012592_4	ENSG00000065833_9	1719	1	1719	0	3014	1632	1719	98.313	100	100	6	ME1	4	ME1
ENSMMUG00000000237_4	ENSG00000065882_16	3507	1	1910	0	3240	1754	1910	97.277	50	50	4	TBC1D1	5	TBC1D1
ENSMMUG00000018064_4	ENSG00000065883_16	4539	1	4536	0	8080	4375	4539	98.81	100	100	7	CDK13	3	CDK13
ENSMMUG00000009739_4	ENSG00000065911_13	1053	1	1032	0	1659	898	1053	95.442	100	100	2	MTHFD2	13	MTHFD2
ENSMMUG00000003897_4	ENSG00000065923_10	2181	1	2181	0	3834	2076	2181	98.395	100	100	X	SLC9A7	X	SLC9A7
ENSMMUG00000015256_4	ENSG00000065970_9	1725	37	1761	0	2970	1608	1725	97.739	98	98	12	FOXJ2	11	FOXJ2
ENSMMUG00000013136_4	ENSG00000065978_19	1125	230	975	0	1378	746	746	100	77	77	1	YBX1	1	YBX1
ENSMMUG00000019771_4	ENSG00000066027_12	1461	1	1461	0	2665	1443	1461	99.589	100	100	1	PPP2R5A	1	PPP2R5A
ENSMMUG00000000293_4	ENSG00000066032_19	2862	1	2862	0	5059	2739	2862	98.567	100	100	2	CTNNA2	13	CTNNA2
ENSMMUG00000006544_4	ENSG00000066044_15	981	1	981	0	1690	915	981	97.757	100	100	19	ELAVL1	19	ELAVL1
ENSMMUG00000010660_4	ENSG00000066056_14	3417	1	3417	0	5834	3159	3417	97.483	100	100	1	TIE1	1	TIE1
ENSMMUG00000010565_4	ENSG00000066084_13	4731	1	4727	0	8370	4532	4727	98.625	99	99	12	DIP2B	11	DIP2B
ENSMMUG00000006531_4	ENSG00000066117_15	1548	388	1663	0	2257	1222	1277	98.59	70	70	12	SMARCD1	11	SMARCD1
ENSMMUG00000012479_4	ENSG00000066135_13	3195	1	3192	0	5592	3028	3195	98.279	100	100	1	KDM4A	1	KDM4A
ENSMMUG00000014970_4	ENSG00000066136_20	1377	1	828	0	1485	804	828	99.034	63	63	1	NFYC	1	NFYC
ENSMMUG00000001034_4	ENSG00000066185_13	1098	1	1098	0	1884	1020	1098	97.632	100	100	1	ZMYND12	1	ZMYND12
ENSMMUG00000003789_4	ENSG00000066230_12	2670	1	2694	0	4194	2271	2694	94.915	100	100	5	SLC9A3	6	SLC9A3
ENSMMUG00000012216_4	ENSG00000066248_15	2133	1	2139	0	3458	1872	2145	95.897	100	100	2	NGEF	12	NGEF
ENSMMUG00000000245_4	ENSG00000066279_19	10656	1	8820	0	14992	8118	8820	97.347	85	85	1	ASPM	1	ASPM
ENSMMUG00000015470_4	ENSG00000066294_15	1038	1	1038	0	1746	945	1038	97.013	100	100	1	CD84	1	CD84
ENSMMUG00000015606_4	ENSG00000066336_12	816	1	816	0	1419	768	816	98.039	100	100	11	SPI1	14	SPI1
ENSMMUG00000012120_4	ENSG00000066379_15	381	1	358	0	634	343	358	98.603	90	90	6	POLR1H	4	POLR1H
ENSMMUG00000017592_4	ENSG00000066382_17	885	1	885	0	1629	882	885	99.887	100	100	11	MPPED2	14	MPPED2
ENSMMUG00000009636_4	ENSG00000066405_13	786	1	786	0	1397	756	786	98.728	100	100	3	CLDN18	2	CLDN18
ENSMMUG00000015060_4	ENSG00000066422_5	3162	1	3159	0	5481	2968	3162	97.976	100	100	3	ZBTB11	2	ZBTB11
ENSMMUG00000021276_4	ENSG00000066427_24	1113	177	733	0	929	503	557	96.768	66	66	14	ATXN3	11
ENSMMUG00000015169_4	ENSG00000066455_13	2196	1	1491	0	2532	1371	1491	97.317	65	65	14	GOLGA5	7	GOLGA5
ENSMMUG00000009594_4	ENSG00000066468_23	2469	58	2526	0	4383	2373	2469	98.704	98	98	10	FGFR2	9	FGFR2
ENSMMUG00000021921_4	ENSG00000066557_6	1809	1	1809	0	3131	1695	1809	97.899	100	100	1	LRRC40	1	LRRC40
ENSMMUG00000057243_1	ENSG00000066583_12	897	1	897	0	1524	825	897	97.324	100	100	5	ISOC1	6	ISOC1
ENSMMUG00000011706_4	ENSG00000066629_18	2523	621	2523	0	3282	1777	1903	97.793	75	75	14	EML1	7	EML1
ENSMMUG00000004293_4	ENSG00000066651_20	1392	1	1383	0	2362	1279	1392	97.414	100	100	6	TRMT11	4	TRMT11
ENSMMUG00000004225_3	ENSG00000066654_14	1062	1	1062	0	1818	984	1062	97.552	100	100	16	THUMPD1	20	THUMPD1
ENSMMUG00000009775_4	ENSG00000066697_15	828	1	421	0	767	415	421	99.525	31	31	9	MSANTD3	15	MSANTD3-TMEFF1
ENSMMUG00000009477_4	ENSG00000066735_14	5649	138	5763	0	8883	4810	5626	95.219	98	98	14	KIF26A	7	KIF26A
ENSMMUG00000003658_4	ENSG00000066739_12	6237	1	6237	0	10920	5913	6237	98.268	100	100	14	ATG2B	7	ATG2B
ENSMMUG00000014424_4	ENSG00000066777_9	5550	1	5550	0	9906	5364	5550	98.883	100	100	8	ARFGEF1	8	ARFGEF1
ENSMMUG00000009003_4	ENSG00000066813_14	1734	1	1731	0	2693	1458	1731	94.743	99	99	16	ACSM2B	20
ENSMMUG00000004918_4	ENSG00000066827_16	3732	413	4128	0	6325	3425	3716	97.39	90	90	8	ZFAT	8	ZFAT
ENSMMUG00000011263_4	ENSG00000066855_16	1002	1	934	0	1581	856	934	97.216	92	92	8	MTFR1	8	MTFR1
ENSMMUG00000018405_4	ENSG00000066923_18	3681	1	3670	0	6098	3302	3673	96.651	91	91	7	STAG3	3	STAG3
ENSMMUG00000022568_4	ENSG00000066926_12	1290	286	1362	0	1796	972	1095	96.53	72	72	18	FECH	18	FECH
ENSMMUG00000019278_4	ENSG00000066933_16	7647	1	5142	0	9031	4890	5142	98.366	65	65	15	MYO9A	7	MYO9A
ENSMMUG00000043966_2	ENSG00000067048_17	1983	1	1980	0	3404	1843	1986	97.684	100	100	Y	DDX3Y	Y	DDX3Y
ENSMMUG00000004935_4	ENSG00000067057_18	2355	1	1569	0	2621	1419	1569	96.813	66	66	10	PFKP	9	PFKP
ENSMMUG00000017115_3	ENSG00000067064_12	855	1	687	0	1136	615	687	96.507	100	100	10	IDI1	9	IDI1
ENSMMUG00000016575_4	ENSG00000067066_17	2658	1	2088	0	2771	1500	2115	90.686	80	80	2	SP100	12	SP100
ENSMMUG00000010696_4	ENSG00000067082_15	852	1	852	0	1513	819	852	98.709	100	100	10	KLF6	9	KLF6
ENSMMUG00000030099_3	ENSG00000067113_17	858	1	858	0	1513	819	858	98.485	100	100	5	PLPP1	6	PLPP1
ENSMMUG00000001516_4	ENSG00000067167_8	1125	1	1125	0	1929	1044	1125	97.6	100	100	8	TRAM1	8	TRAM1
ENSMMUG00000007593_4	ENSG00000067177_15	3723	1	3074	0	5445	2948	3074	98.634	84	84	X	PHKA1	X	PHKA1
ENSMMUG00000000377_4	ENSG00000067182_8	1368	1	1368	0	2294	1242	1368	96.93	100	100	12	TNFRSF1A	11	TNFRSF1A
ENSMMUG00000000289_4	ENSG00000067191_16	1797	783	1932	0	2036	1102	1150	98.609	60	60	17	CACNB1	16	CACNB1
ENSMMUG00000005070_4	ENSG00000067208_14	2466	1	1377	0	2483	1344	1377	99.201	53	53	1	EVI5	1	EVI5
ENSMMUG00000002568_4	ENSG00000067221_14	1197	1	1197	0	2006	1086	1197	96.909	100	100	15	STOML1	7	STOML1
ENSMMUG00000010376_4	ENSG00000067248_10	4113	1	4100	0	7118	3854	4106	97.979	99	99	5	DHX29	6	DHX29
ENSMMUG00000008435_4	ENSG00000067334_14	2271	1	2271	0	3912	2118	2274	97.757	100	100	1	DNTTIP2	1	DNTTIP2
ENSMMUG00000006900_4	ENSG00000067365_15	1215	1	1215	0	1951	1056	1215	95.638	100	100	16	METTL22	20	METTL22
ENSMMUG00000017078_4	ENSG00000067369_14	5934	1	5934	0	10216	5532	5934	97.742	100	100	15	TP53BP1	7	TP53BP1
ENSMMUG00000008422_4	ENSG00000067445_21	4296	1750	4377	0	4388	2376	2640	96.742	60	60	X	TRO	X	TRO
ENSMMUG00000004070_4	ENSG00000067533_6	849	1	858	0	1382	748	858	95.921	100	100	1	RRP15	1	RRP15
ENSMMUG00000047476_2	ENSG00000067560_14	582	49	630	0	1048	567	582	99.141	92	92	3	RHOA	2	RHOA
ENSMMUG00000012071_4	ENSG00000067596_12	3663	1	3669	0	6349	3438	3669	97.929	100	100	17	DHX8	16	DHX8
ENSMMUG00000018911_4	ENSG00000067606_17	1779	1	1779	0	3053	1653	1779	97.639	100	100	1	PRKCZ	1	PRKCZ
ENSMMUG00000046378_2	ENSG00000067646_12	2406	1	2406	0	4183	2265	2406	98.047	100	100	Y	ZFY	Y	ZFY
ENSMMUG00000007783_4	ENSG00000067704_10	3039	1	3039	0	5208	2820	3039	97.598	100	100	1	IARS2	1	IARS2
ENSMMUG00000005530_4	ENSG00000067715_14	1269	1	1269	0	2250	1218	1269	98.66	100	100	12	SYT1	11	SYT1
ENSMMUG00000021329_4	ENSG00000067798_16	7158	1	7152	0	12482	6759	7158	98.156	100	100	12	NAV3	11	NAV3
ENSMMUG00000003374_4	ENSG00000067829_19	1182	101	1203	0	1832	992	1103	96.646	92	92	X	IDH3G	X	IDH3G
ENSMMUG00000017946_4	ENSG00000067836_13	864	1	864	0	1458	789	864	97.106	100	100	16	ROGDI	20	ROGDI
ENSMMUG00000003377_4	ENSG00000067840_12	2328	1	2328	0	3956	2142	2328	97.337	100	100	X	PDZD4	X	PDZD4
ENSMMUG00000011478_4	ENSG00000067842_17	3663	1	3663	0	6272	3396	3663	97.57	100	100	X	ATP2B3	X	ATP2B3
ENSMMUG00000004656_4	ENSG00000067900_8	4065	1	4065	0	7247	3924	4065	98.844	100	100	18	ROCK1	18	ROCK1
ENSMMUG00000058815_1	ENSG00000067955_15	672	1	496	0	889	481	496	98.992	88	88	16	CBFB	20	CBFB
ENSMMUG00000012819_4	ENSG00000067992_16	1248	1	1248	0	2233	1209	1248	98.958	100	100	X	PDK3	X	PDK3
ENSMMUG00000006994_4	ENSG00000068001_14	1422	1	1422	0	2405	1302	1422	97.187	100	100	3	HYAL2	2	HYAL2
ENSMMUG00000006077_4	ENSG00000068024_17	3270	1	3255	0	5443	2947	3270	96.789	100	100	2	HDAC4	12	HDAC4
ENSMMUG00000006996_4	ENSG00000068028_17	1035	372	1038	0	1171	634	667	98.351	64	64	3	RASSF1	2	RASSF1
ENSMMUG00000019945_4	ENSG00000068078_20	2427	1	2427	0	4084	2211	2427	97.033	100	100	4	FGFR3	5	FGFR3
ENSMMUG00000015999_3	ENSG00000068079_8	867	1	669	0	1014	549	675	93.926	66	66	17	IFI35	16	IFI35
ENSMMUG00000007671_4	ENSG00000068097_15	3546	1	2204	0	3744	2027	2204	97.323	68	68	17	HEATR6	16	HEATR6
ENSMMUG00000009886_4	ENSG00000068120_15	1782	1	1695	0	2832	1533	1695	96.814	100	100	17	COASY	16	COASY
ENSMMUG00000006086_4	ENSG00000068137_15	2382	1	2382	0	4122	2232	2382	97.901	100	100	17	PLEKHH3	16	PLEKHH3
ENSMMUG00000018122_4	ENSG00000068305_17	1518	1	1512	0	2593	1404	1518	97.563	100	100	15	MEF2A	7	MEF2A
ENSMMUG00000004558_4	ENSG00000068308_14	1716	1	1701	0	2972	1609	1716	98.077	100	100	X	OTUD5	X	OTUD5
ENSMMUG00000023494_4	ENSG00000068323_17	1728	1	1728	0	3075	1665	1728	98.785	100	100	X	TFE3	X	TFE3
ENSMMUG00000018335_4	ENSG00000068354_16	2067	494	2172	0	2924	1583	1679	98.094	77	77	X	TBC1D25	X	TBC1D25
ENSMMUG00000004188_4	ENSG00000068366_20	2136	1	2136	0	3790	2052	2136	98.689	100	100	X	ACSL4	X	ACSL4
ENSMMUG00000003802_4	ENSG00000068383_19	1239	1	1158	0	2023	1095	1158	98.187	86	86	10	INPP5A	9	INPP5A
ENSMMUG00000020557_4	ENSG00000068394_11	1431	1	1140	0	1951	1056	1140	97.544	75	75	X	GPKOW	X	GPKOW
ENSMMUG00000020059_4	ENSG00000068400_13	2526	77	2562	0	4370	2366	2486	98.391	97	97	X	GRIPAP1	X	GRIPAP1
ENSMMUG00000018894_4	ENSG00000068438_15	990	1	957	0	1663	900	957	98.015	94	94	X	FTSJ1	X	FTSJ1
ENSMMUG00000003390_4	ENSG00000068489_13	1083	1	1104	0	1720	931	1104	95.109	100	100	17	PRR11	16	PRR11
ENSMMUG00000020930_4	ENSG00000068615_19	963	43	934	0	1592	862	892	98.879	78	78	2	REEP1	13	REEP1
ENSMMUG00000013625_4	ENSG00000068650_18	3576	1	3579	0	5908	3199	3579	96.479	100	100	13	ATP11A	17	ATP11A
ENSMMUG00000015815_4	ENSG00000068654_16	5163	1	5166	0	8700	4711	5166	97.077	100	100	2	POLR1A	13	POLR1A
ENSMMUG00000001582_4	ENSG00000068697_7	702	1	702	0	1208	654	702	97.721	100	100	2	LAPTM4A	13	LAPTM4A
ENSMMUG00000003310_4	ENSG00000068724_17	2649	1	2649	0	4482	2427	2649	97.206	100	100	2	TTC7A	13	TTC7A
ENSMMUG00000014730_4	ENSG00000068745_15	1281	370	1650	0	2294	1242	1281	98.985	78	78	3	IP6K2	2	IP6K2
ENSMMUG00000030838_3	ENSG00000068781_21	3549	1	3549	0	5945	3219	3549	96.901	100	100	2	STON1-GTF2A1L	13	STON1-GTF2A1L
ENSMMUG00000003490_4	ENSG00000068784_13	2988	1	2985	0	5022	2719	2988	97.021	100	100	2	SRBD1	13	SRBD1
ENSMMUG00000000399_4	ENSG00000068796_19	2235	1	2235	0	3984	2157	2235	98.837	100	100	5	KIF2A	6	KIF2A
ENSMMUG00000022598_4	ENSG00000068831_19	1833	1	1830	0	3160	1711	1833	97.818	100	100	11	RASGRP2	14	RASGRP2
ENSMMUG00000008104_4	ENSG00000068878_15	5532	1	5532	0	9734	5271	5532	98.427	100	100	2	PSME4	13	PSME4
ENSMMUG00000017282_4	ENSG00000068885_15	2334	1	2334	0	4111	2226	2334	98.458	100	100	3	IFT80	2	IFT80
ENSMMUG00000023640_4	ENSG00000068903_20	1170	1	1170	0	1973	1068	1170	97.094	100	100	19	SIRT2	19	SIRT2
ENSMMUG00000010640_4	ENSG00000068912_14	1452	601	1527	0	1618	876	927	98.166	61	61	2	ERLEC1	13	ERLEC1
ENSMMUG00000041101_2	ENSG00000068971_14	1494	1	1472	0	2575	1394	1473	98.235	97	97	11	PPP2R5B	14	PPP2R5B
ENSMMUG00000022604_4	ENSG00000068976_14	2529	1	2529	0	4388	2376	2529	97.983	100	100	11	PYGM	14	PYGM
ENSMMUG00000017015_4	ENSG00000068985_5	441	1	409	2.39e-165	564	305	418	91.388	93	93	X	PAGE1	X	PAGE1
ENSMMUG00000052860_1	ENSG00000069011_16	945	103	1047	0	1635	885	945	97.884	90	90	5	PITX1	6	PITX1
ENSMMUG00000000342_4	ENSG00000069018_19	2589	1	2589	0	4460	2415	2589	97.76	100	100	5	TRPC7	6	TRPC7
ENSMMUG00000005357_4	ENSG00000069020_18	7872	739	7968	0	12161	6585	7231	97.027	91	91	5	MAST4	6	MAST4
ENSMMUG00000023002_4	ENSG00000069122_19	4041	1522	4152	0	4338	2349	2631	96.427	63	63	6	ADGRF5	4	ADGRF5
ENSMMUG00000019970_4	ENSG00000069188_17	6519	1	6519	0	10970	5940	6519	97.039	100	100	17	SDK2	16	SDK2
ENSMMUG00000007909_4	ENSG00000069206_15	2331	1	2208	0	3591	1944	2208	96.014	97	97	8	ADAM7	8	ADAM7
ENSMMUG00000022091_4	ENSG00000069248_12	3471	1	3474	0	5936	3214	3474	97.524	100	100	1	NUP133	1	NUP133
ENSMMUG00000055835_1	ENSG00000069275_13	732	30	746	0	1253	678	717	98.187	96	96	1	NUCKS1	1	NUCKS1
ENSMMUG00000011940_4	ENSG00000069329_18	2391	1941	4329	0	4257	2305	2389	98.828	55	55	16	VPS35	20	VPS35
ENSMMUG00000002247_4	ENSG00000069345_12	1239	1	1239	0	2211	1197	1239	98.87	100	100	16	DNAJA2	20	DNAJA2
ENSMMUG00000055187_1	ENSG00000069399_15	1365	1	1365	0	2344	1269	1365	97.656	100	100	19	BCL3	19	BCL3
ENSMMUG00000016837_4	ENSG00000069424_15	1248	1	1248	0	2189	1185	1248	98.317	100	100	1	KCNAB2	1	KCNAB2
ENSMMUG00000020806_4	ENSG00000069431_12	4650	1	4650	0	8150	4413	4650	98.301	100	100	12	ABCC9	11	ABCC9
ENSMMUG00000064140_1	ENSG00000069482_7	372	61	284	5.35e-112	387	209	224	97.768	45	45	11	GAL	14
ENSMMUG00000015293_4	ENSG00000069493_15	585	19	482	0	758	410	464	96.121	75	75	12	CLEC2D	11	CLEC2D
ENSMMUG00000003505_4	ENSG00000069509_6	468	1	468	0	854	462	468	99.573	100	100	X	FUNDC1	X	FUNDC1
ENSMMUG00000019492_4	ENSG00000069535_14	1563	1	1563	0	2693	1458	1563	97.761	100	100	X	MAOB	X	MAOB
ENSMMUG00000018192_4	ENSG00000069667_16	1671	1	1668	0	2905	1573	1671	98.085	100	100	15	RORA	7	RORA
ENSMMUG00000002658_4	ENSG00000069696_7	1260	1	1257	0	1925	1042	1269	94.326	100	100	11	DRD4	14	DRD4
ENSMMUG00000001742_4	ENSG00000069702_11	2556	28	2583	0	4355	2358	2556	97.418	99	99	1	TGFBR3	1	TGFBR3
ENSMMUG00000054410_1	ENSG00000069764_10	498	1	498	0	804	435	498	95.783	100	100	16	PLA2G10	20	PLA2G10
ENSMMUG00000022882_4	ENSG00000069812_11	522	301	777	0	776	420	477	96.017	61	61	1	HES2	1	HES2
ENSMMUG00000060612_1	ENSG00000069849_11	840	1	840	0	1469	795	840	98.214	100	100	3	ATP1B3	2	ATP1B3
ENSMMUG00000008112_4	ENSG00000069869_17	3960	1	3960	0	6870	3720	3960	97.98	100	100	15	NEDD4	7	NEDD4
ENSMMUG00000010797_4	ENSG00000069943_10	1668	1	1637	0	2739	1483	1641	96.831	99	99	15	PIGB	7	PIGB
ENSMMUG00000029652_3	ENSG00000069956_13	2166	70	2235	0	3862	2091	2166	98.846	97	97	15	MAPK6	7	MAPK6
ENSMMUG00000017374_4	ENSG00000069966_19	1188	1	1188	0	2050	1110	1188	97.811	100	100	15	GNB5	7	GNB5
ENSMMUG00000031124_3	ENSG00000069998_12	1272	1	1272	0	2050	1110	1272	95.755	100	100	22	HDHD5	10	HDHD5
ENSMMUG00000031106_3	ENSG00000070010_19	924	245	999	0	1323	716	755	98.278	76	76	22	UFD1	10	UFD1
ENSMMUG00000023317_4	ENSG00000070018_9	4842	1	4842	0	8599	4656	4842	98.72	100	100	12	LRP6	11	LRP6
ENSMMUG00000057471_1	ENSG00000070019_5	3222	1	3222	0	5496	2976	3222	97.455	100	100	12	GUCY2C	11	GUCY2C
ENSMMUG00000057360_1	ENSG00000070031_4	366	1	378	2.24e-154	527	285	378	92.328	100	100	11	SCT	14	SCT
ENSMMUG00000004012_4	ENSG00000070047_13	4950	190	4887	0	7099	3844	4716	93.914	88	88	11	PHRF1	14	PHRF1
ENSMMUG00000019357_4	ENSG00000070061_16	4041	1	3346	0	5648	3058	3346	97.131	84	84	9	ELP1	15	ELP1
ENSMMUG00000005895_4	ENSG00000070081_17	1263	1	1255	0	2268	1228	1255	99.283	99	99	11	NUCB2	14	NUCB2
ENSMMUG00000049324_1	ENSG00000070087_14	567	769	1093	3.14e-174	595	322	325	99.692	26	26	3	PFN2	2
ENSMMUG00000001250_4	ENSG00000070159_14	2742	703	3033	0	4078	2208	2331	98.241	77	77	9	PTPN3	15	PTPN3
ENSMMUG00000019172_4	ENSG00000070182_21	6987	1	6981	0	11812	6396	6987	97.195	100	100	14	SPTB	7	SPTB
ENSMMUG00000006829_4	ENSG00000070190_13	843	1	843	0	1435	777	843	97.39	100	100	4	DAPP1	5	DAPP1
ENSMMUG00000047162_2	ENSG00000070193_5	627	1	627	0	1103	597	627	98.405	100	100	5	FGF10	6	FGF10
ENSMMUG00000015024_4	ENSG00000070214_16	1974	1	1974	0	3518	1905	1974	98.835	100	100	9	SLC44A1	15	SLC44A1
ENSMMUG00000020885_4	ENSG00000070269_14	2124	1	2124	0	3657	1980	2124	97.74	100	100	14	TMEM260	7	TMEM260
ENSMMUG00000023161_4	ENSG00000070366_14	4260	1	4260	0	7225	3912	4260	97.277	100	100	17	SMG6	16	SMG6
ENSMMUG00000018278_4	ENSG00000070367_16	2136	30	2130	0	3672	1988	2111	98.153	99	99	14	EXOC5	7	EXOC5
ENSMMUG00000005432_4	ENSG00000070371_16	4923	1	4903	0	8346	4519	4903	97.389	97	97	22	CLTCL1	10	CLTCL1
ENSMMUG00000055423_1	ENSG00000070388_11	513	1	490	0	721	390	513	92.788	84	84	19	FGF22	19	FGF22
ENSMMUG00000056220_1	ENSG00000070404_10	792	618	1064	0	787	426	447	98.434	34	34	19	FSTL3	19
ENSMMUG00000019925_4	ENSG00000070413_20	1653	1	1653	0	2798	1515	1653	97.217	100	100	22	DGCR2	10	DGCR2
ENSMMUG00000008672_4	ENSG00000070423_18	936	761	1254	0	852	461	494	97.773	39	39	19	RNF126	19	RNF126
ENSMMUG00000022004_4	ENSG00000070444_15	1749	1	1767	0	2809	1521	1767	95.529	100	100	17	MNT	16	MNT
ENSMMUG00000004195_4	ENSG00000070476_15	2577	1	2577	0	4383	2373	2577	97.361	100	100	3	ZXDC	2	ZXDC
ENSMMUG00000022411_4	ENSG00000070495_15	1245	1	1208	0	2126	1151	1208	98.427	92	92	17	JMJD6	16	JMJD6
ENSMMUG00000065244_1	ENSG00000070501_12	1008	463	1113	0	1127	610	653	97.856	58	58	8	POLB	8	POLB
ENSMMUG00000022408_4	ENSG00000070526_15	1803	1	1803	0	2953	1599	1803	96.229	100	100	17	ST6GALNAC1	16	ST6GALNAC1
ENSMMUG00000007309_4	ENSG00000070540_13	1341	1	1293	0	2222	1203	1293	97.68	98	98	17	WIPI1	16	WIPI1
ENSMMUG00000005902_4	ENSG00000070601_10	4737	1	4737	0	8056	4362	4737	97.361	100	100	9	FRMPD1	15	FRMPD1
ENSMMUG00000016331_4	ENSG00000070610_14	2784	1	2784	0	4826	2613	2785	97.953	100	100	9	GBA2	15	GBA2
ENSMMUG00000002883_4	ENSG00000070614_15	2649	760	2140	1.52e-146	507	274	1394	73.529	53	53	5	NDST1	5	NDST4
ENSMMUG00000019157_3	ENSG00000070669_17	1686	1	1686	0	2920	1581	1686	97.924	100	100	7	ASNS	3	ASNS
ENSMMUG00000014431_4	ENSG00000070718_12	1257	1	1257	0	2211	1197	1257	98.409	100	100	8	AP3M2	8	AP3M2
ENSMMUG00000022668_3	ENSG00000070729_14	3756	1	3744	0	5895	3192	3756	95.048	100	100	16	CNGB1	20	ZNF319
ENSMMUG00000022273_4	ENSG00000070731_11	1125	1	958	0	1559	844	958	96.033	84	84	17	ST6GALNAC2	16	ST6GALNAC2
ENSMMUG00000004692_4	ENSG00000070748_19	2247	2	2212	0	3626	1963	2212	96.338	99	99	10	CHAT	9	CHAT
ENSMMUG00000017786_4	ENSG00000070756_17	1911	1	1917	0	3452	1869	1917	99.218	100	100	8	PABPC1	8	PABPC1
ENSMMUG00000020083_4	ENSG00000070759_17	1716	1	1719	0	2977	1612	1719	97.964	100	100	1	TESK2	1	TESK2
ENSMMUG00000015891_4	ENSG00000070761_8	582	1	579	0	992	537	579	97.582	100	100	16	CFAP20	20	CFAP20
ENSMMUG00000015892_3	ENSG00000070770_10	1053	1	1053	0	1895	1026	1053	99.145	100	100	16	CSNK2A2	20	CSNK2A2
ENSMMUG00000009575_4	ENSG00000070778_13	3525	1	3525	0	5951	3222	3525	97.135	100	100	14	PTPN21	7	PTPN21
ENSMMUG00000005342_4	ENSG00000070785_17	1359	1	1306	0	2279	1234	1306	98.162	79	79	1	EIF2B3	1	EIF2B3
ENSMMUG00000011563_4	ENSG00000070808_16	1680	377	1541	0	1941	1051	1165	97.082	62	62	5	CAMK2A	6	CAMK2A
ENSMMUG00000022009_4	ENSG00000070831_17	576	1	576	0	1042	564	576	99.306	100	100	1	CDC42	1	CDC42
ENSMMUG00000016939_4	ENSG00000070882_13	2664	1	2664	0	4521	2448	2664	97.297	100	100	7	OSBPL3	3	OSBPL3
ENSMMUG00000020754_4	ENSG00000070886_12	3018	1	2793	0	4732	2562	2793	97.243	100	100	1	EPHA8	1	EPHA8
ENSMMUG00000004812_4	ENSG00000070915_10	3093	1	3090	0	5138	2782	3093	96.67	100	100	16	SLC12A3	20	SLC12A3
ENSMMUG00000020013_4	ENSG00000070950_10	1488	1	1222	0	2091	1132	1222	97.545	81	81	3	RAD18	2	RAD18
ENSMMUG00000023378_4	ENSG00000070961_16	3663	1	3372	0	6039	3270	3374	98.992	90	90	12	ATP2B1	11	ATP2B1
ENSMMUG00000004773_4	ENSG00000070985_13	3522	1	3469	0	5350	2897	3520	94.347	99	99	11	TRPM5	14	TRPM5
ENSMMUG00000001390_4	ENSG00000071051_14	1143	40	1182	0	1995	1080	1143	98.163	97	97	2	NCK2	13	NCK2
ENSMMUG00000010811_4	ENSG00000071054_16	3963	1	3981	0	6920	3747	3990	98.12	100	100	2	MAP4K4	13	MAP4K4
ENSMMUG00000022909_4	ENSG00000071073_13	1608	1	1608	0	2798	1515	1608	98.072	100	100	2	MGAT4A	13	MGAT4A
ENSMMUG00000009873_4	ENSG00000071082_11	393	1	346	1.42e-176	601	325	346	97.977	89	89	2	RPL31	13	RPL31
ENSMMUG00000000960_4	ENSG00000071127_17	1821	19	1830	0	2944	1594	1813	96.084	99	99	4	WDR1	5	WDR1
ENSMMUG00000021915_4	ENSG00000071189_21	2874	1	2874	0	5136	2781	2874	98.921	100	100	7	SNX13	3	SNX13
ENSMMUG00000014953_4	ENSG00000071205_12	2361	1	2361	0	4067	2202	2361	97.755	100	100	4	ARHGAP10	5	ARHGAP10
ENSMMUG00000005670_4	ENSG00000071242_12	2277	1	2277	0	3768	2040	2277	96.531	100	100	6	RPS6KA2	4	RPS6KA2
ENSMMUG00000002434_4	ENSG00000071243_16	1257	1	1257	0	2239	1212	1257	98.807	100	100	7	ING3	3	ING3
ENSMMUG00000018553_3	ENSG00000071246_11	1098	247	1344	0	1912	1035	1098	98.087	82	82	14	VASH1	7	VASH1
ENSMMUG00000001814_4	ENSG00000071282_12	1098	1	1098	0	1901	1029	1098	97.905	100	100	3	LMCD1	2	LMCD1
ENSMMUG00000011367_4	ENSG00000071462_12	897	1	894	0	1476	799	897	96.433	100	100	7	BUD23	3	BUD23
ENSMMUG00000014740_4	ENSG00000071539_14	1299	1	1293	0	2139	1158	1293	96.52	99	99	5	TRIP13	6	TRIP13
ENSMMUG00000005501_4	ENSG00000071553_18	1413	1	1413	0	2350	1272	1416	96.681	100	100	X	ATP6AP1	X	ATP6AP1
ENSMMUG00000009017_4	ENSG00000071564_17	2040	297	1965	0	2396	1297	1671	92.699	85	85	19	TCF3	19	TCF3
ENSMMUG00000038615_2	ENSG00000071575_11	1032	1	1032	0	1862	1008	1032	99.225	100	100	2	TRIB2	13	TRIB2
ENSMMUG00000003047_4	ENSG00000071626_17	1224	238	982	0	1299	703	745	98.121	47	47	19	DAZAP1	19	DAZAP1
ENSMMUG00000009014_4	ENSG00000071655_18	876	1	876	0	1502	813	876	97.603	100	100	19	MBD3	19	MBD3
ENSMMUG00000050714_1	ENSG00000071677_1	264	1	258	5.29e-113	388	210	264	93.561	100	100	2	PRLH	12	PRLH
ENSMMUG00000005526_4	ENSG00000071794_16	3030	9	3033	0	5271	2854	3025	98.182	99	99	3	HLTF	2	HLTF
ENSMMUG00000005505_4	ENSG00000071859_15	1020	1	1011	0	1773	960	1011	98.318	79	79	X	FAM50A	X	FAM50A
ENSMMUG00000009012_4	ENSG00000071889_17	735	1	735	0	1258	681	735	97.551	100	100	X	FAM3A	X	FAM3A
ENSMMUG00000016256_4	ENSG00000071909_19	4026	54	4075	0	6907	3740	4024	97.664	99	99	2	MYO3B	12	MYO3B
ENSMMUG00000055504_1	ENSG00000071967_12	861	1	861	0	1447	783	862	96.984	100	100	2	CYBRD1	12	CYBRD1
ENSMMUG00000013529_4	ENSG00000071991_9	2319	1	2319	0	3928	2127	2319	97.24	100	100	18	CDH19	18	CDH19
ENSMMUG00000019916_4	ENSG00000071994_11	1035	1	1035	0	1796	972	1035	97.971	100	100	6	PDCD2	4	PDCD2
ENSMMUG00000013650_4	ENSG00000072041_18	2193	1	2134	0	3753	2032	2134	98.407	99	99	12	SLC6A15	11	SLC6A15
ENSMMUG00000015868_4	ENSG00000072042_13	957	1	957	0	1652	894	957	97.806	100	100	14	RDH11	7	RDH11
ENSMMUG00000014132_4	ENSG00000072062_15	1056	241	1296	0	1862	1008	1056	98.485	81	81	19	PRKACA	19	PRKACA
ENSMMUG00000014137_4	ENSG00000072071_16	4425	180	4536	0	7537	4081	4357	97.888	96	96	19	ADGRL1	19	ADGRL1
ENSMMUG00000012173_4	ENSG00000072080_11	636	300	729	0	693	375	430	95.814	59	59	2	SPP2	12	SPP2
ENSMMUG00000010767_4	ENSG00000072110_15	2793	1	2280	0	4023	2178	2280	98.509	83	83	14	ACTN1	7	ACTN1
ENSMMUG00000015871_4	ENSG00000072121_17	7665	1	4974	0	8488	4596	4974	97.467	65	65	14	ZFYVE26	7	ZFYVE26
ENSMMUG00000020532_4	ENSG00000072133_11	2238	425	2583	0	3893	2108	2159	99.213	84	84	X	RPS6KA6	X	RPS6KA6
ENSMMUG00000000140_4	ENSG00000072134_15	1926	1	1926	0	3247	1758	1926	97.092	100	100	17	EPN2	16	EPN2
ENSMMUG00000009617_4	ENSG00000072135_13	1383	1	1369	0	2202	1192	1381	95.583	99	99	2	PTPN18	12	PTPN18
ENSMMUG00000004179_4	ENSG00000072163_20	1098	1	1098	0	1845	999	1098	96.995	100	100	2	LIMS2	12	LIMS2
ENSMMUG00000013244_4	ENSG00000072182_13	1620	1	1620	0	2776	1503	1623	97.597	100	100	2	ASIC4	12	ASIC4
ENSMMUG00000017936_4	ENSG00000072195_15	9804	3871	9618	0	9668	5235	5748	97.025	60	60	2	SPEG	12	SPEG
ENSMMUG00000017401_4	ENSG00000072201_14	2187	1	2184	0	3670	1987	2187	96.982	100	100	4	LNX1	5	LNX1
ENSMMUG00000014130_4	ENSG00000072210_19	1566	229	1671	0	2405	1302	1443	96.743	82	82	17	ALDH3A2	16	ALDH3A2
ENSMMUG00000002114_4	ENSG00000072274_13	2283	1	2283	0	3552	1923	2283	94.744	100	100	3	TFRC	2	TFRC
ENSMMUG00000023375_4	ENSG00000072310_17	3534	1	3534	0	5967	3231	3534	97.142	100	100	17	SREBF1	16	SREBF1
ENSMMUG00000010424_4	ENSG00000072315_4	2922	1	2925	0	5193	2812	2925	98.735	100	100	X	TRPC5	X	TRPC5
ENSMMUG00000015640_4	ENSG00000072364_13	3492	1	3489	0	6185	3349	3492	98.654	100	100	5	AFF4	6	AFF4
ENSMMUG00000019825_4	ENSG00000072401_15	444	201	633	0	761	412	434	98.387	68	68	10	UBE2D1	9	UBE2D1
ENSMMUG00000021417_4	ENSG00000072415_10	2028	1	1989	0	3515	1903	1992	98.544	100	100	14	MPP5	7	MPP5
ENSMMUG00000021400_4	ENSG00000072422_17	2091	1	2091	0	3518	1905	2091	97.035	100	100	10	RHOBTB1	9	RHOBTB1
ENSMMUG00000009293_4	ENSG00000072501_19	3702	1	3702	0	6643	3597	3702	99.055	100	100	X	SMC1A	X	SMC1A
ENSMMUG00000009296_4	ENSG00000072506_13	786	1	786	0	1352	732	786	97.71	100	100	X	HSD17B10	X	HSD17B10
ENSMMUG00000014131_4	ENSG00000072518_22	2367	1	2367	0	4222	2286	2367	98.859	100	100	11	MARK2	14	MARK2
ENSMMUG00000019553_4	ENSG00000072571_20	2178	1	2142	0	3602	1950	2143	97.014	99	99	5	HMMR	6	HMMR
ENSMMUG00000015468_4	ENSG00000072609_18	1995	1	1964	0	3090	1673	1965	95.165	98	98	12	CHFR	11	CHFR
ENSMMUG00000014775_4	ENSG00000072657_9	3075	133	3144	0	5258	2847	3012	98.174	94	94	12	TRHDE	11	TRHDE
ENSMMUG00000010858_4	ENSG00000072682_20	1608	1	1608	0	2809	1521	1608	98.197	100	100	5	P4HA2	6	P4HA2
ENSMMUG00000003775_4	ENSG00000072694_21	933	104	743	0	935	506	640	93.281	67	67	1	FCGR2B	1	FCGR2A
ENSMMUG00000021843_4	ENSG00000072736_19	3228	1	3228	0	5657	3063	3228	98.296	100	100	16	NFATC3	20	NFATC3
ENSMMUG00000017983_4	ENSG00000072756_17	1305	1	1304	0	2292	1241	1305	98.391	99	99	3	TRNT1	2	TRNT1
ENSMMUG00000010538_4	ENSG00000072778_20	2037	61	1968	0	3192	1728	1908	96.855	97	97	17	ACADVL	16	ACADVL
ENSMMUG00000006811_4	ENSG00000072786_13	2907	1	1989	0	3347	1812	1989	97.034	66	66	5	STK10	6	STK10
ENSMMUG00000016008_4	ENSG00000072803_18	1692	1	1692	0	2987	1617	1692	98.522	100	100	5	FBXW11	6	FBXW11
ENSMMUG00000006211_4	ENSG00000072818_12	2223	1	2223	0	3818	2067	2223	97.661	100	100	17	ACAP1	16	ACAP1
ENSMMUG00000019563_4	ENSG00000072832_15	2061	1	1971	0	3325	1800	1971	97.108	95	95	4	CRMP1	5	CRMP1
ENSMMUG00000020861_4	ENSG00000072840_13	2979	1	2979	0	4854	2628	2979	96.073	100	100	4	EVC	5	EVC
ENSMMUG00000006599_4	ENSG00000072849_11	720	1	695	0	1240	671	695	98.849	87	87	17	DERL2	16	DERL2
ENSMMUG00000013454_4	ENSG00000072858_11	2499	1	2499	0	4222	2286	2499	97.159	100	100	3	SIDT1	2	SIDT1
ENSMMUG00000015792_4	ENSG00000072952_19	2739	142	2661	0	4241	2296	2520	97.063	95	95	11	IRAG1	14	IRAG1
ENSMMUG00000052014_1	ENSG00000072954_7	900	160	1059	0	1541	834	900	97.556	85	85	19	TMEM38A	19	TMEM38A
ENSMMUG00000063402_1	ENSG00000073008_15	1254	1	1254	0	1912	1035	1254	94.179	100	100	19	PVR	QNVO02000239.1	PVR
ENSMMUG00000004467_4	ENSG00000073050_12	1902	1	1902	0	3125	1692	1902	96.32	100	100	19	XRCC1	19	XRCC1
ENSMMUG00000016486_4	ENSG00000073060_17	1659	1	1398	0	2394	1296	1398	97.568	84	84	12	SCARB1	11	SCARB1
ENSMMUG00000007204_4	ENSG00000073067_14	1473	1	1472	0	2215	1199	1472	93.818	99	99	7	CYP2W1	3	CYP2W1
ENSMMUG00000000158_4	ENSG00000073111_14	2715	1	2715	0	4621	2502	2715	97.385	100	100	3	MCM2	2	MCM2
ENSMMUG00000009120_4	ENSG00000073146_16	3636	1	3636	0	6061	3282	3636	96.755	100	100	22	MOV10L1	10	MOV10L1
ENSMMUG00000011023_4	ENSG00000073150_14	2034	1	2031	0	3542	1918	2034	98.132	100	100	22	PANX2	10	PANX2
ENSMMUG00000014098_4	ENSG00000073169_14	2010	567	2016	0	2318	1255	1450	95.517	72	72	22	SELENOO	10	SELENOO
ENSMMUG00000016466_4	ENSG00000073282_14	2043	1	2043	0	3530	1911	2044	97.847	100	100	3	TP63	2	TP63
ENSMMUG00000014073_4	ENSG00000073331_18	3735	1	3727	0	6069	3286	3727	96.056	99	99	4	ALPK1	5	ALPK1
ENSMMUG00000001228_4	ENSG00000073350_14	3063	1	3063	0	5114	2769	3063	96.801	100	100	17	LLGL2	16	LLGL2
ENSMMUG00000019838_4	ENSG00000073417_15	2490	1	2490	0	4372	2367	2490	98.353	100	100	15	PDE8A	7	PDE8A
ENSMMUG00000013635_4	ENSG00000073464_13	2307	1	2283	0	3818	2067	2307	96.706	100	100	X	CLCN4	X	CLCN4
ENSMMUG00000000751_4	ENSG00000073536_18	1458	1	1458	0	2555	1383	1458	98.285	100	100	17	NLE1	16	NLE1
ENSMMUG00000014452_4	ENSG00000073578_17	1995	186	2118	0	3299	1786	1933	97.465	91	91	5	SDHA	6	SDHA
ENSMMUG00000004005_4	ENSG00000073584_20	1236	1	1236	0	2228	1206	1236	99.191	100	100	17	SMARCE1	16	SMARCE1
ENSMMUG00000000744_4	ENSG00000073598_6	975	1	975	0	1591	861	975	96.103	100	100	17	FNDC8	16	FNDC8
ENSMMUG00000013653_4	ENSG00000073614_13	5073	1	5073	0	8748	4737	5073	97.792	100	100	12	KDM5A	11	KDM5A
ENSMMUG00000029927_3	ENSG00000073670_14	2310	1	2187	0	3696	2001	2187	97.165	93	93	17	ADAM11	16	ADAM11
ENSMMUG00000000932_4	ENSG00000073711_11	3453	1	2837	0	4902	2654	2837	97.85	84	84	3	PPP2R3A	2	PPP2R3A
ENSMMUG00000010689_4	ENSG00000073712_15	2064	558	2097	0	2734	1480	1540	98.701	73	73	14	FERMT2	7	FERMT2
ENSMMUG00000013832_4	ENSG00000073734_10	3966	1	3972	0	6693	3624	3972	97.105	100	100	2	ABCB11	12	ABCB11
ENSMMUG00000013835_4	ENSG00000073737_17	1140	1	1137	0	1947	1054	1140	97.544	100	100	2	DHRS9	12	DHRS9
ENSMMUG00000019835_4	ENSG00000073754_6	1044	1	1040	0	1605	869	1040	94.519	96	96	1	CD5L	1	CD5L
ENSMMUG00000016857_3	ENSG00000073756_13	1815	1	1815	0	3131	1695	1815	97.796	100	100	1	PTGS2	1	PTGS2
ENSMMUG00000023416_4	ENSG00000073792_16	1818	1	1070	0	1849	1001	1088	97.61	64	64	3	IGF2BP2	2	IGF2BP2
ENSMMUG00000023814_4	ENSG00000073803_14	2901	1	2901	0	4970	2691	2901	97.587	100	100	3	MAP3K13	2	MAP3K13
ENSMMUG00000014905_4	ENSG00000073849_16	1221	1	1221	0	2100	1137	1221	97.707	100	100	3	ST6GAL1	2	ST6GAL1
ENSMMUG00000057231_1	ENSG00000073861_3	1608	1	1500	0	2555	1383	1500	97.4	93	93	17	TBX21	16	TBX21
ENSMMUG00000007192_4	ENSG00000073910_23	9177	256	9459	0	15841	8578	9204	97.784	97	97	13	FRY	17	FRY
ENSMMUG00000019618_4	ENSG00000073921_18	1959	1	1968	0	3352	1815	1968	97.612	97	97	11	PICALM	14	PICALM
ENSMMUG00000005548_4	ENSG00000073969_18	2235	1	2213	0	3888	2105	2213	98.373	96	96	17	NSF	16	NSF
ENSMMUG00000001868_4	ENSG00000074047_22	4761	1180	4710	0	5734	3105	3531	95.978	75	75	2	GLI2	12	GLI2
ENSMMUG00000007499_4	ENSG00000074054_20	4617	1	4602	0	8063	4366	4617	98.246	100	100	2	CLASP1	12	CLASP1
ENSMMUG00000018594_3	ENSG00000074071_15	678	1	657	0	1000	541	678	93.805	100	100	16	MRPS34	20	MRPS34
ENSMMUG00000013637_4	ENSG00000074181_9	6966	1	6966	0	11878	6432	6966	97.445	100	100	19	NOTCH3	19	NOTCH3
ENSMMUG00000018945_4	ENSG00000074201_9	714	1	473	0	824	446	473	98.097	54	54	11	CLNS1A	14	CLNS1A
ENSMMUG00000013416_4	ENSG00000074211_14	1344	615	1890	0	2185	1183	1276	97.571	68	68	4	PPP2R2C	5	PPP2R2C
ENSMMUG00000014791_4	ENSG00000074219_14	1356	1	1356	0	2338	1266	1356	97.788	100	100	19	TEAD2	19	TEAD2
ENSMMUG00000019621_4	ENSG00000074266_22	1506	1	966	0	1718	930	966	98.758	69	69	11	EED	14	EED
ENSMMUG00000013283_4	ENSG00000074276_10	3933	1014	3850	0	4625	2504	2838	96.089	70	70	5	CDHR2	6	CDHR2
ENSMMUG00000000137_4	ENSG00000074317_11	405	136	420	1.3e-142	488	264	285	97.544	68	68	5	SNCB	6	SNCB
ENSMMUG00000014613_4	ENSG00000074319_13	1173	1	1173	0	2106	1140	1173	99.062	100	100	11	TSG101	14	TSG101
ENSMMUG00000008263_4	ENSG00000074370_18	3159	542	3192	0	4224	2287	2679	95.297	81	81	17	ATP2A3	16	ATP2A3
ENSMMUG00000021338_4	ENSG00000074410_14	1065	1	875	0	1495	809	875	97.486	64	64	15	CA12	7	CA12
ENSMMUG00000000168_4	ENSG00000074416_14	942	1	893	0	1533	830	893	97.648	84	84	3	MGLL	2	MGLL
ENSMMUG00000000521_4	ENSG00000074527_13	1887	1	1887	0	3275	1773	1887	97.986	100	100	12	NTN4	11	NTN4
ENSMMUG00000006740_4	ENSG00000074582_15	1260	1	1260	0	2172	1176	1260	97.778	100	100	2	BCS1L	12	BCS1L
ENSMMUG00000020951_4	ENSG00000074590_14	1986	1	2004	0	3380	1830	2004	97.255	100	100	12	NUAK1	11	NUAK1
ENSMMUG00000015447_4	ENSG00000074603_19	2697	1	2676	0	4748	2571	2676	98.692	100	100	15	DPP8	7	DPP8
ENSMMUG00000022059_4	ENSG00000074621_14	3300	1	3282	0	5297	2868	3300	95.727	100	100	15	SLC24A1	7	SLC24A1
ENSMMUG00000001245_4	ENSG00000074657_14	3906	1	3906	0	6743	3651	3906	97.824	100	100	18	ZNF532	18
ENSMMUG00000002376_4	ENSG00000074660_16	2493	34	2526	0	3862	2091	2493	94.625	99	99	17	SCARF1	16	SCARF1
ENSMMUG00000007580_4	ENSG00000074695_6	1533	1	1533	0	2599	1407	1533	97.26	100	100	18	LMAN1	18	LMAN1
ENSMMUG00000015450_4	ENSG00000074696_13	1203	79	1089	0	1749	947	1011	97.923	93	93	15	HACD3	7	HACD3
ENSMMUG00000009861_4	ENSG00000074706_13	1317	1	1317	0	2272	1230	1317	97.798	100	100	6	IPCEF1	4	IPCEF1
ENSMMUG00000019180_4	ENSG00000074755_15	8886	1	8809	0	14879	8057	8810	97.162	97	97	17	ZZEF1	16	ZZEF1
ENSMMUG00000008762_3	ENSG00000074771_4	1707	1	1707	0	2776	1503	1707	96.016	100	100	6	NOX3	4	NOX3
ENSMMUG00000053002_1	ENSG00000074800_16	1305	1	1305	0	2278	1233	1305	98.161	100	100	1	ENO1	1	ENO1
ENSMMUG00000016896_4	ENSG00000074803_20	3438	913	3492	0	4543	2460	2580	98.45	74	74	15	SLC12A1	7	SLC12A1
ENSMMUG00000042809_2	ENSG00000074842_8	570	1	442	0	745	403	442	97.059	72	72	19	MYDGF	19	MYDGF
ENSMMUG00000016232_4	ENSG00000074855_11	3699	1	3705	0	6277	3399	3705	97.274	100	100	19	ANO8	19	ANO8
ENSMMUG00000012581_4	ENSG00000074935_14	1428	1	1424	0	2475	1340	1424	98.034	97	97	6	TUBE1	4	TUBE1
ENSMMUG00000010849_4	ENSG00000074964_17	3840	1	3834	0	6433	3483	3840	96.927	100	100	1	ARHGEF10L	1	ARHGEF10L
ENSMMUG00000019042_4	ENSG00000075035_10	1758	1	1345	0	2296	1243	1345	97.472	79	79	12	WSCD2	11	WSCD2
ENSMMUG00000015310_4	ENSG00000075073_15	1197	1	1197	0	1978	1071	1197	96.491	100	100	10	TACR2	9	TACR2
ENSMMUG00000023603_4	ENSG00000075089_10	1191	141	1263	0	2008	1087	1123	98.931	89	89	12	ACTR6	11	ACTR6
ENSMMUG00000003695_4	ENSG00000075131_10	906	1	924	0	1447	783	924	95.238	100	100	15	TIPIN	7	TIPIN
ENSMMUG00000022696_4	ENSG00000075142_14	597	1	597	0	1059	573	597	98.66	100	100	7	SRI	3	SRI
ENSMMUG00000004149_4	ENSG00000075151_22	5325	2311	4983	0	4704	2547	2673	98.429	54	54	1	EIF4G3	1	EIF4G3
ENSMMUG00000005504_4	ENSG00000075188_9	981	264	1089	0	1465	793	826	98.668	76	76	12	NUP37	11	NUP37
ENSMMUG00000007555_4	ENSG00000075213_11	2316	1	2319	0	4024	2179	2319	98.016	100	100	7	SEMA3A	3	SEMA3A
ENSMMUG00000008136_4	ENSG00000075218_19	2220	1	2196	0	3393	1837	2198	94.54	100	100	22	GTSE1	10	GTSE1
ENSMMUG00000011785_4	ENSG00000075223_14	2256	1	2256	0	3962	2145	2256	98.36	100	100	7	SEMA3C	3	SEMA3C
ENSMMUG00000016262_4	ENSG00000075234_17	1410	499	1908	0	2300	1245	1410	96.099	74	74	22	TTC38	10	TTC38
ENSMMUG00000001800_4	ENSG00000075239_14	1305	2146	3360	0	2058	1114	1236	97.006	36	36	11	ACAT1	14	CUL5
ENSMMUG00000020949_4	ENSG00000075240_17	1737	79	1711	0	2772	1501	1633	97.306	83	83	22	GRAMD4	10	GRAMD4
ENSMMUG00000020993_4	ENSG00000075275_18	9060	1	5457	0	8648	4683	5457	95.272	100	100	22	CELSR1	10	CELSR1
ENSMMUG00000006621_4	ENSG00000075290_8	1056	1	1056	0	1868	1011	1056	98.58	100	100	10	WNT8B	9	WNT8B
ENSMMUG00000007175_4	ENSG00000075292_19	5937	319	6252	0	10107	5473	5943	97.409	95	95	2	ZNF638	13	ZNF638
ENSMMUG00000006767_4	ENSG00000075303_13	1017	1	1017	0	1779	963	1017	98.23	100	100	7	SLC25A40	3	SLC25A40
ENSMMUG00000023299_3	ENSG00000075336_12	747	1	747	0	1225	663	747	96.252	100	100	18	TIMM21	18	TIMM21
ENSMMUG00000010592_4	ENSG00000075340_23	2181	1	2181	0	3779	2046	2181	97.937	100	100	2	ADD2	13	ADD2
ENSMMUG00000057940_1	ENSG00000075388_4	621	1	621	0	1042	564	621	96.94	100	100	11	FGF4	14	FGF4
ENSMMUG00000021073_4	ENSG00000075391_17	3843	1	3843	0	6865	3717	3843	98.907	100	100	1	RASAL2	1	RASAL2
ENSMMUG00000002505_4	ENSG00000075399_14	1896	1	1896	0	3131	1695	1896	96.466	100	100	16	VPS9D1	20	VPS9D1
ENSMMUG00000017077_4	ENSG00000075407_18	1686	1	1689	0	2911	1576	1689	97.809	100	100	10	ZNF37A	9	ZNF37A
ENSMMUG00000003641_4	ENSG00000075413_19	2391	1	2278	0	4008	2170	2278	98.42	85	85	14	MARK3	7	MARK3
ENSMMUG00000023036_4	ENSG00000075415_14	1089	1	983	0	1502	813	988	94.231	78	78	12	SLC25A3	11	SLC25A3
ENSMMUG00000004189_4	ENSG00000075420_13	3615	1	3621	0	6139	3324	3622	97.294	100	100	3	FNDC3B	2	FNDC3B
ENSMMUG00000014464_4	ENSG00000075426_12	981	1	981	0	1712	927	981	98.165	100	100	2	FOSL2	13	FOSL2
ENSMMUG00000052025_1	ENSG00000075429_9	828	1	828	0	1447	783	828	98.188	100	100	17	CACNG5	16	CACNG5
ENSMMUG00000060082_1	ENSG00000075461_6	984	991	1974	0	1724	933	984	98.272	50	50	17	CACNG4	16
ENSMMUG00000006705_4	ENSG00000075539_15	9042	1079	9087	0	14231	7706	8009	98.739	88	88	4	FRYL	5	FRYL
ENSMMUG00000011428_4	ENSG00000075568_17	5652	1	5649	0	9786	5299	5652	97.93	100	100	2	TMEM131	13	TMEM131
ENSMMUG00000004282_4	ENSG00000075618_18	1482	1	1482	0	2571	1392	1482	97.976	100	100	7	FSCN1	3	FSCN1
ENSMMUG00000009425_4	ENSG00000075624_17	1128	149	1197	0	1794	971	1049	97.521	88	88	7	ACTB	2
ENSMMUG00000018791_4	ENSG00000075643_6	2667	1	2676	0	4290	2323	2676	95.665	100	100	18	MOCOS	18	MOCOS
ENSMMUG00000023289_4	ENSG00000075651_16	3225	1	2728	0	4711	2551	2728	97.837	84	84	3	PLD1	2	PLD1
ENSMMUG00000022608_4	ENSG00000075673_12	3138	6	3117	0	5046	2732	3133	95.851	99	99	13	ATP12A	17	ATP12A
ENSMMUG00000019704_4	ENSG00000075702_19	4572	1	4572	0	7613	4122	4572	96.719	100	100	19	WDR62	19	WDR62
ENSMMUG00000016585_4	ENSG00000075711_21	2781	1	2781	0	4771	2583	2781	97.627	100	100	3	DLG1	2	DLG1
ENSMMUG00000001798_4	ENSG00000075785_14	654	1	401	0	719	389	401	99.002	60	60	3	RAB7A	2	RAB7A
ENSMMUG00000030218_3	ENSG00000075790_12	1047	721	1410	0	1208	654	690	98.261	48	48	7	BCAP29	3	BCAP29
ENSMMUG00000006622_4	ENSG00000075826_17	3540	144	3597	0	5733	3104	3463	96.593	96	96	10	SEC31B	9	SEC31B
ENSMMUG00000017124_4	ENSG00000075856_12	2946	867	3030	0	3747	2029	2164	97.921	71	71	12	SART3	11	SART3
ENSMMUG00000006528_4	ENSG00000075884_14	1428	1	1428	0	2510	1359	1428	98.389	100	100	2	ARHGAP15	12	ARHGAP15
ENSMMUG00000021159_4	ENSG00000075886_11	1353	30	1380	0	2296	1243	1351	97.335	98	98	2	TUBA3D	12	TUBA3E
ENSMMUG00000009163_4	ENSG00000075891_23	1254	1	1087	0	1949	1055	1090	98.991	86	86	10	PAX2	9	PAX2
ENSMMUG00000019130_4	ENSG00000075914_13	876	68	891	0	1406	761	824	97.451	92	92	3	EXOSC7	2	EXOSC7
ENSMMUG00000010081_4	ENSG00000075945_13	2379	1	2379	0	4233	2292	2379	98.781	100	100	1	KIFAP3	1	KIFAP3
ENSMMUG00000009536_4	ENSG00000075975_17	1284	27	1251	0	2108	1141	1225	97.714	98	98	3	MKRN2	2	MKRN2
ENSMMUG00000017486_4	ENSG00000076003_5	2466	1	2466	0	4438	2403	2466	99.148	100	100	2	MCM6	12	MCM6
ENSMMUG00000012269_4	ENSG00000076043_11	714	1	714	0	1264	684	714	98.599	100	100	11	REXO2	14	REXO2
ENSMMUG00000012270_4	ENSG00000076053_12	804	1	804	0	1347	729	804	96.891	100	100	11	RBM7	14	RBM7
ENSMMUG00000019330_4	ENSG00000076067_13	1224	1	1224	0	2178	1179	1224	98.775	100	100	12	RBMS2	11	RBMS2
ENSMMUG00000019332_4	ENSG00000076108_12	5718	8	5733	0	9926	5375	5726	97.992	99	99	12	BAZ2A	11	BAZ2A
ENSMMUG00000022533_4	ENSG00000076242_16	2271	1	2271	0	3984	2157	2271	98.327	100	100	3	MLH1	2	MLH1
ENSMMUG00000006957_4	ENSG00000076248_11	942	1	942	0	1541	834	942	96.178	100	100	12	UNG	11	UNG
ENSMMUG00000014230_3	ENSG00000076258_10	1677	1	1677	0	2832	1533	1677	97.138	100	100	1	FMO4	1	FMO4
ENSMMUG00000016792_4	ENSG00000076321_11	1830	1	1824	0	3236	1752	1830	98.634	100	100	1	KLHL20	1	KLHL20
ENSMMUG00000000602_4	ENSG00000076344_16	1404	653	1623	0	1500	812	977	94.473	60	60	16	RGS11	20	RGS11
ENSMMUG00000019151_4	ENSG00000076351_13	1380	256	1426	0	1973	1068	1172	97.099	71	71	17	SLC46A1	16	SLC46A1
ENSMMUG00000004563_4	ENSG00000076356_7	5685	46	5730	0	9856	5337	5685	97.96	99	99	1	PLXNA2	1	PLXNA2
ENSMMUG00000006018_4	ENSG00000076382_17	3582	1	3588	0	5945	3219	3591	96.603	100	100	17	SPAG5	16	SPAG5
ENSMMUG00000007678_4	ENSG00000076513_17	1773	1327	2367	0	1862	1008	1041	98.943	44	44	12	ANKRD13A	11	ANKRD13A
ENSMMUG00000022369_4	ENSG00000076554_15	744	478	1083	0	1075	582	606	98.68	56	56	8	TPD52	8	TPD52
ENSMMUG00000022698_4	ENSG00000076555_15	7377	736	7461	0	11402	6174	6726	97.264	90	90	12	ACACB	11	ACACB
ENSMMUG00000021407_4	ENSG00000076604_15	1413	1	1413	0	2483	1344	1413	98.372	100	100	17	TRAF4	16	TRAF4
ENSMMUG00000023342_4	ENSG00000076641_4	1299	1	1299	0	2128	1152	1299	96.228	100	100	8	PAG1	8	PAG1
ENSMMUG00000011790_4	ENSG00000076650_7	2796	1	2411	0	4087	2213	2411	97.263	83	83	19	GPATCH1	19	GPATCH1
ENSMMUG00000003749_4	ENSG00000076685_19	1710	1	1710	0	3031	1641	1710	98.655	100	100	10	NT5C2	9	NT5C2
ENSMMUG00000004764_4	ENSG00000076706_17	1941	1	1950	0	3199	1732	1950	96.359	100	100	11	MCAM	14	MCAM
ENSMMUG00000003456_4	ENSG00000076716_9	1671	1	1671	0	2948	1596	1671	98.504	100	100	X	GPC4	X	GPC4
ENSMMUG00000003071_4	ENSG00000076770_14	1065	1	1053	0	1906	1032	1053	99.335	95	95	X	MBNL3	X	MBNL3
ENSMMUG00000009540_4	ENSG00000076826_10	3831	1	3831	0	6360	3444	3840	96.641	100	100	19	CAMSAP3	19	CAMSAP3
ENSMMUG00000002218_4	ENSG00000076864_19	2247	493	1998	0	2621	1419	1506	98.074	59	59	1	RAP1GAP	1	RAP1GAP
ENSMMUG00000009539_4	ENSG00000076924_12	2568	1	2568	0	4399	2382	2568	97.586	100	100	19	XAB2	19	XAB2
ENSMMUG00000022305_4	ENSG00000076928_18	2907	841	2635	0	2961	1603	1795	96.546	59	59	19	ARHGEF1	19	ARHGEF1
ENSMMUG00000022041_4	ENSG00000076944_16	1815	386	1923	0	2569	1391	1538	96.814	80	80	19	STXBP2	19	STXBP2
ENSMMUG00000023303_4	ENSG00000076984_18	1308	1370	2491	0	1951	1056	1122	98.039	42	42	19	MAP2K7	19	EVI5L
ENSMMUG00000015273_4	ENSG00000077009_13	708	1	700	0	1199	649	700	97.571	99	99	19	NMRK2	19	NMRK2
ENSMMUG00000005646_4	ENSG00000077044_11	3645	1	2061	0	3441	1863	2061	96.992	55	55	2	DGKD	12	DGKD
ENSMMUG00000010297_4	ENSG00000077063_11	4992	1	4986	0	8626	4671	4992	97.877	100	100	7	CTTNBP2	3	CTTNBP2
ENSMMUG00000007461_4	ENSG00000077080_10	1281	439	1350	0	1585	858	912	98.026	68	68	7	ACTL6B	3	ACTL6B
ENSMMUG00000007367_4	ENSG00000077092_19	1347	1	1347	0	2438	1320	1347	99.332	100	100	3	RARB	2	RARB
ENSMMUG00000007371_4	ENSG00000077097_15	4881	1	4866	0	8540	4624	4881	98.3	100	100	3	TOP2B	2	TOP2B
ENSMMUG00000001874_3	ENSG00000077147_16	1770	1	1764	0	3125	1692	1770	98.588	100	100	10	TM9SF3	9	TM9SF3
ENSMMUG00000002990_4	ENSG00000077150_20	2703	1	2691	0	4606	2494	2694	97.55	99	99	10	NFKB2	QNVO02000512.1	NFKB2
ENSMMUG00000013795_4	ENSG00000077152_11	594	1	621	0	922	499	621	94.203	100	100	1	UBE2T	1	UBE2T
ENSMMUG00000003998_4	ENSG00000077157_22	3132	1	3045	0	5258	2847	3045	97.833	93	93	1	PPP1R12B	1	PPP1R12B
ENSMMUG00000014394_4	ENSG00000077232_19	2382	1069	2466	0	2425	1313	1398	97.997	56	56	2	DNAJC10	12	DNAJC10
ENSMMUG00000008254_4	ENSG00000077235_18	6330	1	5874	0	9906	5364	5874	97.106	96	96	16	GTF3C1	20	GTF3C1
ENSMMUG00000004666_4	ENSG00000077238_14	2478	1	2478	0	3690	1998	2478	93.543	100	100	16	IL4R	20	IL4R
ENSMMUG00000018326_4	ENSG00000077254_14	2829	1	2712	0	4649	2517	2736	97.478	100	100	1	USP33	1	USP33
ENSMMUG00000018763_4	ENSG00000077264_16	1743	1	1743	0	3109	1683	1743	98.853	100	100	X	PAK3	X	PAK3
ENSMMUG00000015308_4	ENSG00000077274_9	1926	1	1926	0	3397	1839	1926	98.494	100	100	X	CAPN6	X	CAPN6
ENSMMUG00000015312_4	ENSG00000077279_20	1101	1	1029	0	1786	967	1044	97.797	88	88	X	DCX	X	DCX
ENSMMUG00000022024_4	ENSG00000077312_9	849	1	849	0	1452	786	849	97.527	100	100	19	SNRPA	19	SNRPA
ENSMMUG00000000882_4	ENSG00000077327_16	1530	1	1528	0	2689	1456	1528	98.429	99	99	10	SPAG6	9	SPAG6
ENSMMUG00000014345_4	ENSG00000077348_9	708	1	708	0	1197	648	708	97.175	100	100	19	EXOSC5	19	EXOSC5
ENSMMUG00000007301_4	ENSG00000077380_16	1917	342	1749	0	2540	1375	1408	99.219	72	72	2	DYNC1I2	12	DYNC1I2
ENSMMUG00000022948_4	ENSG00000077420_16	2001	37	2025	0	3247	1758	2002	96.054	98	98	10	APBB1IP	9	APBB1IP
ENSMMUG00000014792_4	ENSG00000077458_13	1020	1	1020	0	1812	981	1020	98.725	100	100	11	FAM76B	14	FAM76B
ENSMMUG00000019955_4	ENSG00000077463_15	1068	1	1068	0	1790	969	1068	96.91	100	100	19	SIRT6	19	SIRT6
ENSMMUG00000011115_4	ENSG00000077498_9	1590	1	1593	0	2662	1441	1593	96.861	100	100	11	TYR	14	TYR
ENSMMUG00000020643_4	ENSG00000077514_9	1401	1	1401	0	2449	1326	1401	98.216	100	100	11	POLD3	14	POLD3
ENSMMUG00000020471_4	ENSG00000077522_14	2685	1	2685	0	4588	2484	2685	97.505	100	100	1	ACTN2	1	ACTN2
ENSMMUG00000006894_4	ENSG00000077549_19	906	1	906	0	1618	876	906	98.896	100	100	1	CAPZB	1	CAPZB
ENSMMUG00000014263_4	ENSG00000077585_14	1200	1	1155	0	1989	1077	1155	97.749	100	100	1	GPR137B	1	GPR137B
ENSMMUG00000005207_4	ENSG00000077616_11	2223	106	2328	0	3801	2058	2223	97.526	95	95	11	NAALAD2	14	NAALAD2
ENSMMUG00000002145_4	ENSG00000077684_16	2529	46	2577	0	4462	2416	2532	98.499	98	98	4	JADE1	5	JADE1
ENSMMUG00000020282_4	ENSG00000077713_19	1026	1	690	0	1186	642	690	97.681	57	57	X	SLC25A43	X	SLC25A43
ENSMMUG00000022667_4	ENSG00000077721_16	459	217	675	0	837	453	459	99.564	68	68	X	UBE2A	X	UBE2A
ENSMMUG00000022478_4	ENSG00000077782_21	2562	1	2562	0	4471	2421	2562	98.165	100	100	8	FGFR1	8	FGFR1
ENSMMUG00000052881_1	ENSG00000077800_13	984	472	1191	0	1181	639	720	96.25	60	60	7	FKBP6	3	FKBP6
ENSMMUG00000023004_4	ENSG00000077935_17	3708	1	3606	0	6095	3300	3606	97.171	97	97	22	SMC1B	10	SMC1B
ENSMMUG00000002424_4	ENSG00000077942_19	2166	185	1697	0	2479	1342	1513	96.233	72	72	22	FBLN1	10	FBLN1
ENSMMUG00000011661_4	ENSG00000077943_8	3192	1	3192	0	5397	2922	3192	97.18	100	100	10	ITGA8	9	ITGA8
ENSMMUG00000005757_4	ENSG00000077984_6	438	1	438	0	699	378	438	95.434	100	100	20	CST7	10	CST7
ENSMMUG00000018741_4	ENSG00000078018_20	5973	446	5484	0	8706	4714	5039	97.857	92	92	2	MAP2	12	MAP2
ENSMMUG00000004498_4	ENSG00000078043_16	1866	1	1839	0	3319	1797	1839	99.239	100	100	18	PIAS2	18	PIAS2
ENSMMUG00000023667_4	ENSG00000078053_17	2088	1	2085	0	3504	1897	2088	96.983	100	100	7	AMPH	3	AMPH
ENSMMUG00000011418_4	ENSG00000078061_14	1821	1	1821	0	3203	1734	1821	98.407	100	100	X	ARAF	X	ARAF
ENSMMUG00000010553_4	ENSG00000078070_13	2178	1	2196	0	3602	1950	2196	96.403	100	100	3	MCCC1	2	MCCC1
ENSMMUG00000010555_4	ENSG00000078081_8	1251	1	1129	0	1770	958	1129	94.951	90	90	3	LAMP3	2	LAMP3
ENSMMUG00000003200_4	ENSG00000078098_14	2283	1	2283	0	4072	2205	2283	98.861	100	100	2	FAP	12	FAP
ENSMMUG00000010589_4	ENSG00000078114_19	3045	1	2976	0	5114	2769	2976	97.681	96	96	10	NEBL	9	NEBL
ENSMMUG00000018168_4	ENSG00000078124_13	825	1	804	0	1332	721	825	96.242	100	100	11	ACER3	14	ACER3
ENSMMUG00000011325_4	ENSG00000078140_14	603	113	654	0	985	533	542	99.446	83	83	4	UBE2K	5	UBE2K
ENSMMUG00000014553_4	ENSG00000078142_13	2664	1	2649	0	4671	2529	2649	98.49	97	97	18	PIK3C3	18	PIK3C3
ENSMMUG00000002667_4	ENSG00000078177_14	5313	1	5313	0	8948	4845	5316	97.065	100	100	4	N4BP2	5	N4BP2
ENSMMUG00000008546_4	ENSG00000078237_7	813	282	1062	0	1321	715	781	97.183	74	74	12	TIGAR	11	TIGAR
ENSMMUG00000004172_4	ENSG00000078246_17	1506	1	1192	0	1905	1031	1195	95.481	55	55	12	TULP3	11	TULP3
ENSMMUG00000007153_4	ENSG00000078269_15	4491	141	4506	0	7215	3907	4367	96.496	97	97	6	SYNJ2	4	SYNJ2
ENSMMUG00000018742_4	ENSG00000078295_17	3276	1	3276	0	5679	3075	3276	97.955	100	100	5	ADCY2	6	ADCY2
ENSMMUG00000000186_4	ENSG00000078304_19	1668	255	1740	0	2667	1444	1486	99.058	85	85	14	PPP2R5C	7	PPP2R5C
ENSMMUG00000003458_4	ENSG00000078328_22	1749	87	1111	0	1707	924	1027	96.787	80	80	16	RBFOX1	20	RBFOX1
ENSMMUG00000001896_4	ENSG00000078369_18	1023	1	1023	0	1801	975	1023	98.436	100	100	1	GNB1	1	GNB1
ENSMMUG00000013459_4	ENSG00000078399_19	819	1	819	0	1419	768	819	97.924	100	100	7	HOXA9	3	HOXA9
ENSMMUG00000051532_1	ENSG00000078401_7	639	1	636	0	1022	553	639	95.618	100	100	6	EDN1	4	EDN1
ENSMMUG00000023648_4	ENSG00000078403_17	3207	1	1697	0	3046	1649	1697	99.057	52	52	10	MLLT10	9	MLLT10
ENSMMUG00000012720_4	ENSG00000078487_17	1947	1	1950	0	3027	1639	1968	94.766	100	100	7	ZCWPW1	3	ZCWPW1
ENSMMUG00000005299_4	ENSG00000078549_15	1575	177	1172	0	1757	951	996	98.494	62	62	7	ADCYAP1R1	3	ADCYAP1R1
ENSMMUG00000062368_1	ENSG00000078579_9	636	1	636	0	1075	582	636	97.17	100	100	8	FGF20	8	FGF20
ENSMMUG00000052164_1	ENSG00000078589_13	1020	73	1092	0	1773	960	1020	98.039	93	93	X	P2RY10	X	P2RY10
ENSMMUG00000003564_3	ENSG00000078596_11	792	238	1029	0	1424	771	792	99.116	77	77	X	ITM2A	X	ITM2A
ENSMMUG00000004738_4	ENSG00000078618_22	3660	1	3660	0	6449	3492	3660	98.47	100	100	1	NRDC	1	NRDC
ENSMMUG00000020185_4	ENSG00000078668_14	855	1	818	0	1450	785	818	98.655	91	91	8	VDAC3	8	VDAC3
ENSMMUG00000015487_4	ENSG00000078674_18	6075	1168	4315	0	5371	2908	3148	97.459	48	48	8	PCM1	8	PCM1
ENSMMUG00000011924_4	ENSG00000078687_17	5835	65	5787	0	10028	5430	5750	98.226	99	99	17	TNRC6C	16	TNRC6C
ENSMMUG00000023541_4	ENSG00000078699_22	1845	54	1809	0	2977	1612	1756	97.267	97	97	20	CBFA2T2	10	CBFA2T2
ENSMMUG00000053277_1	ENSG00000078725_13	2286	1	2286	0	4106	2223	2286	99.081	100	100	9	BRINP1	15	BRINP1
ENSMMUG00000012912_4	ENSG00000078747_16	2712	644	2757	0	3749	2030	2114	98.675	77	77	20	ITCH	10	ITCH
ENSMMUG00000016357_4	ENSG00000078795_17	1875	1484	2427	0	1677	908	944	98.729	37	37	5	PKD2L2	6	PKD2L2
ENSMMUG00000055449_1	ENSG00000078804_13	663	1	663	0	1114	603	663	96.983	100	100	20	TP53INP2	10	TP53INP2
ENSMMUG00000000227_4	ENSG00000078814_17	5949	1	5826	0	9845	5331	5826	97.168	100	100	20	MYH7B	10	MYH7B
ENSMMUG00000053133_1	ENSG00000078898_7	1377	1	1377	0	2316	1254	1377	97.023	100	100	20	BPIFB2	10	BPIFB2
ENSMMUG00000016569_4	ENSG00000078900_15	1911	73	1983	0	3153	1707	1911	96.442	96	96	1	TP73	1	TP73
ENSMMUG00000003104_4	ENSG00000078902_16	825	40	831	0	1319	714	792	96.717	95	95	11	TOLLIP	14	TOLLIP
ENSMMUG00000002411_4	ENSG00000078967_13	444	1	399	0	699	378	399	98.246	25	25	7	UBE2D4	3	DBNL
ENSMMUG00000023115_4	ENSG00000079102_16	1992	120	1848	0	3055	1654	1729	98.554	94	94	8	RUNX1T1	8	RUNX1T1
ENSMMUG00000020010_4	ENSG00000079112_10	2499	1	2499	0	4117	2229	2499	96.399	100	100	8	CDH17	8	CDH17
ENSMMUG00000004662_4	ENSG00000079134_12	1974	1	1974	0	3557	1926	1974	99.189	100	100	18	THOC1	18	THOC1
ENSMMUG00000002187_4	ENSG00000079150_18	669	1	666	0	1155	625	669	97.907	100	100	2	FKBP7	12	FKBP7
ENSMMUG00000002183_4	ENSG00000079156_17	2880	1	2904	0	4948	2679	2904	97.555	100	100	2	OSBPL6	12	OSBPL6
ENSMMUG00000001927_4	ENSG00000079246_16	2199	1	2199	0	3868	2094	2199	98.408	100	100	2	XRCC5	12	XRCC5
ENSMMUG00000004963_4	ENSG00000079257_8	669	1	669	0	1158	627	669	97.907	100	100	3	LXN	2	LXN
ENSMMUG00000012199_4	ENSG00000079263_19	2604	1	2583	0	3886	2104	2604	93.74	100	100	2	SP140	12	SP140
ENSMMUG00000013785_4	ENSG00000079308_19	5583	152	3537	0	5670	3070	3390	96.962	59	59	2	TNS1	12	TNS1
ENSMMUG00000041491_2	ENSG00000079332_15	597	1	597	0	1042	564	597	98.157	100	100	10	SAR1A	9	SAR1A
ENSMMUG00000019106_4	ENSG00000079335_20	1875	49	1759	0	2963	1604	1711	97.954	90	90	1	CDC14A	1	CDC14A
ENSMMUG00000000477_4	ENSG00000079337_16	2772	1	2772	0	4826	2613	2772	98.088	100	100	12	RAPGEF3	11	RAPGEF3
ENSMMUG00000038920_2	ENSG00000079385_23	1581	1	1578	0	2290	1240	1581	92.853	100	100	19	CEACAM1	19
ENSMMUG00000020125_4	ENSG00000079387_14	1935	1	1938	0	3398	1840	1938	98.349	100	100	12	SENP1	11	SENP1
ENSMMUG00000009286_4	ENSG00000079393_20	1005	716	1314	0	979	530	599	96.16	46	46	10	DUSP13	9
ENSMMUG00000012174_4	ENSG00000079432_8	7554	1	7554	0	12970	7023	7554	97.657	100	100	19	CIC	19	CIC
ENSMMUG00000017916_4	ENSG00000079435_10	3231	43	3184	0	5022	2719	3166	95.42	98	98	19	LIPE	19	LIPE
ENSMMUG00000054351_1	ENSG00000079459_13	1431	1	1407	0	2305	1248	1431	96.017	100	100	8	FDFT1	8	FDFT1
ENSMMUG00000021893_3	ENSG00000079462_8	696	1	370	0	634	343	370	97.568	56	56	19	PAFAH1B3	2
ENSMMUG00000018366_4	ENSG00000079482_14	2409	1	2409	0	4300	2328	2409	98.879	100	100	X	OPHN1	X	OPHN1
ENSMMUG00000003831_4	ENSG00000079557_5	1800	1	1783	0	2928	1585	1783	96.298	98	98	4	AFM	5	AFM
ENSMMUG00000009684_4	ENSG00000079616_13	1998	1	2013	0	3205	1735	2013	95.529	100	100	16	KIF22	20	KIF22
ENSMMUG00000002574_4	ENSG00000079689_14	831	1	831	0	1430	774	831	97.714	100	100	6	SCGN	4	SCGN
ENSMMUG00000002573_4	ENSG00000079691_18	4116	1	4010	0	6852	3710	4010	97.631	93	93	6	CARMIL1	4	CARMIL1
ENSMMUG00000020049_4	ENSG00000079739_17	1755	1815	3168	0	2351	1273	1354	98.006	42	42	1	PGM1	1	PGM1
ENSMMUG00000023437_4	ENSG00000079785_16	2223	1	2223	0	3934	2130	2223	98.605	100	100	2	DDX1	13	DDX1
ENSMMUG00000014677_4	ENSG00000079805_18	2613	1	2643	0	4100	2220	2646	94.86	100	100	19	DNM2	19	DNM2
ENSMMUG00000007758_4	ENSG00000079819_19	3018	1	2024	0	3386	1833	2045	96.724	64	64	6	EPB41L2	4	EPB41L2
ENSMMUG00000010345_4	ENSG00000079841_18	5079	1	5079	0	8997	4872	5079	98.641	100	100	6	RIMS1	4	RIMS1
ENSMMUG00000004996_4	ENSG00000079931_15	1842	1	1842	0	3164	1713	1842	97.666	100	100	6	MOXD1	4	MOXD1
ENSMMUG00000004994_4	ENSG00000079950_14	786	1	786	0	1336	723	786	97.328	100	100	6	STX7	4	STX7
ENSMMUG00000022914_4	ENSG00000079974_18	717	55	561	0	822	445	507	96.055	68	68	22	RABL2B	10	RABL2B
ENSMMUG00000005218_4	ENSG00000079999_14	1875	669	1905	0	2130	1153	1237	97.736	65	65	19	KEAP1	19	KEAP1
ENSMMUG00000019599_4	ENSG00000080007_8	1947	1	1947	0	3374	1827	1947	97.946	100	100	6	DDX43	4	DDX43
ENSMMUG00000021817_4	ENSG00000080166_16	1659	1	1181	0	1971	1067	1181	96.782	76	76	13	DCT	17	DCT
ENSMMUG00000018071_4	ENSG00000080189_15	1185	331	1158	0	1469	795	828	98.671	72	72	20	SLC35C2	10	SLC35C2
ENSMMUG00000038349_2	ENSG00000080200_10	8913	479	9219	0	14248	7715	8768	96.054	95	95	3	CRYBG3	2	ARL6
ENSMMUG00000023330_4	ENSG00000080224_17	3393	1	3396	0	5919	3205	3396	98.145	100	100	3	EPHA6	2	EPHA6
ENSMMUG00000011128_4	ENSG00000080293_10	1323	1	1332	0	2230	1207	1332	96.997	100	100	2	SCTR	12	SCTR
ENSMMUG00000000802_4	ENSG00000080298_15	2250	34	2283	0	4050	2193	2250	99.156	99	99	9	RFX3	15	RFX3
ENSMMUG00000008611_4	ENSG00000080345_18	7419	1	7401	0	12360	6693	7419	96.779	100	100	2	RIF1	12	RIF1
ENSMMUG00000040380_2	ENSG00000080371_6	678	130	792	0	1192	645	663	99.095	84	84	12	RAB21	11	RAB21
ENSMMUG00000016029_4	ENSG00000080493_18	3285	94	3378	0	5829	3156	3285	98.691	97	97	4	SLC4A4	5	SLC4A4
ENSMMUG00000011205_4	ENSG00000080511_5	996	1	996	0	1663	900	996	96.787	100	100	19	RDH8	19	RDH8
ENSMMUG00000018232_4	ENSG00000080546_13	1656	1	1569	0	2754	1491	1569	98.343	92	92	6	SESN1	4	SESN1
ENSMMUG00000005632_4	ENSG00000080561_14	2208	1	2208	0	3956	2142	2208	99.004	100	100	X	MID2	X	MID2
ENSMMUG00000023174_4	ENSG00000080572_13	645	1	630	0	1026	555	630	96.032	100	100	X	DNAAF6	X	DNAAF6
ENSMMUG00000039980_2	ENSG00000080573_7	5238	1	5241	0	8756	4741	5241	96.833	100	100	19	COL5A3	19	COL5A3
ENSMMUG00000010556_4	ENSG00000080603_17	9693	1	9690	0	16689	9037	9696	97.752	100	100	16	SRCAP	20
ENSMMUG00000002362_4	ENSG00000080608_10	1947	28	1838	0	3125	1692	1814	97.795	91	91	9	PUM3	15	PUM3
ENSMMUG00000023736_4	ENSG00000080644_16	1518	2	1494	0	2516	1362	1494	97.122	99	99	15	CHRNA3	7	CHRNA3
ENSMMUG00000020502_4	ENSG00000080709_16	2574	32	2577	0	4481	2426	2558	98.397	99	99	5	KCNN2	6	KCNN2
ENSMMUG00000016181_4	ENSG00000080802_19	2142	1	1956	0	3526	1909	1965	99.135	96	96	7	CNOT4	3	CNOT4
ENSMMUG00000010173_4	ENSG00000080815_19	1404	1	1392	0	2416	1308	1404	97.863	100	100	14	PSEN1	7	PSEN1
ENSMMUG00000065045_1	ENSG00000080819_9	1365	1	1362	0	2302	1246	1366	97.145	100	100	3	CPOX	2
ENSMMUG00000009549_4	ENSG00000080822_17	831	225	1005	0	1371	742	781	98.335	78	78	3	CLDND1	2	CLDND1
ENSMMUG00000007140_4	ENSG00000080823_23	1260	1	693	0	1219	660	693	98.413	56	56	14	MOK	7	MOK
ENSMMUG00000054990_1	ENSG00000080824_19	2565	1	2202	0	3742	2026	2202	97.366	100	100	14	HSP90AA1	7	HSP90AA1
ENSMMUG00000016448_4	ENSG00000080845_18	2979	1	2011	0	3515	1903	2011	98.21	68	68	20	DLGAP4	10	DLGAP4
ENSMMUG00000012410_4	ENSG00000080854_16	4314	111	4362	0	7315	3961	4252	97.719	97	97	11	IGSF9B	14	IGSF9B
ENSMMUG00000018952_4	ENSG00000080986_13	1929	1	1929	0	3419	1851	1929	98.652	100	100	18	NDC80	18	NDC80
ENSMMUG00000015159_4	ENSG00000081014_11	3414	1	3414	0	5923	3207	3414	97.979	100	100	15	AP4E1	7	AP4E1
ENSMMUG00000017823_4	ENSG00000081019_13	2409	1	2409	0	4294	2325	2409	98.838	100	100	1	RSBN1	1	RSBN1
ENSMMUG00000017817_4	ENSG00000081026_19	4446	1	4449	0	7775	4210	4449	98.224	100	100	1	MAGI3	1	MAGI3
ENSMMUG00000051444_1	ENSG00000081041_9	324	731	938	3.31e-91	318	172	208	94.231	22	22	4	CXCL2	5	CXCL3
ENSMMUG00000003830_4	ENSG00000081051_8	1869	1	1787	0	3029	1640	1787	97.258	98	98	4	AFP	5	AFP
ENSMMUG00000013233_4	ENSG00000081052_13	5073	1	5079	0	8466	4584	5079	96.771	100	100	2	COL4A4	12	COL4A4
ENSMMUG00000022788_4	ENSG00000081059_20	1446	905	1716	0	1406	761	812	97.906	47	47	5	TCF7	6	TCF7
ENSMMUG00000022247_4	ENSG00000081087_15	1005	1	1005	0	1751	948	1005	98.109	100	100	6	OSTM1	4	OSTM1
ENSMMUG00000000576_4	ENSG00000081138_14	2358	1	2358	0	4056	2196	2358	97.71	100	100	18	CDH7	18	CDH7
ENSMMUG00000011362_4	ENSG00000081148_12	3726	1	3729	0	6362	3445	3732	97.481	100	100	3	IMPG2	2	IMPG2
ENSMMUG00000017782_4	ENSG00000081154_12	537	1	537	0	981	531	537	99.628	100	100	3	PCNP	2	PCNP
ENSMMUG00000020514_4	ENSG00000081177_18	1866	1	1863	0	3205	1735	1866	97.696	100	100	14	EXD2	7	EXD2
ENSMMUG00000015865_4	ENSG00000081181_8	1065	1	1057	0	1836	994	1058	98.015	84	84	14	ARG2	7	ARG2
ENSMMUG00000019836_4	ENSG00000081189_16	1452	338	1422	0	1716	929	1086	95.58	76	76	5	MEF2C	6	MEF2C
ENSMMUG00000000009_4	ENSG00000081237_20	3921	1	3933	0	5956	3225	3941	94.062	100	100	1	PTPRC	1	PTPRC
ENSMMUG00000017414_4	ENSG00000081248_12	5622	1	5622	0	9590	5193	5622	97.456	100	100	1	CACNA1S	1	CACNA1S
ENSMMUG00000013506_4	ENSG00000081277_13	2244	1	2244	0	3856	2088	2244	97.683	100	100	1	PKP1	1	PKP1
ENSMMUG00000021771_4	ENSG00000081307_14	1215	1	818	0	1432	775	818	98.289	62	62	3	UBA5	2	UBA5
ENSMMUG00000057432_1	ENSG00000081320_11	1119	1	1119	0	1956	1059	1119	98.213	100	100	2	STK17B	12	STK17B
ENSMMUG00000005997_4	ENSG00000081377_17	1497	1	1497	0	2649	1434	1497	98.597	100	100	9	CDC14B	15	CDC14B
ENSMMUG00000064034_1	ENSG00000081386_13	2052	1	1956	0	3297	1785	1956	97.086	99	99	9	ZNF510	15	ZNF510
ENSMMUG00000017143_4	ENSG00000081479_15	13968	1	13983	0	23996	12994	13983	97.661	100	100	2	LRP2	12	LRP2
ENSMMUG00000028833_3	ENSG00000081665_14	1335	141	1479	0	2268	1228	1339	97.311	91	91	19	ZNF506	19	ZNF506
ENSMMUG00000053969_1	ENSG00000081692_13	1254	139	1392	0	2045	1107	1255	96.096	90	90	1	JMJD4	1	JMJD4
ENSMMUG00000004049_4	ENSG00000081721_12	1023	1	538	0	933	505	538	97.955	22	22	1	DUSP12	1	ATF6
ENSMMUG00000011117_4	ENSG00000081760_17	2019	1	2019	0	3419	1851	2019	97.226	100	100	12	AACS	11	AACS
ENSMMUG00000006287_4	ENSG00000081791_9	1548	1	1548	0	2549	1380	1548	96.382	100	100	5	DELE1	6	DELE1
ENSMMUG00000016770_3	ENSG00000081800_9	1788	1	1650	0	2726	1476	1650	96.485	87	87	7	SLC13A1	3	SLC13A1
ENSMMUG00000021543_4	ENSG00000081803_16	3906	1	3912	0	6743	3651	3924	97.808	100	100	7	CADPS2	3	CADPS2
ENSMMUG00000019523_4	ENSG00000081818_4	2388	1	2388	0	3945	2136	2388	96.482	100	100	5	PCDHB4	6	PCDHB4
ENSMMUG00000005145_4	ENSG00000081913_14	5154	1	5145	0	8672	4696	5160	97.074	100	100	18	PHLPP1	18	PHLPP1
ENSMMUG00000019976_4	ENSG00000081923_15	3756	1	3756	0	6449	3492	3756	97.657	100	100	18	ATP8B1	18	ATP8B1
ENSMMUG00000000651_4	ENSG00000081985_13	2589	1	2592	0	4296	2326	2593	96.606	100	100	1	IL12RB2	1	IL12RB2
ENSMMUG00000006687_4	ENSG00000082014_17	1452	39	999	0	1714	928	961	98.855	60	60	7	SMARCD3	3	SMARCD3
ENSMMUG00000006107_4	ENSG00000082068_9	1965	1	1959	0	3458	1872	1965	98.473	100	100	5	WDR70	6	WDR70
ENSMMUG00000021218_4	ENSG00000082074_19	2520	1	2518	0	4218	2284	2518	96.902	99	99	5	FYB1	6	FYB1
ENSMMUG00000018151_4	ENSG00000082126_18	1914	1	1908	0	3302	1788	1908	97.904	99	99	2	MPP4	12	MPP4
ENSMMUG00000018141_4	ENSG00000082146_13	1257	1	1257	0	2217	1200	1257	98.488	100	100	2	STRADB	12	STRADB
ENSMMUG00000022202_4	ENSG00000082153_18	1356	1	1356	0	2388	1293	1356	98.451	100	100	2	BZW1	12	BZW1
ENSMMUG00000011846_4	ENSG00000082175_15	2802	1	2811	0	4695	2542	2811	96.869	100	100	11	PGR	14	PGR
ENSMMUG00000013467_4	ENSG00000082196_21	960	334	1292	0	1700	920	959	98.644	71	71	5	C1QTNF3	6	AMACR
ENSMMUG00000022001_4	ENSG00000082212_13	1755	1	1755	0	3103	1680	1755	98.575	100	100	18	ME2	18	ME2
ENSMMUG00000012200_4	ENSG00000082213_18	1329	1	1323	0	2217	1200	1329	96.84	100	100	5	C5orf22	6	C6H5orf22
ENSMMUG00000010196_4	ENSG00000082258_13	2193	429	2130	0	3044	1648	1702	98.942	80	80	2	CCNT2	12	CCNT2
ENSMMUG00000009060_4	ENSG00000082269_17	4548	898	4623	0	6534	3538	3729	98.311	81	81	6	FAM135A	4	FAM135A
ENSMMUG00000005574_4	ENSG00000082293_13	3429	1	3426	0	5825	3154	3429	97.346	100	100	6	COL19A1	4	COL19A1
ENSMMUG00000009400_4	ENSG00000082438_18	3702	151	3837	0	5986	3241	3711	95.931	96	96	2	COBLL1	12	COBLL1
ENSMMUG00000013948_4	ENSG00000082458_12	2550	1	1827	0	3241	1755	1827	98.686	70	70	X	DLG3	X	DLG3
ENSMMUG00000016931_4	ENSG00000082482_14	1281	1	1281	0	2294	1242	1281	98.985	100	100	1	KCNK2	1	KCNK2
ENSMMUG00000009967_4	ENSG00000082497_12	1071	1	1071	0	1857	1005	1071	97.946	100	100	1	SERTAD4	1	SERTAD4
ENSMMUG00000031427_3	ENSG00000082512_15	1674	37	1709	0	2924	1583	1673	98.207	98	98	1	TRAF5	1	TRAF5
ENSMMUG00000021229_4	ENSG00000082515_18	699	28	621	0	998	540	594	96.97	96	96	5	MRPL22	6	MRPL22
ENSMMUG00000021228_4	ENSG00000082516_9	4527	1	4539	0	7629	4131	4542	97.05	100	100	5	GEMIN5	6	GEMIN5
ENSMMUG00000065247_1	ENSG00000082556_14	1230	1	1143	0	1956	1059	1143	97.55	100	100	8	OPRK1	8	OPRK1
ENSMMUG00000021935_4	ENSG00000082641_16	2319	1	2319	0	4122	2232	2319	98.749	100	100	17	NFE2L1	16	NFE2L1
ENSMMUG00000010034_4	ENSG00000082684_16	3618	1	3155	0	5317	2879	3156	97.085	94	94	3	SEMA5B	2	SEMA5B
ENSMMUG00000001980_4	ENSG00000082701_17	1413	1	910	0	1609	871	910	98.571	70	70	3	GSK3B	2	GSK3B
ENSMMUG00000014516_4	ENSG00000082781_12	2400	1	2400	0	4067	2202	2400	97.25	100	100	3	ITGB5	2	ITGB5
ENSMMUG00000010933_4	ENSG00000082805_20	3363	1	3363	0	5718	3096	3363	97.354	100	100	12	ERC1	11	ERC1
ENSMMUG00000006941_4	ENSG00000082898_19	3216	1	3216	0	5812	3147	3216	99.285	100	100	2	XPO1	13	XPO1
ENSMMUG00000023335_4	ENSG00000082996_20	1146	1	606	0	1081	585	606	98.845	50	50	3	RNF13	2	RNF13
ENSMMUG00000006156_4	ENSG00000083067_24	5160	1630	5124	0	6089	3297	3495	98.112	68	68	9	TRPM3	15	TRPM3
ENSMMUG00000017304_4	ENSG00000083093_10	3561	172	3618	0	5491	2973	3453	95.395	95	95	16	PALB2	20	NDUFAB1
ENSMMUG00000012580_4	ENSG00000083097_14	7431	1	7458	0	13010	7045	7458	98.217	100	100	6	DOP1A	4	DOP1A
ENSMMUG00000004829_4	ENSG00000083123_15	1179	1	1179	0	2017	1092	1180	97.542	100	100	6	BCKDHB	4	BCKDHB
ENSMMUG00000010891_4	ENSG00000083168_11	6021	1	6012	0	10451	5659	6021	98.024	100	100	8	KAT6A	8	KAT6A
ENSMMUG00000003401_4	ENSG00000083223_18	4488	1	4406	0	7435	4026	4421	97.082	97	97	9	TUT7	15	TUT7
ENSMMUG00000021156_4	ENSG00000083290_20	3111	1	3023	0	4909	2658	3058	95.847	98	98	17	ULK2	16	ULK2
ENSMMUG00000020995_4	ENSG00000083307_12	1878	1	1878	0	3314	1794	1878	98.509	100	100	8	GRHL2	8	GRHL2
ENSMMUG00000020923_4	ENSG00000083312_18	2697	1	2697	0	4831	2616	2697	98.999	100	100	5	TNPO1	6	TNPO1
ENSMMUG00000032249_3	ENSG00000083444_17	2184	1204	2412	0	2017	1092	1209	96.774	50	50	1	PLOD1	1	PLOD1
ENSMMUG00000023392_4	ENSG00000083454_22	1296	1	982	0	1594	863	982	96.029	81	81	17	P2RX5	16
ENSMMUG00000008556_4	ENSG00000083457_12	3540	58	3594	0	5609	3037	3540	95.282	98	98	17	ITGAE	16	ITGAE
ENSMMUG00000000787_4	ENSG00000083520_15	2877	1	2877	0	4942	2676	2877	97.671	100	100	13	DIS3	17	DIS3
ENSMMUG00000002533_4	ENSG00000083535_16	2274	1	2225	0	3827	2072	2225	97.708	70	70	13	PIBF1	17	PIBF1
ENSMMUG00000007169_4	ENSG00000083544_16	2235	72	2265	0	3803	2059	2194	97.949	97	97	13	TDRD3	17	TDRD3
ENSMMUG00000016609_4	ENSG00000083635_8	1488	1	1488	0	2488	1347	1488	96.841	100	100	13	NUFIP1	17	NUFIP1
ENSMMUG00000007201_4	ENSG00000083642_19	4344	1	4347	0	7747	4195	4347	98.85	100	100	13	PDS5B	17	PDS5B
ENSMMUG00000011027_4	ENSG00000083720_13	1563	1	1522	0	2651	1435	1522	98.095	90	90	5	OXCT1	6	OXCT1
ENSMMUG00000017635_4	ENSG00000083750_13	1125	1	1125	0	2028	1098	1125	99.2	100	100	X	RRAGB	X	RRAGB
ENSMMUG00000011300_4	ENSG00000083782_8	969	1	969	0	1663	900	969	97.626	100	100	12	EPYC	11	EPYC
ENSMMUG00000012209_4	ENSG00000083799_18	2871	1	2871	0	4981	2697	2871	97.98	100	100	16	CYLD	20	CYLD
ENSMMUG00000017873_4	ENSG00000083807_10	2073	1	2073	0	3352	1815	2073	95.851	100	100	19	SLC27A5	19	SLC27A5
ENSMMUG00000014692_4	ENSG00000083812_12	1662	1	1588	0	2385	1291	1588	93.766	95	95	19	ZNF324	19
ENSMMUG00000023357_4	ENSG00000083814_13	1605	64	1662	0	2588	1401	1605	95.826	96	96	19	ZNF671	19	ZNF671
ENSMMUG00000009290_4	ENSG00000083817_9	1785	1	1785	0	2942	1593	1785	96.415	100	100	19	ZNF416	19	ZNF416
ENSMMUG00000014693_4	ENSG00000083838_16	1353	1	1353	0	2178	1179	1353	95.713	100	100	19	ZNF446	19	ZNF446
ENSMMUG00000008729_4	ENSG00000083845_9	678	108	615	0	872	472	508	97.638	83	83	19	RPS5	19	RPS5
ENSMMUG00000018051_4	ENSG00000083857_14	13773	4252	13207	0	14052	7609	8965	94.98	64	64	4	FAT1	5	FAT1
ENSMMUG00000002265_4	ENSG00000083896_13	2208	975	2133	0	2002	1084	1183	97.549	54	54	4	YTHDC1	5	YTHDC1
ENSMMUG00000016246_4	ENSG00000083937_10	690	71	678	0	1062	575	608	98.191	90	90	3	CHMP2B	2	CHMP2B
ENSMMUG00000013839_4	ENSG00000084070_12	1290	1	1290	0	2289	1239	1290	98.682	100	100	1	SMAP2	1	SMAP2
ENSMMUG00000018869_4	ENSG00000084072_17	945	1	837	0	1424	771	837	97.372	75	75	1	PPIE	1	PPIE
ENSMMUG00000005992_4	ENSG00000084073_10	1428	1	1428	0	2527	1368	1428	98.599	100	100	1	ZMPSTE24	1	ZMPSTE24
ENSMMUG00000023260_4	ENSG00000084090_14	1113	1	1113	0	1934	1047	1113	98.023	100	100	2	STARD7	13	STARD7
ENSMMUG00000022530_4	ENSG00000084092_7	2097	1	2097	0	3458	1872	2098	96.425	100	100	4	NOA1	5	NOA1
ENSMMUG00000018821_4	ENSG00000084093_19	3294	1	3288	0	5568	3015	3294	97.207	100	100	4	REST	5	REST
ENSMMUG00000009308_4	ENSG00000084110_11	1974	1	1974	0	3275	1773	1974	96.606	100	100	12	HAL	11	HAL
ENSMMUG00000015107_4	ENSG00000084112_15	3150	1050	3201	0	3450	1868	2152	95.632	67	67	12	SSH1	11	SSH1
ENSMMUG00000018524_4	ENSG00000084207_18	633	86	715	0	1037	561	630	96.349	76	76	11	GSTP1	14	GSTP1
ENSMMUG00000018029_4	ENSG00000084234_18	2292	156	2069	0	3219	1743	1917	97.027	80	80	11	APLP2	14	APLP2
ENSMMUG00000017636_4	ENSG00000084444_14	1869	43	1863	0	3092	1674	1821	97.309	97	97	12	FAM234B	11	FAM234B
ENSMMUG00000008584_4	ENSG00000084453_16	2013	1	2013	0	3430	1857	2013	97.417	100	100	12	SLCO1A2	11	SLCO1A2
ENSMMUG00000019299_4	ENSG00000084463_8	1926	1	1926	0	3458	1872	1926	99.065	100	100	12	WBP11	11	WBP11
ENSMMUG00000006119_4	ENSG00000084623_12	1317	1	896	0	1589	860	896	98.661	92	92	1	EIF3I	1	EIF3I
ENSMMUG00000019884_4	ENSG00000084628_10	624	96	661	0	1013	548	567	98.942	72	72	1	NKAIN1	1	NKAIN1
ENSMMUG00000023398_4	ENSG00000084636_18	4815	1	4815	0	8139	4407	4815	97.175	100	100	1	COL16A1	1	COL16A1
ENSMMUG00000015580_4	ENSG00000084652_16	1641	1	1641	0	2837	1536	1641	97.867	100	100	1	TXLNA	1	TXLNA
ENSMMUG00000007692_4	ENSG00000084674_15	13692	19	13668	0	22567	12220	13665	96.495	99	99	2	APOB	13	APOB
ENSMMUG00000020838_4	ENSG00000084676_15	4326	1	4326	0	7707	4173	4329	98.822	100	100	2	NCOA1	13	NCOA1
ENSMMUG00000016044_4	ENSG00000084693_16	2661	1	2661	0	4610	2496	2661	97.933	100	100	2	AGBL5	13	AGBL5
ENSMMUG00000016461_4	ENSG00000084710_14	2454	1	2454	0	4200	2274	2454	97.555	100	100	2	EFR3B	13	EFR3B
ENSMMUG00000019293_4	ENSG00000084731_15	2382	1	2382	0	4128	2235	2382	97.943	100	100	2	KIF3C	13	KIF3C
ENSMMUG00000039805_2	ENSG00000084733_11	603	1	603	0	1103	597	603	99.668	100	100	2	RAB10	13	RAB10
ENSMMUG00000005102_4	ENSG00000084734_9	1878	1	1878	0	3169	1716	1878	97.125	100	100	2	GCKR	13	GCKR
ENSMMUG00000004380_4	ENSG00000084754_12	2379	453	2027	0	2732	1479	1575	97.968	74	74	2	HADHA	13	HADHA
ENSMMUG00000019732_4	ENSG00000084764_12	846	19	864	0	1519	822	846	99.054	98	98	2	MAPRE3	13	MAPRE3
ENSMMUG00000010269_4	ENSG00000084774_14	6678	1	4860	0	8388	4542	4860	97.819	70	70	2	CAD	13	CAD
ENSMMUG00000055602_1	ENSG00000085063_17	387	266	585	2.95e-130	448	242	320	91.875	55	55	11	CD59	14	CD59
ENSMMUG00000019268_4	ENSG00000085117_12	804	606	1146	0	846	458	544	94.853	47	47	11	CD82	14	CD82
ENSMMUG00000008781_4	ENSG00000085185_16	5358	1	5358	0	9236	5001	5358	97.779	100	100	X	BCORL1	X	BCORL1
ENSMMUG00000022574_4	ENSG00000085224_23	7479	1	7473	0	13202	7149	7479	98.543	100	100	X	ATRX	X	ATRX
ENSMMUG00000059959_1	ENSG00000085265_11	1083	1	542	0	808	437	542	93.542	55	55	9	FCN1	15
ENSMMUG00000021875_4	ENSG00000085274_16	1833	157	1946	0	3145	1703	1790	98.38	89	89	3	MYNN	2	MYNN
ENSMMUG00000002242_4	ENSG00000085276_19	3720	26	3375	0	5951	3222	3350	98.746	99	99	3	MECOM	2	MECOM
ENSMMUG00000039925_2	ENSG00000085365_18	1017	1	1017	0	1818	984	1017	98.918	100	100	5	SCAMP1	6	SCAMP1
ENSMMUG00000013483_4	ENSG00000085377_15	2133	1	2133	0	3635	1968	2133	97.421	100	100	6	PREP	4	PREP
ENSMMUG00000014703_4	ENSG00000085382_12	2730	1	2730	0	4831	2616	2730	98.608	100	100	6	HACE1	4	HACE1
ENSMMUG00000064902_1	ENSG00000085415_16	1266	328	1397	0	1882	1019	1070	98.411	12	12	18	SEH1L	18	CEP192
ENSMMUG00000009265_4	ENSG00000085433_16	2784	1	2760	0	4793	2595	2784	97.881	100	100	1	WDR47	1	WDR47
ENSMMUG00000006159_4	ENSG00000085449_15	1233	1	1233	0	2172	1176	1233	98.459	100	100	2	WDFY1	12	WDFY1
ENSMMUG00000003309_4	ENSG00000085465_13	2037	373	1715	0	2226	1205	1343	96.575	68	68	1	OVGP1	1	OVGP1
ENSMMUG00000002789_4	ENSG00000085491_17	1434	1	1434	0	2494	1350	1434	98.047	100	100	1	SLC25A24	1	SLC25A24
ENSMMUG00000006143_4	ENSG00000085511_20	4827	646	5427	0	8183	4431	4806	97.482	86	86	6	MAP3K4	4	MAP3K4
ENSMMUG00000043070_2	ENSG00000085514_16	912	286	1110	0	1016	550	852	88.732	74	74	7	PILRA	3	PILRA
ENSMMUG00000004706_4	ENSG00000085552_17	3540	1329	3624	0	3897	2110	2296	97.3	63	63	1	IGSF9	1	IGSF9
ENSMMUG00000000917_4	ENSG00000085662_14	951	332	1218	0	1555	842	887	98.309	73	73	7	AKR1B1	3	AKR1B1
ENSMMUG00000006308_4	ENSG00000085719_13	1614	1	1614	0	2820	1527	1614	98.203	100	100	8	CPNE3	8	CPNE3
ENSMMUG00000002991_4	ENSG00000085721_13	1956	141	2007	0	3177	1720	1867	97.375	93	93	16	RRN3	20	RRN3
ENSMMUG00000051614_1	ENSG00000085741_13	1065	1	991	0	1714	928	991	97.881	88	88	11	WNT11	14	WNT11
ENSMMUG00000030833_3	ENSG00000085760_15	2184	1	2184	0	3563	1929	2184	96.108	100	100	2	MTIF2	13	MTIF2
ENSMMUG00000013777_4	ENSG00000085788_14	2136	1	2136	0	3746	2028	2136	98.315	100	100	8	DDHD2	8	DDHD2
ENSMMUG00000004564_4	ENSG00000085831_16	1842	1	1839	0	3110	1684	1842	97.177	100	100	1	TTC39A	1	TTC39A
ENSMMUG00000012055_4	ENSG00000085832_17	2691	762	2805	0	3478	1883	2044	97.407	73	73	1	EPS15	1	EPS15
ENSMMUG00000052294_1	ENSG00000085840_13	2586	1	2577	0	4169	2257	2586	95.824	100	100	1	ORC1	1	ORC1
ENSMMUG00000021999_4	ENSG00000085871_9	444	1	444	0	804	435	444	99.324	100	100	4	MGST2	5	MGST2
ENSMMUG00000012958_4	ENSG00000085872_15	2784	1	2784	0	4710	2550	2784	97.198	100	100	19	CHERP	19	CHERP
ENSMMUG00000023358_4	ENSG00000085978_22	1875	1	1875	0	3241	1755	1875	97.867	100	100	2	ATG16L1	12	ATG16L1
ENSMMUG00000005650_4	ENSG00000085982_14	3744	1	3599	0	6111	3309	3599	97.333	97	97	2	USP40	12	USP40
ENSMMUG00000015078_4	ENSG00000085998_14	2247	1	1872	0	3286	1779	1873	98.345	94	94	1	POMGNT1	1	POMGNT1
ENSMMUG00000011568_4	ENSG00000085999_13	2244	1	2244	0	3873	2097	2244	97.816	100	100	1	RAD54L	1	RAD54L
ENSMMUG00000015371_4	ENSG00000086015_22	5397	696	5601	0	8181	4430	4918	96.808	88	88	1	MAST2	1	MAST2
ENSMMUG00000007740_4	ENSG00000086061_16	1194	1	1194	0	2117	1146	1194	98.66	100	100	9	DNAJA1	15	DNAJA1
ENSMMUG00000064987_1	ENSG00000086062_13	1197	1	1197	0	1967	1065	1197	96.324	100	100	9	B4GALT1	15	B4GALT1
ENSMMUG00000020149_3	ENSG00000086065_14	660	1	660	0	1186	642	660	99.091	100	100	9	CHMP5	15	CHMP5
ENSMMUG00000043096_2	ENSG00000086102_19	3363	1	3363	0	5895	3192	3363	98.305	100	100	9	NFX1	15	NFX1
ENSMMUG00000021688_4	ENSG00000086159_13	849	1	642	0	1092	591	642	97.352	62	62	12	AQP6	11	AQP6
ENSMMUG00000000400_4	ENSG00000086189_11	954	493	1182	0	1225	663	690	98.696	58	58	5	DIMT1	6	DIMT1
ENSMMUG00000001233_4	ENSG00000086200_17	3048	42	2976	0	5204	2818	2935	98.671	99	99	5	IPO11	6	IPO11
ENSMMUG00000012596_4	ENSG00000086205_18	2253	1	2253	0	3917	2121	2253	98.047	100	100	11	FOLH1	14	FOLH1
ENSMMUG00000030419_3	ENSG00000086232_13	1893	1	1886	0	3085	1670	1886	96.182	99	99	7	EIF2AK1	3	EIF2AK1
ENSMMUG00000010167_4	ENSG00000086288_12	1767	1	1767	0	2782	1506	1767	95.076	100	100	7	NME8	3	NME8
ENSMMUG00000050109_1	ENSG00000086289_12	675	10	684	0	1109	600	675	96.296	99	99	7	EPDR1	3	EPDR1
ENSMMUG00000023230_4	ENSG00000086300_16	606	101	684	0	1040	563	584	98.801	85	85	7	SNX10	3	SNX10
ENSMMUG00000021233_4	ENSG00000086475_15	1179	1	1179	0	2039	1104	1179	97.88	100	100	10	SEPHS1	9	SEPHS1
ENSMMUG00000000609_4	ENSG00000086504_17	771	1	771	0	1275	690	771	96.498	100	100	16	MRPL28	20	MRPL28
ENSMMUG00000042961_2	ENSG00000086506_3	429	1	429	0	643	348	429	93.706	100	100	16	HBQ1	20	HBQ1
ENSMMUG00000017706_4	ENSG00000086544_3	2052	1	2052	0	3507	1899	2052	97.515	100	100	19	ITPKC	19	ITPKC
ENSMMUG00000038920_2	ENSG00000086548_9	1035	27	958	0	1168	632	932	89.27	59	59	19	CEACAM6	19
ENSMMUG00000003497_4	ENSG00000086570_12	13050	1	13050	0	22166	12003	13050	97.326	100	100	5	FAT2	6	FAT2
ENSMMUG00000020683_4	ENSG00000086589_12	1263	1	1263	0	2211	1197	1263	98.258	100	100	5	RBM22	6	RBM22
ENSMMUG00000058836_1	ENSG00000086598_11	606	1	627	0	983	532	627	95.534	100	100	12	TMED2	11	TMED2
ENSMMUG00000044139_2	ENSG00000086619_14	1404	1	1404	0	2510	1359	1404	98.932	100	100	1	ERO1B	1	ERO1B
ENSMMUG00000056992_1	ENSG00000086666_19	627	1	627	0	1109	600	627	98.565	100	100	15	ZFAND6	7	ZFAND6
ENSMMUG00000037580_2	ENSG00000086696_11	1164	1	1164	0	1801	975	1164	94.588	100	100	16	HSD17B2	20	HSD17B2
ENSMMUG00000016237_4	ENSG00000086712_13	1587	1	1575	0	2682	1452	1587	97.29	100	100	X	TXLNG	X	TXLNG
ENSMMUG00000005066_4	ENSG00000086717_18	1962	1	1962	0	3319	1797	1962	97.197	100	100	X	PPEF1	X	PPEF1
ENSMMUG00000003840_4	ENSG00000086730_17	732	1	732	0	1120	606	736	94.293	100	100	7	LAT2	3	LAT2
ENSMMUG00000006362_4	ENSG00000086758_16	13125	1	13125	0	23496	12723	13125	98.979	100	100	X	HUWE1	X	HUWE1
ENSMMUG00000023772_4	ENSG00000086827_9	2340	1	2337	0	4058	2197	2340	97.991	100	100	11	ZW10	14	ZW10
ENSMMUG00000014003_4	ENSG00000086848_15	1857	1756	3586	0	3096	1676	1852	97.03	51	51	11	ALG9	14
ENSMMUG00000006715_4	ENSG00000086967_10	3426	1	3426	0	5596	3030	3426	96.147	100	100	19	MYBPC2	19	MYBPC2
ENSMMUG00000011116_4	ENSG00000086991_13	1737	1	1737	0	2987	1617	1737	97.697	100	100	11	NOX4	14	NOX4
ENSMMUG00000006234_4	ENSG00000087008_16	2103	542	1839	0	2076	1124	1298	95.532	59	59	4	ACOX3	5	ACOX3
ENSMMUG00000014801_4	ENSG00000087053_20	1932	1	1932	0	3408	1845	1932	98.499	100	100	11	MTMR2	14	MTMR2
ENSMMUG00000009223_4	ENSG00000087074_8	2025	1	1340	0	2109	1142	1343	95.086	62	62	19	PPP1R15A	19	PPP1R15A
ENSMMUG00000028736_3	ENSG00000087076_9	813	88	900	0	1375	744	814	97.174	90	90	19	HSD17B14	19	HSD17B14
ENSMMUG00000021252_4	ENSG00000087077_14	1431	1	1431	0	2377	1287	1431	96.646	100	100	7	TRIP6	3	TRIP6
ENSMMUG00000058568_1	ENSG00000087085_16	1854	703	2425	0	2889	1564	1723	96.924	68	68	7	ACHE	3	ACHE
ENSMMUG00000003909_4	ENSG00000087086_15	528	1	528	0	887	480	528	96.97	100	100	19	FTL	19	FTL
ENSMMUG00000021255_4	ENSG00000087087_20	2631	1	2631	0	4444	2406	2631	97.149	100	100	7	SRRT	3	SRRT
ENSMMUG00000003907_4	ENSG00000087088_20	657	270	829	0	881	477	575	94.783	67	67	19	BAX	19	BAX
ENSMMUG00000018719_3	ENSG00000087095_13	1584	1	1582	0	2883	1561	1582	99.558	99	99	17	NLK	16	NLK
ENSMMUG00000012240_4	ENSG00000087111_21	1668	1	1668	0	2820	1527	1668	97.182	100	100	17	PIGS	16	PIGS
ENSMMUG00000002488_4	ENSG00000087116_16	3636	383	3882	0	5716	3095	3500	96.143	90	90	5	ADAMTS2	6	ADAMTS2
ENSMMUG00000011103_4	ENSG00000087128_10	1272	1	1269	0	2145	1161	1269	97.163	100	100	4	TMPRSS11E	5	TMPRSS11E
ENSMMUG00000019923_4	ENSG00000087152_15	1065	1	1044	0	1753	949	1065	96.714	100	100	17	ATXN7L3	16	ATXN7L3
ENSMMUG00000008237_4	ENSG00000087157_19	1671	1	1402	0	2374	1285	1402	97.218	75	75	17	PGS1	16	PGS1
ENSMMUG00000016769_4	ENSG00000087191_13	1221	1	1221	0	2128	1152	1221	98.116	100	100	17	PSMC5	16	PSMC5
ENSMMUG00000022838_4	ENSG00000087206_17	2160	1	2160	0	3563	1929	2166	96.445	100	100	5	UIMC1	6	UIMC1
ENSMMUG00000017563_4	ENSG00000087237_12	1482	22	1503	0	2449	1326	1482	96.491	99	99	16	CETP	20	CETP
ENSMMUG00000004475_4	ENSG00000087245_13	1983	1	1983	0	3380	1830	1983	97.428	100	100	16	MMP2	20	MMP2
ENSMMUG00000060235_1	ENSG00000087250_9	342	1	207	1.21e-99	344	186	207	96.618	100	100	16	MT3	20	MT3
ENSMMUG00000004478_4	ENSG00000087253_13	1635	1	1635	0	2804	1518	1635	97.615	100	100	16	LPCAT2	20	LPCAT2
ENSMMUG00000019900_4	ENSG00000087258_16	1065	1	1065	0	1917	1038	1065	99.155	100	100	16	GNAO1	20	GNAO1
ENSMMUG00000029125_3	ENSG00000087263_17	1629	1	1595	0	2726	1476	1598	97.497	96	96	16	OGFOD1	20	OGFOD1
ENSMMUG00000014335_4	ENSG00000087266_17	1857	1	1579	0	2584	1399	1579	96.2	79	79	4	SH3BP2	5	SH3BP2
ENSMMUG00000008385_4	ENSG00000087269_16	2574	1	2574	0	4189	2268	2574	96.037	100	100	4	NOP14	5	NOP14
ENSMMUG00000007468_4	ENSG00000087299_12	1392	1	1196	0	2049	1109	1196	97.575	79	79	14	L2HGDH	7	L2HGDH
ENSMMUG00000006997_4	ENSG00000087301_9	2478	19	2475	0	4089	2214	2457	96.703	99	99	14	TXNDC16	7	TXNDC16
ENSMMUG00000018200_4	ENSG00000087302_9	735	1	735	0	1303	705	735	98.639	100	100	14	RTRAF	7	RTRAF
ENSMMUG00000018201_4	ENSG00000087303_18	4128	1	4131	0	6916	3745	4131	96.901	100	100	14	NID2	7	NID2
ENSMMUG00000053724_1	ENSG00000087338_5	1548	1	1548	0	2760	1494	1548	98.837	100	100	2	GMCL1	13	GMCL1
ENSMMUG00000011743_4	ENSG00000087365_16	2688	1	2688	0	4693	2541	2688	98.177	100	100	11	SF3B2	14	SF3B2
ENSMMUG00000021742_4	ENSG00000087448_11	1518	1	1518	0	2704	1464	1518	98.814	100	100	12	KLHL42	11	KLHL42
ENSMMUG00000013655_4	ENSG00000087470_19	2250	160	2409	0	4006	2169	2250	98.8	93	93	12	DNM1L	11	DNM1L
ENSMMUG00000010531_4	ENSG00000087494_16	630	1	524	0	935	506	524	98.855	98	98	12	PTHLH	11	PTHLH
ENSMMUG00000016292_4	ENSG00000087495_17	1680	1	1680	0	2898	1569	1680	97.798	100	100	20	PHACTR3	10	PHACTR3
ENSMMUG00000015811_4	ENSG00000087502_18	1161	1	1134	0	2015	1091	1134	98.765	100	100	12	ERGIC2	11	ERGIC2
ENSMMUG00000009364_4	ENSG00000087510_7	1353	1	1353	0	2300	1245	1353	97.339	100	100	20	TFAP2C	10	TFAP2C
ENSMMUG00000000070_4	ENSG00000087586_18	1212	1	1212	0	2084	1128	1212	97.69	100	100	20	AURKA	10	AURKA
ENSMMUG00000000073_4	ENSG00000087589_17	2361	1	2361	0	3845	2082	2361	96.061	100	100	20	CASS4	10	CASS4
ENSMMUG00000015740_4	ENSG00000087842_11	873	1	873	0	1530	828	873	98.282	100	100	X	PIR	X	PIR
ENSMMUG00000011967_4	ENSG00000087903_13	2172	940	2214	0	2178	1179	1275	97.49	58	58	19	RFX2	19	RFX2
ENSMMUG00000022155_4	ENSG00000088002_12	1098	1	1090	0	1783	965	1093	96.157	99	99	19	SULT2B1	19	SULT2B1
ENSMMUG00000020046_4	ENSG00000088035_18	1524	1	1524	0	2599	1407	1524	97.441	100	100	1	ALG6	1	ALG6
ENSMMUG00000009698_4	ENSG00000088038_19	2262	1	2032	0	3520	1906	2038	97.89	86	86	19	CNOT3	19	CNOT3
ENSMMUG00000005610_4	ENSG00000088179_9	2781	142	2922	0	4998	2706	2781	99.101	95	95	2	PTPN4	12	PTPN4
ENSMMUG00000021343_4	ENSG00000088205_13	2013	1	2013	0	3325	1800	2016	96.478	100	100	2	DDX18	12	DDX18
ENSMMUG00000002961_4	ENSG00000088256_9	1080	1	1080	0	1879	1017	1080	98.056	100	100	19	GNA11	19	GNA11
ENSMMUG00000042021_2	ENSG00000088280_19	2712	1	2712	0	4543	2460	2712	96.903	100	100	1	ASAP3	1	ASAP3
ENSMMUG00000010032_4	ENSG00000088298_13	1737	1	1737	0	3025	1638	1737	98.1	100	100	20	EDEM2	10	EDEM2
ENSMMUG00000019474_4	ENSG00000088305_18	2562	1102	2538	0	2543	1377	1437	98.608	57	57	20	DNMT3B	10	DNMT3B
ENSMMUG00000058583_1	ENSG00000088320_4	897	1	921	0	1435	777	921	95.223	100	100	20	REM1	10	REM1
ENSMMUG00000051112_1	ENSG00000088356_6	402	1	402	0	693	375	402	97.761	100	100	20	PDRG1	10	PDRG1
ENSMMUG00000020690_4	ENSG00000088367_23	4788	1	4788	0	7962	4311	4788	96.679	100	100	20	EPB41L1	10	EPB41L1
ENSMMUG00000001402_4	ENSG00000088386_17	2127	16	2139	0	3325	1800	2124	94.915	99	99	13	SLC15A1	17	SLC15A1
ENSMMUG00000018657_4	ENSG00000088387_19	6306	129	4073	0	6913	3743	3945	98.302	62	62	13	DOCK9	17	DOCK9
ENSMMUG00000018929_4	ENSG00000088448_14	1263	238	1368	0	1973	1068	1131	98.143	83	83	13	ANKRD10	17	ANKRD10
ENSMMUG00000013063_4	ENSG00000088451_11	1053	1	555	0	965	522	555	98.018	51	51	13	TGDS	17	TGDS
ENSMMUG00000004273_4	ENSG00000088538_13	6093	355	5836	0	9736	5272	5500	98.673	83	83	3	DOCK3	2	DOCK3
ENSMMUG00000020473_4	ENSG00000088682_14	957	8	924	0	1478	800	917	95.747	94	94	16	COQ9	20
ENSMMUG00000045275_2	ENSG00000088727_13	2373	365	2148	0	3090	1673	1784	97.926	83	83	3	KIF9	2	KIF9
ENSMMUG00000014506_4	ENSG00000088756_13	2190	635	2100	0	2497	1352	1466	97.408	70	70	18	ARHGAP28	18	ARHGAP28
ENSMMUG00000013740_4	ENSG00000088766_12	906	2430	3030	0	1038	562	601	97.837	20	20	20	CRLS1	10	MCM8
ENSMMUG00000050398_1	ENSG00000088782_5	300	1	279	8.63e-107	368	199	291	90.378	99	99	20	DEFB127	10	DEFB127
ENSMMUG00000018123_4	ENSG00000088808_18	3273	1734	3861	0	3555	1925	2130	96.808	55	55	14	PPP1R13B	7	PPP1R13B
ENSMMUG00000022283_4	ENSG00000088812_18	4290	1	4293	0	7454	4036	4293	98.02	100	100	20	ATRN	10	ATRN
ENSMMUG00000020912_4	ENSG00000088826_18	1758	1	1758	0	3031	1641	1758	97.782	100	100	20	SMOX	10	SMOX
ENSMMUG00000022070_4	ENSG00000088827_13	5130	1	5130	0	8344	4518	5130	96.023	100	100	20	SIGLEC1	10	SIGLEC1
ENSMMUG00000015996_4	ENSG00000088832_18	390	1	199	8.01e-105	363	196	199	99.497	47	47	20	FKBP1A	10	FKBP1A
ENSMMUG00000015994_4	ENSG00000088833_18	1119	1	1119	0	2023	1095	1119	99.285	100	100	20	NSFL1C	10	NSFL1C
ENSMMUG00000003633_4	ENSG00000088836_14	2757	1	2778	0	4373	2368	2778	95.212	100	100	20	SLC4A11	10	SLC4A11
ENSMMUG00000017467_4	ENSG00000088854_13	3534	300	3753	0	6035	3268	3454	98.205	92	92	20	C20orf194	10	C10H20orf194
ENSMMUG00000010054_4	ENSG00000088876_13	1923	304	1800	0	2566	1389	1497	97.595	83	83	20	ZNF343	10	ZNF343
ENSMMUG00000021331_4	ENSG00000088881_21	1809	48	1842	0	3144	1702	1796	98.274	97	97	20	EBF4	10	EBF4
ENSMMUG00000021332_4	ENSG00000088882_8	2205	1	2199	0	3701	2004	2205	97.007	100	100	20	CPXM1	10	CPXM1
ENSMMUG00000017150_4	ENSG00000088888_18	1623	1	1626	0	2567	1390	1629	95.212	100	100	20	MAVS	10	MAVS
ENSMMUG00000010028_4	ENSG00000088899_15	2022	91	2112	0	3413	1848	2022	97.132	96	96	20	LZTS3	10	LZTS3
ENSMMUG00000011634_4	ENSG00000088926_14	1878	1	1878	0	3031	1641	1878	95.793	100	100	4	F11	5	F11
ENSMMUG00000011405_4	ENSG00000088930_8	2853	1	2853	0	5147	2787	2853	99.229	100	100	20	XRN2	10	XRN2
ENSMMUG00000002060_4	ENSG00000088970_16	2022	1	2037	0	3299	1786	2037	96.024	100	100	20	KIZ	10	KIZ
ENSMMUG00000017478_4	ENSG00000088992_18	645	1	645	0	1136	615	645	98.45	100	100	12	TESC	11	TESC
ENSMMUG00000011476_4	ENSG00000089006_17	1215	1	1215	0	2128	1152	1215	98.272	100	100	20	SNX5	10	SNX5
ENSMMUG00000007433_4	ENSG00000089009_16	867	1	867	0	1513	819	867	98.155	100	100	12	RPL6	11	RPL6
ENSMMUG00000018473_4	ENSG00000089012_14	1164	1	1164	0	1790	969	1164	94.416	100	100	20	SIRPG	10	SIRPG
ENSMMUG00000022353_4	ENSG00000089022_14	1422	1	1416	0	2521	1365	1422	98.734	100	100	12	MAPKAPK5	11	MAPKAPK5
ENSMMUG00000006298_4	ENSG00000089041_17	1788	1	973	0	1681	910	973	97.842	57	57	12	P2RX7	11	P2RX7
ENSMMUG00000062485_1	ENSG00000089048_15	2556	1	2565	0	4108	2224	2574	95.649	100	100	20	ESF1	10	ESF1
ENSMMUG00000004146_4	ENSG00000089050_16	561	1	561	0	992	537	561	98.574	100	100	20	RBBP9	10	RBBP9
ENSMMUG00000019090_4	ENSG00000089053_13	2268	1	2268	0	4028	2181	2268	98.721	100	100	12	ANAPC5	11	ANAPC5
ENSMMUG00000020005_4	ENSG00000089057_15	1953	1	1953	0	3347	1812	1953	97.593	100	100	20	SLC23A2	10	SLC23A2
ENSMMUG00000006723_4	ENSG00000089060_12	1755	1	1755	0	2876	1557	1755	96.239	100	100	12	SLC8B1	11	SLC8B1
ENSMMUG00000013258_4	ENSG00000089063_15	552	1	552	0	909	492	552	96.377	100	100	20	TMEM230	10	TMEM230
ENSMMUG00000004139_4	ENSG00000089091_16	2259	526	2334	0	2870	1554	1809	95.467	78	78	20	DZANK1	10	DZANK1
ENSMMUG00000042668_2	ENSG00000089101_19	3714	1	3714	0	6344	3435	3714	97.496	100	100	20	CFAP61	10	CFAP61
ENSMMUG00000061944_1	ENSG00000089116_4	1209	1	1209	0	2045	1107	1209	97.188	100	100	12	LHX5	11	LHX5
ENSMMUG00000006519_4	ENSG00000089123_16	1263	1	985	0	1748	946	985	98.68	73	73	20	TASP1	10	TASP1
ENSMMUG00000012782_4	ENSG00000089127_15	1245	265	1302	0	1696	918	1038	96.146	71	71	12	OAS1	11	OAS1
ENSMMUG00000009152_4	ENSG00000089154_11	8016	161	8160	0	13732	7436	8000	97.65	98	98	12	GCN1	11	GCN1
ENSMMUG00000009159_4	ENSG00000089159_17	3246	1	1997	0	3302	1788	1997	96.545	57	57	12	PXN	11	PXN
ENSMMUG00000046684_2	ENSG00000089163_4	945	28	970	0	1576	853	943	96.819	97	97	12	SIRT4	11	SIRT4
ENSMMUG00000012778_4	ENSG00000089169_15	2085	1	2085	0	3596	1947	2085	97.794	100	100	12	RPH3A	11	RPH3A
ENSMMUG00000009658_4	ENSG00000089177_19	4179	1	3498	0	6111	3309	3498	98.199	62	62	20	KIF16B	10	KIF16B
ENSMMUG00000013728_4	ENSG00000089195_15	1494	1	1494	0	2627	1422	1494	98.394	100	100	20	TRMT6	10	TRMT6
ENSMMUG00000013722_4	ENSG00000089199_10	2034	209	2193	0	3262	1766	1985	96.322	91	91	20	CHGB	10	CHGB
ENSMMUG00000005098_4	ENSG00000089220_5	564	268	831	0	976	528	564	97.872	68	68	12	PEBP1	11	PEBP1
ENSMMUG00000016202_4	ENSG00000089225_20	1557	1	1557	0	2687	1455	1557	97.816	100	100	12	TBX5	11	TBX5
ENSMMUG00000017107_4	ENSG00000089234_16	1779	1	1779	0	3053	1653	1779	97.639	100	100	12	BRAP	11	BRAP
ENSMMUG00000054840_1	ENSG00000089248_7	786	1	786	0	1341	726	786	97.455	100	100	12	ERP29	11	ERP29
ENSMMUG00000014027_4	ENSG00000089250_19	4407	1	4407	0	7424	4020	4407	97.073	100	100	12	NOS1	11	NOS1
ENSMMUG00000016276_4	ENSG00000089280_19	1584	1	1605	0	2396	1297	1621	93.893	100	100	16	FUS	20	TRIM72
ENSMMUG00000054817_1	ENSG00000089289_16	1020	1	1020	0	1762	954	1020	97.843	100	100	X	IGBP1	X	IGBP1
ENSMMUG00000023207_4	ENSG00000089327_15	585	127	672	0	859	465	547	95.247	81	81	19	FXYD5	19	FXYD5
ENSMMUG00000015744_4	ENSG00000089335_21	1437	462	1278	0	1243	673	817	94.125	48	48	19	ZNF302	19	ZNF181
ENSMMUG00000001538_4	ENSG00000089351_15	2424	1	2424	0	4100	2220	2424	97.195	100	100	19	GRAMD1A	19	GRAMD1A
ENSMMUG00000022127_4	ENSG00000089356_18	435	1	435	0	693	375	435	95.402	100	100	19	FXYD3	19
ENSMMUG00000002805_4	ENSG00000089472_16	3639	1	3639	0	6211	3363	3639	97.472	100	100	X	HEPH	X	HEPH
ENSMMUG00000009898_4	ENSG00000089486_17	627	1	627	0	1098	594	627	98.246	100	100	16	CDIP1	20	CDIP1
ENSMMUG00000006401_4	ENSG00000089558_9	3054	1	3054	0	5280	2859	3054	97.872	100	100	17	KCNH4	16	KCNH4
ENSMMUG00000018117_4	ENSG00000089597_18	2901	1	2901	0	5036	2727	2901	98.001	100	100	11	GANAB	14	GANAB
ENSMMUG00000003036_4	ENSG00000089639_11	2913	1	2925	0	4848	2625	2925	96.65	100	100	19	GMIP	19	GMIP
ENSMMUG00000023172_4	ENSG00000089682_16	1242	878	1577	0	1247	675	700	98.857	42	42	X	RBM41	X	RBM41
ENSMMUG00000056979_1	ENSG00000089692_9	1578	1	1570	0	2495	1351	1570	95.35	98	98	12	LAG3	11	LAG3
ENSMMUG00000012206_4	ENSG00000089693_11	747	1	747	0	1314	711	747	98.394	100	100	12	MLF2	11	MLF2
ENSMMUG00000007762_4	ENSG00000089723_10	705	78	780	0	1227	664	703	98.151	90	90	14	OTUB2	7	OTUB2
ENSMMUG00000007763_4	ENSG00000089737_17	2580	1	2571	0	4296	2326	2581	96.784	100	100	14	DDX24	7	DDX24
ENSMMUG00000004747_3	ENSG00000089775_12	1308	1	1308	0	2255	1221	1308	97.783	100	100	14	ZBTB25	7	ZBTB25
ENSMMUG00000015253_4	ENSG00000089818_18	828	1	828	0	1419	768	828	97.585	100	100	12	NECAP1	11	NECAP1
ENSMMUG00000000323_4	ENSG00000089820_16	2961	869	3030	0	3539	1916	2162	96.207	71	71	X	ARHGAP4	X	ARHGAP4
ENSMMUG00000028928_3	ENSG00000089847_12	3711	483	3703	0	5081	2751	3245	95.069	82	82	19	ANKRD24	19	ANKRD24
ENSMMUG00000008542_4	ENSG00000089876_12	2232	1	2235	0	3814	2065	2235	97.494	100	100	10	DHX32	9	DHX32
ENSMMUG00000005845_4	ENSG00000089902_10	1458	1	1423	0	2436	1319	1423	97.611	94	94	14	RCOR1	7	RCOR1
ENSMMUG00000008792_4	ENSG00000089916_18	1449	1	1449	0	2527	1368	1449	98.137	100	100	14	GPATCH2L	7	GPATCH2L
ENSMMUG00000020798_4	ENSG00000090006_18	4875	1	4873	0	8329	4510	4876	97.518	99	99	19	LTBP4	19	LTBP4
ENSMMUG00000015603_4	ENSG00000090013_11	738	245	621	9.83e-148	507	274	377	91.777	61	61	19	BLVRB	19	BLVRB
ENSMMUG00000016893_4	ENSG00000090020_11	2448	1	2447	0	4181	2264	2447	97.507	99	99	1	SLC9A1	1	SLC9A1
ENSMMUG00000003006_4	ENSG00000090054_15	1422	1	1422	0	2505	1356	1422	98.453	100	100	9	SPTLC1	15	SPTLC1
ENSMMUG00000018610_4	ENSG00000090060_18	2238	1	2238	0	4089	2214	2238	99.643	100	100	14	PAPOLA	7	PAPOLA
ENSMMUG00000001201_4	ENSG00000090061_17	1743	1	1743	0	3014	1632	1743	97.877	100	100	14	CCNK	7	CCNK
ENSMMUG00000022205_4	ENSG00000090097_22	1212	118	1329	0	2134	1155	1212	98.432	91	91	3	PCBP4	2	PCBP4
ENSMMUG00000003486_4	ENSG00000090104_12	630	1	630	0	1103	597	630	98.254	100	100	1	RGS1	1	RGS1
ENSMMUG00000050535_1	ENSG00000090263_16	321	1	321	1.64e-159	544	294	321	97.196	100	100	7	MRPS33	3	MRPS33
ENSMMUG00000015284_4	ENSG00000090266_13	318	1	318	7.59e-148	505	273	318	95.283	100	100	7	NDUFB2	3	NDUFB2
ENSMMUG00000010290_4	ENSG00000090273_14	996	1	999	0	1714	928	999	97.698	100	100	1	NUDC	1	NUDC
ENSMMUG00000014896_4	ENSG00000090339_9	1599	115	1632	0	2167	1173	1519	92.429	93	93	19	ICAM1	19	ICAM1
ENSMMUG00000017930_4	ENSG00000090372_15	2283	1	2283	0	3829	2073	2283	96.934	100	100	19	STRN4	19	STRN4
ENSMMUG00000054816_1	ENSG00000090376_11	1791	1	1791	0	3020	1635	1791	97.097	100	100	12	IRAK3	11	IRAK3
ENSMMUG00000008987_4	ENSG00000090382_7	447	1	447	0	699	378	447	94.855	100	100	12	LYZ	11	LYZ
ENSMMUG00000001302_4	ENSG00000090402_8	5484	1	5472	0	9064	4908	5485	96.536	100	100	3	SI	2	SI
ENSMMUG00000051774_1	ENSG00000090432_7	1059	1	1059	0	1845	999	1059	98.111	100	100	1	MUL1	1	MUL1
ENSMMUG00000044729_2	ENSG00000090447_12	1017	1	1017	0	1751	948	1017	97.738	100	100	16	TFAP4	20	TFAP4
ENSMMUG00000006297_4	ENSG00000090470_15	1458	1	1343	0	2178	1179	1343	96.054	60	60	15	PDCD7	7	PDCD7
ENSMMUG00000010949_4	ENSG00000090487_11	927	668	1533	0	1506	815	866	98.037	56	56	15	SPG21	7	SPG21
ENSMMUG00000018909_4	ENSG00000090512_12	1149	1	1056	0	1541	834	1057	92.999	82	82	3	FETUB	2	FETUB
ENSMMUG00000040181_2	ENSG00000090520_12	1077	1	1075	0	1914	1036	1075	98.791	99	99	3	DNAJB11	2
ENSMMUG00000000623_4	ENSG00000090530_10	2127	1	2118	0	3559	1927	2127	96.944	100	100	3	P3H2	2	P3H2
ENSMMUG00000007525_4	ENSG00000090534_20	1482	1	1062	0	1829	990	1062	97.74	100	100	3	THPO	2	THPO
ENSMMUG00000007528_4	ENSG00000090539_15	2868	1	2868	0	4848	2625	2868	97.176	100	100	3	CHRD	2	CHRD
ENSMMUG00000051892_1	ENSG00000090554_13	708	586	1296	0	1177	637	711	96.624	55	55	19	FLT3LG	19	FLT3LG
ENSMMUG00000000613_4	ENSG00000090565_17	2271	1	2017	0	3299	1786	2017	96.182	78	78	16	RAB11FIP3	20	RAB11FIP3
ENSMMUG00000012439_4	ENSG00000090581_10	918	306	1038	0	1160	628	733	95.225	71	71	16	GNPTG	20	GNPTG
ENSMMUG00000009789_4	ENSG00000090612_22	2844	1	2826	0	4687	2538	2844	96.519	100	100	12	ZNF268	11	ZNF268
ENSMMUG00000031451_3	ENSG00000090615_15	4497	1	3491	0	5638	3053	3491	95.932	79	79	12	GOLGA3	11	GOLGA3
ENSMMUG00000007497_4	ENSG00000090621_15	1983	1	1983	0	3546	1920	1983	98.941	100	100	1	PABPC4	1	PABPC4
ENSMMUG00000022463_4	ENSG00000090659_18	1215	324	1195	0	1290	698	872	93.349	65	65	19	CD209	19	CD209
ENSMMUG00000011178_4	ENSG00000090661_12	1185	604	1788	0	1796	972	1188	94.024	66	66	19	CERS4	19	CERS4
ENSMMUG00000011389_4	ENSG00000090674_16	1743	1	1235	0	2148	1163	1235	98.057	58	58	19	MCOLN1	19	MCOLN1
ENSMMUG00000017344_4	ENSG00000090686_16	3144	97	2059	0	3450	1868	1963	98.421	62	62	1	USP48	1	USP48
ENSMMUG00000020965_4	ENSG00000090776_6	1041	1	1041	0	1812	981	1041	98.079	100	100	X	EFNB1	X	EFNB1
ENSMMUG00000023147_4	ENSG00000090857_14	2640	1	2637	0	4604	2493	2637	98.18	100	100	16	PDPR	20	PDPR
ENSMMUG00000021653_4	ENSG00000090861_17	3000	1	2400	0	4045	2190	2400	97.083	83	83	16	AARS1	20	AARS1
ENSMMUG00000000226_4	ENSG00000090863_12	3612	1	3639	0	6119	3313	3639	97.142	100	100	16	GLG1	20	GLG1
ENSMMUG00000013940_4	ENSG00000090889_12	3699	1	3705	0	6527	3534	3705	98.489	100	100	X	KIF4A	X	KIF4A
ENSMMUG00000020428_4	ENSG00000090905_19	5889	1	5907	0	10538	5706	5907	98.917	100	100	16	TNRC6A	20	TNRC6A
ENSMMUG00000019369_4	ENSG00000090924_15	4161	1	4164	0	6734	3646	4167	95.872	100	100	19	PLEKHG2	19	PLEKHG2
ENSMMUG00000019093_4	ENSG00000090932_11	1857	1	1857	0	2976	1611	1857	95.584	100	100	19	DLL3	19	DLL3
ENSMMUG00000015931_4	ENSG00000090975_13	4050	1	4038	0	6726	3642	4050	96.691	100	100	12	PITPNM2	11	PITPNM2
ENSMMUG00000023427_4	ENSG00000090989_18	2685	1150	2760	0	2848	1542	1611	98.572	58	58	4	EXOC1	5	EXOC1
ENSMMUG00000004476_4	ENSG00000091009_8	3183	1	3183	0	5646	3057	3183	98.68	100	100	5	RBM27	6	RBM27
ENSMMUG00000017864_4	ENSG00000091039_17	2670	82	2709	0	4665	2526	2628	98.706	97	97	12	OSBPL8	11	OSBPL8
ENSMMUG00000017570_4	ENSG00000091073_19	1869	1	1869	0	3042	1647	1869	96.041	100	100	7	DTX2	3	DTX2
ENSMMUG00000021754_4	ENSG00000091106_19	3075	1	3075	0	5120	2772	3075	96.715	100	100	2	NLRC4	13	NLRC4
ENSMMUG00000017575_4	ENSG00000091127_14	1986	154	2157	0	3391	1836	2004	97.355	93	93	7	PUS7	3	PUS7
ENSMMUG00000021289_4	ENSG00000091128_13	5286	1	5289	0	8839	4786	5290	96.843	100	100	7	LAMB4	3	LAMB4
ENSMMUG00000021293_4	ENSG00000091129_21	3915	1	3927	0	6809	3687	3927	98.014	100	100	7	NRCAM	3	NRCAM
ENSMMUG00000006567_4	ENSG00000091136_15	5361	1	5361	0	9291	5031	5361	97.948	100	100	7	LAMB1	3	LAMB1
ENSMMUG00000019125_4	ENSG00000091137_14	2343	1	2343	0	3973	2151	2343	97.268	100	100	7	SLC26A4	3	SLC26A4
ENSMMUG00000060405_1	ENSG00000091138_13	2295	1	2277	0	3314	1794	2298	92.863	100	100	7	SLC26A3	3	SLC26A3
ENSMMUG00000006564_4	ENSG00000091140_14	1530	42	1533	0	2684	1453	1492	99.129	97	97	7	DLD	3	DLD
ENSMMUG00000012916_4	ENSG00000091157_14	4473	1	4473	0	7806	4227	4473	98.167	100	100	18	WDR7	18	WDR7
ENSMMUG00000012915_4	ENSG00000091164_13	870	1	840	0	1474	798	840	98.333	96	96	18	TXNL1	18	TXNL1
ENSMMUG00000001849_4	ENSG00000091181_20	1263	1	1263	0	2056	1113	1263	96.041	100	100	3	IL5RA	2	IL5RA
ENSMMUG00000041962_2	ENSG00000091262_16	4512	96	4572	0	7304	3955	4477	96.113	98	98	16	ABCC6	20	ABCC6
ENSMMUG00000001443_4	ENSG00000091317_8	552	1	552	0	887	480	552	95.652	100	100	3	CMTM6	2	CMTM6
ENSMMUG00000020792_4	ENSG00000091428_18	3036	1	2559	0	4505	2439	2559	98.437	81	81	2	RAPGEF4	12	RAPGEF4
ENSMMUG00000014672_4	ENSG00000091436_17	2403	1	2403	0	4222	2286	2403	98.377	100	100	2	MAP3K20	12	MAP3K20
ENSMMUG00000057558_1	ENSG00000091482_8	267	1	267	1.15e-139	477	258	267	98.876	100	100	X	SMPX	X	SMPX
ENSMMUG00000005667_4	ENSG00000091483_7	1533	1	1533	0	2654	1437	1533	97.913	100	100	1	FH	1	FH
ENSMMUG00000020349_4	ENSG00000091490_11	3399	1128	3369	0	3897	2110	2242	98.037	67	67	4	SEL1L3	5	SEL1L3
ENSMMUG00000008916_4	ENSG00000091513_16	2097	1	2097	0	3241	1755	2100	94.571	100	100	3	TF	2	TF
ENSMMUG00000000058_4	ENSG00000091527_16	777	1	623	0	1037	561	626	96.645	97	97	3	CDV3	2	CDV3
ENSMMUG00000018344_4	ENSG00000091536_19	10593	1	10587	0	17307	9372	10608	96.173	100	100	17	MYO15A	16	MYO15A
ENSMMUG00000018352_4	ENSG00000091542_9	1185	1	1185	0	2122	1149	1185	98.987	100	100	17	ALKBH5	16	ALKBH5
ENSMMUG00000015120_4	ENSG00000091583_11	1038	82	1116	0	1692	916	1038	96.146	93	93	17	APOH	16	APOH
ENSMMUG00000030453_3	ENSG00000091592_16	4422	1	2887	0	4324	2341	2887	93.765	63	63	17	NLRP1	16	NLRP1
ENSMMUG00000017763_4	ENSG00000091622_16	2925	146	3054	0	4881	2643	2909	96.975	95	95	17	PITPNM3	16	PITPNM3
ENSMMUG00000054585_1	ENSG00000091640_8	684	363	804	0	739	400	442	96.833	55	55	17	SPAG7	16	SPAG7
ENSMMUG00000011942_3	ENSG00000091651_9	759	1	757	0	1293	700	757	97.49	99	99	16	ORC6	20	ORC6
ENSMMUG00000019414_4	ENSG00000091656_19	10851	1	10848	0	19077	10330	10851	98.406	100	100	8	ZFHX4	8	ZFHX4
ENSMMUG00000020368_4	ENSG00000091664_9	1749	1	1749	0	3081	1668	1749	98.456	100	100	11	SLC17A6	14	SLC17A6
ENSMMUG00000009495_4	ENSG00000091704_10	1260	1	1260	0	2061	1116	1260	96.19	100	100	7	CPA1	3	CPA1
ENSMMUG00000019045_4	ENSG00000091831_24	1788	1	1788	0	3131	1695	1788	98.266	100	100	6	ESR1	4	ESR1
ENSMMUG00000019078_4	ENSG00000091844_8	633	1	633	0	1098	594	633	97.946	100	100	6	RGS17	4	RGS17
ENSMMUG00000010139_4	ENSG00000091879_14	1491	1	1491	0	2582	1398	1491	97.921	100	100	8	ANGPT2	8	ANGPT2
ENSMMUG00000059624_1	ENSG00000091947_10	774	1	774	0	1391	753	774	99.096	100	100	17	TMEM101	16	TMEM101
ENSMMUG00000016076_4	ENSG00000091972_18	885	12	803	0	1330	720	792	96.97	88	88	3	CD200	2	CD200
ENSMMUG00000003061_4	ENSG00000091986_16	2853	1	2853	0	4865	2634	2853	97.441	100	100	3	CCDC80	2	CCDC80
ENSMMUG00000019294_4	ENSG00000092009_10	744	1	601	0	1044	565	601	98.003	80	80	14	CMA1	7	CMA1
ENSMMUG00000012462_4	ENSG00000092010_15	753	1	670	0	1199	649	670	98.955	89	89	14	PSME1	7	PSME1
ENSMMUG00000003530_4	ENSG00000092020_11	1362	1	1362	0	2444	1323	1362	99.046	100	100	14	PPP2R3C	7	PPP2R3C
ENSMMUG00000002668_4	ENSG00000092036_19	1092	1	1056	0	1829	990	1056	97.917	96	96	14	HAUS4	7
ENSMMUG00000041108_2	ENSG00000092051_17	1890	1	1887	0	3290	1781	1887	98.145	100	100	14	JPH4	7	JPH4
ENSMMUG00000014762_4	ENSG00000092054_13	5808	1	5700	0	9568	5181	5700	96.965	93	93	14	MYH7	7	MYH7
ENSMMUG00000056675_1	ENSG00000092067_6	846	1	846	0	1474	798	846	98.109	100	100	14	CEBPE	7	CEBPE
ENSMMUG00000019653_4	ENSG00000092068_20	1608	1	1606	0	2817	1525	1606	98.319	99	99	14	SLC7A8	7	SLC7A8
ENSMMUG00000006848_4	ENSG00000092094_11	1008	1	1008	0	1784	966	1008	98.611	100	100	14	OSGEP	7	OSGEP
ENSMMUG00000014748_4	ENSG00000092096_18	1896	1	1162	0	2052	1111	1162	98.537	72	72	14	SLC22A17	7	SLC22A17
ENSMMUG00000012474_4	ENSG00000092098_17	3219	223	3441	0	5529	2994	3219	97.67	94	94	14	RNF31	7
ENSMMUG00000019692_4	ENSG00000092108_22	1929	1	1926	0	3437	1861	1929	98.86	100	100	14	SCFD1	7	SCFD1
ENSMMUG00000019691_4	ENSG00000092140_16	2211	1	2121	0	3751	2031	2121	98.586	100	100	14	G2E3	7	G2E3
ENSMMUG00000003120_4	ENSG00000092148_13	7845	1	7833	0	13845	7497	7850	98.548	100	100	14	HECTD1	7	HECTD1
ENSMMUG00000014809_4	ENSG00000092199_18	921	1	921	0	1674	906	921	99.457	100	100	14	HNRNPC	7	HNRNPC
ENSMMUG00000021552_4	ENSG00000092200_13	3861	1	3090	0	5110	2767	3099	96.483	83	83	14	RPGRIP1	7	RPGRIP1
ENSMMUG00000015000_4	ENSG00000092201_10	3144	1	3144	0	5579	3021	3144	98.696	100	100	14	SUPT16H	7	SUPT16H
ENSMMUG00000015004_4	ENSG00000092203_15	1866	1	1866	0	3325	1800	1866	98.821	100	100	14	TOX4	7	TOX4
ENSMMUG00000012452_4	ENSG00000092295_12	2454	1	2457	0	4096	2218	2457	96.785	100	100	14	TGM1	7	TGM1
ENSMMUG00000029407_3	ENSG00000092330_18	1356	1	1221	0	2095	1134	1221	97.625	84	84	14	TINF2	7	TINF2
ENSMMUG00000011361_4	ENSG00000092345_14	948	1	948	0	1663	900	948	98.312	100	100	3	DAZL	2	DAZL
ENSMMUG00000046495_2	ENSG00000092377_15	1569	1	1536	0	2305	1248	1548	93.669	91	91	Y	TBL1Y	Y	TBL1Y
ENSMMUG00000012265_4	ENSG00000092421_17	3144	1	3144	0	5469	2961	3144	98.06	100	100	5	SEMA6A	6	SEMA6A
ENSMMUG00000008575_4	ENSG00000092439_16	5598	1542	7140	0	9943	5384	5599	98.732	78	78	15	TRPM7	7	TRPM7
ENSMMUG00000013803_4	ENSG00000092445_12	2673	1	2673	0	4671	2529	2673	98.204	100	100	15	TYRO3	7	TYRO3
ENSMMUG00000022774_4	ENSG00000092470_12	1881	1	1878	0	3199	1732	1884	97.399	100	100	15	WDR76	7	WDR76
ENSMMUG00000001534_4	ENSG00000092529_25	2466	1	2466	0	4189	2268	2466	97.324	100	100	15	CAPN3	7	CAPN3
ENSMMUG00000009257_4	ENSG00000092607_15	1809	1	1024	0	1808	979	1024	98.535	54	54	1	TBX15	1	TBX15
ENSMMUG00000023089_4	ENSG00000092621_13	1602	46	1647	0	2737	1482	1602	97.503	97	97	1	PHGDH	1	PHGDH
ENSMMUG00000016859_4	ENSG00000092758_18	2055	1	2055	0	3358	1818	2055	96.156	100	100	20	COL9A3	10
ENSMMUG00000019457_4	ENSG00000092820_18	1761	49	1797	0	3003	1626	1749	97.656	97	97	6	EZR	4	EZR
ENSMMUG00000006251_4	ENSG00000092847_13	2676	1	2574	0	4632	2508	2574	99.145	100	100	1	AGO1	1	AGO1
ENSMMUG00000012028_4	ENSG00000092850_12	1293	1	1293	0	2244	1215	1293	97.989	100	100	1	TEKT2	1	TEKT2
ENSMMUG00000010961_4	ENSG00000092853_14	4020	1	4029	0	6889	3730	4029	97.568	100	100	1	CLSPN	1	CLSPN
ENSMMUG00000000750_4	ENSG00000092871_17	1092	445	1536	0	1912	1035	1092	98.26	71	71	17	RFFL	16	RFFL
ENSMMUG00000002822_4	ENSG00000092929_12	3429	1	3241	0	5498	2977	3242	97.286	99	99	17	UNC13D	16	UNC13D
ENSMMUG00000022414_4	ENSG00000092931_11	1350	1	1350	0	2394	1296	1350	98.667	100	100	17	MFSD11	16	MFSD11
ENSMMUG00000012718_4	ENSG00000092964_18	2034	1	1944	0	3419	1851	1944	98.405	95	95	8	DPYSL2	8	DPYSL2
ENSMMUG00000004071_4	ENSG00000092969_12	1329	1	1329	0	2388	1293	1329	99.097	100	100	1	TGFB2	1	TGFB2
ENSMMUG00000014946_4	ENSG00000092978_11	1587	1	1543	0	2739	1483	1543	98.704	97	97	1	GPATCH2	1	GPATCH2
ENSMMUG00000004132_4	ENSG00000093000_19	1407	1	1407	0	2316	1254	1410	96.383	100	100	22	NUP50	10	NUP50
ENSMMUG00000021904_4	ENSG00000093009_11	1797	1	1797	0	3053	1653	1797	97.329	100	100	22	CDC45	10	CDC45
ENSMMUG00000002529_4	ENSG00000093072_18	1536	1	1530	0	2466	1335	1536	95.703	100	100	22	ADA2	10	ADA2
ENSMMUG00000015090_4	ENSG00000093134_15	825	1	442	0	717	388	442	95.928	32	32	6	VNN3	4	VNN3
ENSMMUG00000015352_4	ENSG00000093144_19	924	1	924	0	1613	873	924	98.16	100	100	6	ECHDC1	4	ECHDC1
ENSMMUG00000022539_4	ENSG00000093167_18	2166	1	2166	0	3823	2070	2166	98.523	100	100	3	LRRFIP2	2	LRRFIP2
ENSMMUG00000021237_4	ENSG00000093183_14	912	1	912	0	1585	858	912	98.026	100	100	3	SEC22C	2	SEC22C
ENSMMUG00000004847_4	ENSG00000093217_11	1668	444	1689	0	2108	1141	1246	97.191	71	71	3	XYLB	2	XYLB
ENSMMUG00000016465_4	ENSG00000094631_21	3648	127	3774	0	6416	3474	3649	98.411	97	97	X	HDAC6	X	HDAC6
ENSMMUG00000053220_1	ENSG00000094661_3	1068	1	1068	0	1618	876	1068	94.007	100	100	19	OR1I1	19	OR1I1
ENSMMUG00000000570_4	ENSG00000094755_17	1323	61	1383	0	2311	1251	1323	98.186	96	96	5	GABRP	6	GABRP
ENSMMUG00000064317_1	ENSG00000094796_5	1251	1	1251	0	2023	1095	1251	95.843	100	100	17	KRT31	16	KRT31
ENSMMUG00000004755_4	ENSG00000094804_12	1683	100	1283	0	1982	1073	1184	96.875	62	62	17	CDC6	16	CDC6
ENSMMUG00000021204_4	ENSG00000094841_14	930	1	930	0	1618	876	930	98.065	100	100	X	UPRT	X	UPRT
ENSMMUG00000001515_4	ENSG00000094880_11	1794	1	1794	0	3136	1698	1794	98.216	100	100	5	CDC23	6	CDC23
ENSMMUG00000022036_4	ENSG00000094914_14	1641	125	1644	0	2647	1433	1520	98.092	92	92	12	AAAS	11	AAAS
ENSMMUG00000004950_4	ENSG00000094916_16	576	1	576	0	1026	555	576	98.785	100	100	12	CBX5	11	CBX5
ENSMMUG00000019727_4	ENSG00000094963_14	1608	1	1605	0	2699	1461	1605	97.009	99	99	1	FMO2	1	FMO2
ENSMMUG00000007280_4	ENSG00000094975_14	4218	289	3765	0	5930	3211	3480	97.557	92	92	1	SUCO	1	SUCO
ENSMMUG00000000974_4	ENSG00000095002_15	2817	1	2631	0	4567	2473	2634	97.988	94	94	2	MSH2	13	MSH2
ENSMMUG00000012387_4	ENSG00000095015_6	4539	1	4527	0	7784	4215	4542	97.666	100	100	5	MAP3K1	6	MAP3K1
ENSMMUG00000016869_4	ENSG00000095059_16	1113	1	1110	0	1842	997	1116	96.595	100	100	19	DHPS	19	DHPS
ENSMMUG00000005686_4	ENSG00000095066_12	2160	1	2157	0	3557	1926	2157	96.43	100	100	19	HOOK2	19	HOOK2
ENSMMUG00000002543_4	ENSG00000095139_14	1659	3	1536	0	2717	1471	1534	98.631	99	99	11	ARCN1	14	ARCN1
ENSMMUG00000017515_4	ENSG00000095203_15	2703	1	2433	0	4163	2254	2436	97.66	89	89	9	EPB41L4B	15	EPB41L4B
ENSMMUG00000002672_4	ENSG00000095209_12	876	1	876	0	1502	813	876	97.603	100	100	9	TMEM38B	15	TMEM38B
ENSMMUG00000002213_4	ENSG00000095261_14	1515	1	1515	0	2638	1428	1515	98.086	100	100	9	PSMD5	15	PSMD5
ENSMMUG00000012886_4	ENSG00000095303_17	1800	1	1800	0	3037	1644	1800	97.111	100	100	9	PTGS1	15	PTGS1
ENSMMUG00000011757_4	ENSG00000095319_14	5250	43	5292	0	9136	4947	5250	98.076	99	99	9	NUP188	15	NUP188
ENSMMUG00000011767_4	ENSG00000095321_18	1881	30	1884	0	3110	1684	1855	96.927	98	98	9	CRAT	15	CRAT
ENSMMUG00000016432_4	ENSG00000095370_20	2583	1	2583	0	4388	2376	2583	97.329	100	100	9	SH2D3C	15	SH2D3C
ENSMMUG00000049493_1	ENSG00000095380_11	1080	1	1080	0	1857	1005	1080	97.685	100	100	9	NANS	15	NANS
ENSMMUG00000009831_4	ENSG00000095383_20	2787	1	2781	0	4538	2457	2787	96.089	100	100	9	TBC1D2	15	TBC1D2
ENSMMUG00000031977_3	ENSG00000095397_16	2724	1	2724	0	4582	2481	2724	97.026	100	100	9	WHRN	15	WHRN
ENSMMUG00000014713_4	ENSG00000095464_10	2577	1	2577	0	4471	2421	2577	97.982	100	100	10	PDE6C	9	PDE6C
ENSMMUG00000010680_4	ENSG00000095539_15	2532	1	2535	0	4357	2359	2535	97.712	100	100	10	SEMA4G	9	SEMA4G
ENSMMUG00000017627_4	ENSG00000095564_14	5550	41	5577	0	9843	5330	5537	98.754	99	99	10	BTAF1	9	BTAF1
ENSMMUG00000008687_4	ENSG00000095585_17	1371	353	1680	0	2281	1235	1328	97.666	79	79	10	BLNK	9	BLNK
ENSMMUG00000015826_4	ENSG00000095587_9	3048	1	3048	0	5153	2790	3048	97.178	100	100	10	TLL2	9	TLL2
ENSMMUG00000010881_4	ENSG00000095596_12	1494	358	1668	0	2355	1275	1311	99.085	79	79	10	CYP26A1	9	CYP26A1
ENSMMUG00000022517_4	ENSG00000095627_9	3570	1	3573	0	6019	3259	3573	97.089	100	100	10	TDRD1	9	TDRD1
ENSMMUG00000018154_4	ENSG00000095713_14	1986	1	1980	0	3352	1815	1986	97.18	100	100	10	CRTAC1	9	CRTAC1
ENSMMUG00000058108_1	ENSG00000095739_11	783	1	783	0	1363	738	783	98.084	100	100	10	BAMBI	9	BAMBI
ENSMMUG00000048355_2	ENSG00000095752_7	600	1	600	0	965	522	600	95.667	100	100	19	IL11	19	IL11
ENSMMUG00000012229_4	ENSG00000095777_17	4851	1	4845	0	8283	4485	4851	97.506	100	100	10	MYO3A	9	MYO3A
ENSMMUG00000008268_4	ENSG00000095787_24	1944	91	1892	0	3240	1754	1803	99.113	91	91	10	WAC	9	WAC
ENSMMUG00000022508_4	ENSG00000095794_19	1038	117	848	0	1170	633	733	95.498	82	82	10	CREM	9	CREM
ENSMMUG00000018597_3	ENSG00000095906_17	816	1	793	0	1136	615	816	92.279	65	65	16	NUBP2	20	NUBP2
ENSMMUG00000003108_4	ENSG00000095917_14	729	1	727	0	1055	571	727	92.847	86	86	16	TPSD1	20	TPSD1
ENSMMUG00000010560_4	ENSG00000095932_7	393	1	390	1.46e-166	568	307	393	92.875	100	100	19	SMIM24	19	SMIM24
ENSMMUG00000008560_4	ENSG00000095951_17	8157	273	8389	0	13605	7367	8117	96.92	97	97	6	HIVEP1	4	HIVEP1
ENSMMUG00000013920_4	ENSG00000095970_17	693	91	767	0	1129	611	677	96.75	77	77	6	TREM2	4	TREM2
ENSMMUG00000013648_4	ENSG00000095981_11	969	1	960	0	1530	828	963	95.431	99	99	6	KCNK16	4	KCNK16
ENSMMUG00000019818_4	ENSG00000096006_12	831	149	888	0	1140	617	740	94.459	83	83	6	CRISP3	4	CRISP3
ENSMMUG00000011520_4	ENSG00000096060_15	1374	1	1374	0	2427	1314	1374	98.544	100	100	6	FKBP5	4	FKBP5
ENSMMUG00000018557_4	ENSG00000096063_16	2016	13	1968	0	3469	1878	1956	98.671	99	99	6	SRPK1	4	SRPK1
ENSMMUG00000015416_4	ENSG00000096070_19	3618	1	3268	0	5659	3064	3268	97.98	99	99	6	BRPF3	4	BRPF3
ENSMMUG00000048466_2	ENSG00000096088_16	1167	1	1167	0	1940	1050	1167	96.658	100	100	6	PGC	4	PGC
ENSMMUG00000060163_1	ENSG00000096092_6	300	187	443	5.36e-132	453	245	257	98.444	40	40	6	TMEM14A	4	TMEM14A
ENSMMUG00000013716_4	ENSG00000096093_16	1926	1	1851	0	3158	1710	1851	97.461	96	96	6	EFHC1	4	EFHC1
ENSMMUG00000003675_4	ENSG00000096264_14	831	1	840	0	1277	691	840	94.286	100	100	6	NCR2	4	NCR2
ENSMMUG00000022685_4	ENSG00000096384_20	2175	1060	3234	0	3801	2058	2175	98.207	67	67	6	HSP90AB1	4	HSP90AB1
ENSMMUG00000021738_4	ENSG00000096395_11	348	127	461	1.23e-163	558	302	335	96.716	55	55	6	MLN	4	MLN
ENSMMUG00000014389_4	ENSG00000096401_8	2409	1	2409	0	4294	2325	2409	98.838	100	100	6	CDC5L	4	CDC5L
ENSMMUG00000047729_2	ENSG00000096433_11	8016	1	8016	0	13668	7401	8016	97.443	100	100	6	ITPR3	4	ITPR3
ENSMMUG00000008060_4	ENSG00000096654_15	2256	1	2256	0	4017	2175	2256	98.803	100	100	6	ZNF184	4	ZNF184
ENSMMUG00000014784_4	ENSG00000096696_14	8616	1	8616	0	15008	8127	8616	98.108	100	100	6	DSP	4	DSP
ENSMMUG00000030531_3	ENSG00000096717_12	2244	1	2232	0	3912	2118	2244	98.217	100	100	10	SIRT1	9	SIRT1
ENSMMUG00000009792_4	ENSG00000096746_18	1041	1	1041	0	1901	1029	1041	99.616	100	100	10	HNRNPH3	9	HNRNPH3
ENSMMUG00000006076_4	ENSG00000096872_17	1803	1	1803	0	3059	1656	1803	97.282	100	100	9	IFT74	15	IFT74
ENSMMUG00000014558_4	ENSG00000096968_14	3399	1	3414	0	5919	3205	3415	98.038	100	100	9	JAK2	15	JAK2
ENSMMUG00000012096_4	ENSG00000096996_16	1989	334	2316	0	3186	1725	1983	95.663	84	84	19	IL12RB1	19	IL12RB1
ENSMMUG00000012499_4	ENSG00000097007_19	3450	1	3450	0	5923	3207	3450	97.652	100	100	9	ABL1	15	ABL1
ENSMMUG00000004094_4	ENSG00000097021_20	1143	47	918	0	1472	797	872	97.133	73	73	1	ACOT7	1	ACOT7
ENSMMUG00000013487_4	ENSG00000097033_14	1185	1	1185	0	2145	1161	1185	99.325	100	100	1	SH3GLB1	1	SH3GLB1
ENSMMUG00000056970_1	ENSG00000097046_13	1725	1	1725	0	2981	1614	1725	97.855	100	100	1	CDC7	1	CDC7
ENSMMUG00000062232_1	ENSG00000097096_9	3585	577	4158	0	6091	3298	3585	97.35	86	86	1	SYDE2	1	SYDE2
ENSMMUG00000022023_4	ENSG00000099139_14	5664	1	5664	0	9479	5133	5664	96.875	100	100	9	PCSK5	15	PCSK5
ENSMMUG00000058462_1	ENSG00000099194_6	1080	276	1329	0	1736	940	1054	96.395	79	79	10	SCD	9	SCD
ENSMMUG00000055775_1	ENSG00000099203_7	684	1	684	0	1203	651	684	98.392	100	100	19	TMED1	19	TMED1
ENSMMUG00000022524_4	ENSG00000099204_20	2505	1044	2469	0	2423	1312	1426	97.405	58	58	10	ABLIM1	9	ABLIM1
ENSMMUG00000005469_4	ENSG00000099219_14	2715	448	3164	0	4676	2532	2717	97.755	86	86	9	ERMP1	15	ERMP1
ENSMMUG00000017588_4	ENSG00000099250_18	2772	1	2772	0	4809	2604	2772	97.98	100	100	10	NRP1	9	NRP1
ENSMMUG00000018728_4	ENSG00000099256_19	678	1	678	0	1197	648	678	98.525	100	100	10	PRTFDC1	9	PRTFDC1
ENSMMUG00000016335_4	ENSG00000099260_11	1656	1	1656	0	2837	1536	1656	97.585	100	100	1	PALMD	1	PALMD
ENSMMUG00000015314_3	ENSG00000099282_10	885	1	885	0	1491	807	885	97.062	100	100	10	TSPAN15	9	TSPAN15
ENSMMUG00000006395_4	ENSG00000099284_15	1119	1	1119	0	1989	1077	1119	98.749	100	100	10	MACROH2A2	9	H2AFY2
ENSMMUG00000021539_4	ENSG00000099290_17	4026	1	4008	0	6610	3579	4026	96.374	100	100	10	WASHC2A	9
ENSMMUG00000003161_4	ENSG00000099308_10	3930	533	4413	0	6444	3489	3881	96.728	88	88	19	MAST3	19	MAST3
ENSMMUG00000017267_4	ENSG00000099326_9	2205	124	2328	0	3701	2004	2205	96.961	95	95	19	MZF1	19
ENSMMUG00000011931_4	ENSG00000099330_9	795	1	793	0	1293	700	793	96.091	99	99	19	OCEL1	19	OCEL1
ENSMMUG00000058634_1	ENSG00000099331_13	6474	1	3842	0	6226	3371	3846	95.918	99	99	19	MYO9B	QNVO02000238.1
ENSMMUG00000062296_1	ENSG00000099337_5	942	1	942	0	1474	798	942	94.904	100	100	19	KCNK6	19	KCNK6
ENSMMUG00000014273_4	ENSG00000099338_23	3480	1	3480	0	5590	3027	3481	95.662	100	100	19	CATSPERG	19	CATSPERG
ENSMMUG00000038221_2	ENSG00000099341_12	1053	1	804	0	1336	723	804	96.642	73	73	19	PSMD8	19	PSMD8
ENSMMUG00000003230_4	ENSG00000099364_18	2085	100	2148	0	3629	1965	2049	98.633	95	95	16	FBXL19	20	FBXL19
ENSMMUG00000060212_1	ENSG00000099365_11	867	34	870	0	1480	801	837	98.566	96	96	16	STX1B	20	STX1B
ENSMMUG00000037727_2	ENSG00000099377_14	1110	214	1323	0	1812	981	1110	96.126	84	84	16	HSD3B7	20	HSD3B7
ENSMMUG00000003233_4	ENSG00000099381_18	5124	1855	5271	0	5520	2989	3417	95.874	65	65	16	SETD1A	20
ENSMMUG00000003225_4	ENSG00000099385_12	882	3	528	0	950	514	526	99.24	72	72	16	BCL7C	20	BCL7C
ENSMMUG00000051284_1	ENSG00000099617_4	642	1	642	0	1086	588	642	97.196	100	100	19	EFNA2	19	EFNA2
ENSMMUG00000064846_1	ENSG00000099624_8	507	1	507	0	809	438	507	95.464	100	100	19	ATP5F1D	19	ATP5F1D
ENSMMUG00000015768_4	ENSG00000099625_13	2178	601	2259	0	2634	1426	1668	95.264	73	73	19	CBARP	19	CBARP
ENSMMUG00000012777_4	ENSG00000099715_14	4023	7	3033	0	4903	2655	3027	95.904	75	75	Y	PCDH11Y	X
ENSMMUG00000038866_2	ENSG00000099721_14	621	1	621	0	981	531	621	95.169	100	100	Y	AMELY	Y
ENSMMUG00000018598_4	ENSG00000099769_6	1932	7	1812	0	2826	1530	1806	94.906	99	99	16	IGFALS	20	IGFALS
ENSMMUG00000018806_4	ENSG00000099783_12	2193	1	2193	0	3901	2112	2193	98.769	100	100	19	HNRNPM	19	HNRNPM
ENSMMUG00000043959_2	ENSG00000099785_11	741	246	810	0	939	508	565	96.637	70	70	19	MARCHF2	19	MARCHF2
ENSMMUG00000050251_1	ENSG00000099795_7	414	1	414	0	638	345	414	94.444	100	100	19	NDUFB7	19	NDUFB7
ENSMMUG00000021611_4	ENSG00000099797_15	1041	9	562	0	907	491	554	96.209	49	49	19	TECR	19	TECR
ENSMMUG00000028950_3	ENSG00000099804_9	711	1	711	0	1158	627	711	96.062	100	100	19	CDC34	19	CDC34
ENSMMUG00000001137_4	ENSG00000099810_21	1005	1	814	0	1437	778	814	98.526	96	96	9	MTAP	15	MTAP
ENSMMUG00000022878_4	ENSG00000099812_9	2040	1	2040	0	3031	1641	2040	93.48	100	100	19	MISP	19	MISP
ENSMMUG00000010576_4	ENSG00000099814_16	4773	2187	4926	0	4457	2413	2740	96.022	56	56	14	CEP170B	7	CEP170B
ENSMMUG00000013927_4	ENSG00000099817_12	633	1	348	1.05e-170	582	315	348	96.839	72	72	19	POLR2E	19	POLR2E
ENSMMUG00000049968_1	ENSG00000099821_14	3693	1	3687	0	4953	2682	3714	90.953	100	100	19	POLRMT	19	POLRMT
ENSMMUG00000012768_4	ENSG00000099822_3	2670	1	2667	0	4545	2461	2670	97.416	100	100	19	HCN2	19	HCN2
ENSMMUG00000004024_4	ENSG00000099834_19	2538	1	1936	0	2872	1555	1936	93.44	71	71	11	CDHR5	14	CDHR5
ENSMMUG00000015660_4	ENSG00000099840_14	699	1	560	0	911	493	560	96.071	85	85	19	IZUMO4	19	IZUMO4
ENSMMUG00000054421_1	ENSG00000099849_15	1122	1	1033	0	1681	910	1034	96.035	86	86	11	RASSF7	14	RASSF7
ENSMMUG00000003468_3	ENSG00000099860_9	531	1	369	0	649	351	369	98.374	76	76	19	GADD45B	19	GADD45B
ENSMMUG00000022877_4	ENSG00000099864_18	1164	517	1623	0	1790	969	1107	95.845	68	68	19	PALM	19	PALM
ENSMMUG00000011265_4	ENSG00000099875_16	1398	1	1398	0	2394	1296	1398	97.568	100	100	19	MKNK2	19	MKNK2
ENSMMUG00000017153_4	ENSG00000099889_14	2889	295	3183	0	4771	2583	2889	96.469	91	91	22	ARVCF	10	ARVCF
ENSMMUG00000020100_4	ENSG00000099901_17	837	1	837	0	1491	807	837	98.805	100	100	22	RANBP1	10	RANBP1
ENSMMUG00000020101_4	ENSG00000099904_16	2337	1	2337	0	3978	2154	2337	97.39	100	100	22	ZDHHC8	10	ZDHHC8
ENSMMUG00000023263_4	ENSG00000099917_17	2367	1	2367	0	4012	2172	2373	97.261	100	100	22	MED15	10	MED15
ENSMMUG00000022169_4	ENSG00000099937_11	1500	1	1500	0	2538	1374	1500	97.2	100	100	22	SERPIND1	10	SERPIND1
ENSMMUG00000020482_4	ENSG00000099949_21	2523	1	2523	0	4250	2301	2523	97.067	100	100	22	LZTR1	10	LZTR1
ENSMMUG00000009097_4	ENSG00000099953_10	1467	1	1467	0	2427	1314	1467	96.524	100	100	22	MMP11	10	MMP11
ENSMMUG00000006731_4	ENSG00000099954_18	4455	1108	4392	0	5238	2836	3291	95.442	75	75	22	CECR2	10	CECR2
ENSMMUG00000009098_4	ENSG00000099956_20	1185	501	1158	0	1116	604	658	97.264	57	57	22	SMARCB1	10	SMARCB1
ENSMMUG00000009101_4	ENSG00000099958_15	720	1	614	0	1040	563	614	97.231	87	87	22	DERL3	10	DERL3
ENSMMUG00000063154_1	ENSG00000099960_13	1908	356	2094	0	2802	1517	1739	95.745	83	83	22	SLC7A4	10	SLC7A4
ENSMMUG00000021476_4	ENSG00000099968_18	1530	14	1530	0	2503	1355	1517	96.44	99	99	22	BCL2L13	10	BCL2L13
ENSMMUG00000004552_4	ENSG00000099974_8	405	154	441	1.54e-137	472	255	288	96.181	59	59	22	DDTL	10	DDT
ENSMMUG00000004552_4	ENSG00000099977_14	501	154	441	1.91e-137	472	255	288	96.181	59	59	22	DDT	10	DDT
ENSMMUG00000005545_4	ENSG00000099985_4	759	1	759	0	1203	651	759	95.257	100	100	22	OSM	10	OSM
ENSMMUG00000020992_4	ENSG00000099991_18	6663	1	4746	0	8139	4407	4746	97.619	65	65	22	CABIN1	10	CABIN1
ENSMMUG00000005553_4	ENSG00000099992_16	1548	1	1527	0	2484	1345	1548	95.866	100	100	22	TBC1D10A	10
ENSMMUG00000020994_4	ENSG00000099994_11	2469	1	2342	0	3711	2009	2342	95.26	90	90	22	SUSD2	10	SUSD2
ENSMMUG00000005547_4	ENSG00000099995_19	2382	1	2382	0	4117	2229	2382	97.859	100	100	22	SF3A1	10	SF3A1
ENSMMUG00000005980_4	ENSG00000099998_19	1764	1	1759	0	2857	1547	1762	95.97	99	99	22	GGT5	10	GGT5
ENSMMUG00000042819_2	ENSG00000099999_15	1134	1	1115	0	1895	1026	1115	97.399	92	92	22	RNF215	10	RNF215
ENSMMUG00000013404_4	ENSG00000100003_18	1212	131	1290	0	2037	1103	1160	98.362	90	90	22	SEC14L2	10	SEC14L2
ENSMMUG00000019374_4	ENSG00000100012_12	1203	381	1455	0	1858	1006	1075	97.86	74	74	22	SEC14L3	10	SEC14L3
ENSMMUG00000008516_4	ENSG00000100014_20	3411	152	3183	0	5384	2915	3032	98.714	88	88	22	SPECC1L	10	SPECC1L
ENSMMUG00000018531_4	ENSG00000100023_20	1845	1	1557	0	2573	1393	1560	96.474	99	99	22	PPIL2	10	PPIL2
ENSMMUG00000000262_4	ENSG00000100024_15	1155	7	1161	0	1940	1050	1155	96.97	99	99	22	UPB1	10	UPB1
ENSMMUG00000064215_1	ENSG00000100027_17	465	1	270	9.78e-136	466	252	270	97.778	46	46	22	YPEL1	10	YPEL
ENSMMUG00000000264_4	ENSG00000100028_12	381	400	780	0	665	360	381	98.163	49	49	22	SNRPD3	10	SNRPD3
ENSMMUG00000017562_4	ENSG00000100029_18	1767	1	1767	0	2964	1605	1767	96.944	100	100	22	PES1	10	PES1
ENSMMUG00000012524_4	ENSG00000100030_15	1083	1	1083	0	1929	1044	1083	98.8	100	100	22	MAPK1	10	MAPK1
ENSMMUG00000020999_4	ENSG00000100031_19	1710	1	1710	0	2760	1494	1710	95.789	100	100	22	GGT1	10
ENSMMUG00000041787_2	ENSG00000100033_17	1803	2	913	0	1386	750	930	93.871	99	99	22	PRODH	10
ENSMMUG00000005527_4	ENSG00000100034_14	1365	703	2070	0	2196	1189	1368	95.687	66	66	22	PPM1F	10	PPM1F
[truncated: 15,641 more rows]

## Sheet: Human vs. Marmoset
Blast results for Human CDS mapped with Marmoset CDS.
Marmoset_NCBI_Id	Human_Ensembl_Id	slen	qstart	qend	evalue	bitscore	score	length	pident	qcovs	qcovhsp	Human_chromosomes	Human_gene_names	Marmoset_chromosomes	Marmoset_gene_names	Marmoset_ENSEMBL_Id	Marmoset_ENSEMBL_gene_name
GeneID_100401241	ENSG00000000003_15	738	1	738	0	1269	687	738	97.696	100	100	X	TSPAN6	X	TSPAN6	ENSCJAG00000004288_3	TSPAN6
GeneID_100400873	ENSG00000000005_6	954	1	954	0	1635	885	954	97.589	100	100	X	TNMD	X	TNMD	ENSCJAG00000004270_3	TNMD
GeneID_100412559	ENSG00000000457_14	2229	1	1317	0	2239	1212	1317	97.342	57	57	1	SCYL3	18	SCYL3	ENSCJAG00000010050_3	SCYL3
GeneID_100399641	ENSG00000000460_17	2562	280	2827	0	4152	2248	2548	96.075	90	90	1	C1orf112	18	C18H1orf112	ENSCJAG00000010088_4	C1orf112
GeneID_100392203	ENSG00000000938_13	1590	1	1587	0	2468	1336	1590	94.717	100	100	1	FGR	7	FGR	ENSCJAG00000009293_4	FGR
GeneID_100399888	ENSG00000000971_16	3696	1	3489	0	4471	2421	3491	89.802	68	68	1	CFH	18	LOC100399888	ENSCJAG00000037347_3	CFHR5
GeneID_100406690	ENSG00000001036_14	1404	234	1593	0	2237	1211	1360	96.397	85	85	6	FUCA2	4	FUCA2	ENSCJAG00000019246_4	FUCA2
GeneID_100404379	ENSG00000001084_13	1920	13	1914	0	3114	1686	1920	96.094	99	99	6	GCLC	4	GCLC	ENSCJAG00000011063_4	GCLC
GeneID_100402210	ENSG00000001167_14	1044	1	1044	0	1834	993	1044	98.372	100	100	6	NFYA	4	NFYA	ENSCJAG00000004074_4	NFYA
GeneID_100388352	ENSG00000001461_17	1221	1	1221	0	1995	1080	1221	96.151	100	100	1	NIPAL3	7	NIPAL3	ENSCJAG00000020848_4	NIPAL3
GeneID_100397384	ENSG00000001497_18	2205	1	1446	0	2422	1311	1446	96.888	60	60	X	LAS1L	X	LAS1L	ENSCJAG00000001434_4	LAS1L
GeneID_100409106	ENSG00000001561_7	1362	4	1365	0	2239	1212	1362	96.329	99	99	6	ENPP4	4	ENPP4	ENSCJAG00000012114_3	ENPP4
GeneID_100407382	ENSG00000001617_12	2358	1	2355	0	3670	1987	2358	94.784	100	100	3	SEMA3F	15	SEMA3F	ENSCJAG00000004851_5	SEMA3F
GeneID_100415251	ENSG00000001626_16	4443	1	4446	0	7393	4003	4446	96.694	100	100	7	CFTR	8	CFTR	ENSCJAG00000004895_4	CFTR
GeneID_100387994	ENSG00000001629_10	3270	868	3468	0	4416	2391	2601	97.309	75	75	7	ANKIB1	8	ANKIB1	ENSCJAG00000013964_4	ANKIB1
GeneID_100403815	ENSG00000001630_17	1530	2	1509	0	2519	1364	1508	96.817	99	99	7	CYP51A1	8	CYP51A1	ENSCJAG00000014019_2	CYP51A1
GeneID_100388944	ENSG00000001631_16	2211	1	1411	0	2457	1330	1411	98.086	63	63	7	KRIT1	8	KRIT1	ENSCJAG00000014000_4
GeneID_100403933	ENSG00000002016_18	1257	37	1296	0	1831	991	1260	92.937	97	97	12	RAD52	9	RAD52	ENSCJAG00000000631_4	RAD52
GeneID_100412880	ENSG00000002330_14	507	55	558	0	773	418	507	94.28	90	90	11	BAD	11	BAD	ENSCJAG00000018074_4	BAD
GeneID_100415444	ENSG00000002549_13	1560	1	1560	0	2577	1395	1560	96.474	100	100	4	LAP3	3	LAP3	ENSCJAG00000012680_4	LAP3
GeneID_103790729	ENSG00000002586_20	558	1	561	1.38e-179	612	331	561	86.453	100	100	X	CD99	X	CD99	ENSCJAG00000043068_2
GeneID_100392281	ENSG00000002587_10	924	1	924	0	1469	795	924	95.346	100	100	4	HS3ST1	3	HS3ST1	ENSCJAG00000012119_3	HS3ST1
GeneID_100414302	ENSG00000002726_21	2313	13	1869	0	2632	1425	1858	92.25	82	82	7	AOC1	8	AOC1	ENSCJAG00000020136_4	AOC1
GeneID_100387388	ENSG00000002745_13	1098	1	1098	0	1823	987	1098	96.63	100	100	7	WNT16	8	WNT16	ENSCJAG00000039822_2	WNT16
GeneID_100413931	ENSG00000002746_15	4821	123	3012	0	4678	2533	2894	95.888	58	58	7	HECW1	8	HECW1	ENSCJAG00000007768_5	HECW1
GeneID_100403983	ENSG00000002822_16	2157	1129	2292	0	1740	942	1164	93.643	51	51	7	MAD1L1	2	MAD1L1	ENSCJAG00000001463_4	MAD1L1
GeneID_100413783	ENSG00000002834_18	786	1	786	0	1297	702	786	96.438	100	100	17	LASP1	5	LASP1	ENSCJAG00000058875_1
GeneID_100404037	ENSG00000002919_15	813	1	813	0	1369	741	813	97.048	100	100	17	SNX11	5	SNX11	ENSCJAG00000039549_2	SNX11
GeneID_100414668	ENSG00000002933_9	708	274	937	0	754	408	667	87.256	59	59	7	TMEM176A	8	TMEM176A	ENSCJAG00000020147_4
GeneID_100409522	ENSG00000003056_8	834	1	837	0	1421	769	837	97.372	100	100	12	M6PR	9	M6PR	ENSCJAG00000043530_2	M6PR
GeneID_100406945	ENSG00000003096_14	1977	50	1986	0	3406	1844	1937	98.4	98	98	X	KLHL13	X	KLHL13	ENSCJAG00000022401_3	KLHL9
GeneID_100393102	ENSG00000003137_9	1539	1	1539	0	2543	1377	1539	96.491	100	100	2	CYP26B1	14	CYP26B1	ENSCJAG00000003816_4	CYP26B1
GeneID_100402491	ENSG00000003147_19	1539	103	1000	0	1493	808	898	96.659	55	55	7	ICA1	8	ICA1	ENSCJAG00000000720_4	ICA1
GeneID_100395302	ENSG00000003249_15	537	215	660	0	625	338	446	91.928	68	68	16	DBNDD1	20	DBNDD1	ENSCJAG00000010477_4	DBNDD1
GeneID_100398001	ENSG00000003393_16	5076	1470	4974	0	6013	3256	3505	97.632	70	70	2	ALS2	6	ALS2	ENSCJAG00000004769_4	ALS2
GeneID_100394139	ENSG00000003400_15	1569	21	1572	0	2037	1103	1554	90.541	99	99	2	CASP10	6	CASP10	ENSCJAG00000066650_1
GeneID_100393782	ENSG00000003402_20	1443	1	1443	0	2206	1194	1443	94.248	100	100	2	CFLAR	6	CFLAR	ENSCJAG00000046254_1
GeneID_100391706	ENSG00000003436_16	915	1	882	0	1147	621	900	90	99	99	2	TFPI	6	TFPI	ENSCJAG00000005816_3	TFPI
GeneID_100397455	ENSG00000003509_16	1326	1	1329	0	2080	1126	1329	94.959	100	100	2	NDUFAF7	14	NDUFAF7	ENSCJAG00000003932_3	NDUFAF7
GeneID_100402537	ENSG00000003756_17	2448	1	2448	0	4156	2250	2448	97.304	100	100	3	RBM5	15	RBM5	ENSCJAG00000004740_4	RBM5
GeneID_100414691	ENSG00000003987_14	1983	1	1983	0	3352	1815	1983	97.176	100	100	8	MTMR7	13	MTMR7	ENSCJAG00000043384_2
GeneID_100397322	ENSG00000003989_18	2097	1	1974	0	3138	1699	1977	95.346	100	100	8	SLC7A2	13	SLC7A2	ENSCJAG00000011665_4	SLC7A2
GeneID_100403216	ENSG00000004059_11	543	1	543	0	926	501	543	97.422	100	100	7	ARF5	8	ARF5	ENSCJAG00000017604_4	ARF5
GeneID_100412472	ENSG00000004139_14	2175	1	2168	0	3389	1835	2168	94.88	99	99	17	SARM1	5	SARM1	ENSCJAG00000012608_3	SARM1
GeneID_100413186	ENSG00000004142_12	1107	1	1107	0	1829	990	1107	96.477	100	100	17	POLDIP2	5	POLDIP2	ENSCJAG00000012566_3	POLDIP2
GeneID_100405742	ENSG00000004455_17	720	1	720	0	1186	642	720	96.389	100	100	1	AK2	7	AK2	ENSCJAG00000001105_4
GeneID_100387937	ENSG00000004468_13	903	1	919	0	1171	634	919	89.989	99	99	4	CD38	3	CD38	ENSCJAG00000012505_4	CD38
GeneID_100411442	ENSG00000004478_8	1380	1	1380	0	2239	1212	1380	95.942	100	100	12	FKBP4	9	FKBP4	ENSCJAG00000018746_4	FKBP4
GeneID_100406478	ENSG00000004487_17	2631	1	2631	0	4444	2406	2631	97.149	100	100	1	KDM1A	7	KDM1A	ENSCJAG00000005607_4	KDM1A
GeneID_100401936	ENSG00000004534_15	3372	1	1693	0	2944	1594	1693	98.051	50	50	3	RBM6	15	RBM6	ENSCJAG00000004620_4	RBM6
GeneID_100412240	ENSG00000004660_15	1599	1	1441	0	2135	1156	1441	93.407	85	85	17	CAMKK1	5	CAMKK1	ENSCJAG00000011552_4	CAMKK1
GeneID_118144199	ENSG00000004700_16	1950	1	1950	0	3208	1737	1950	96.359	100	100	12	RECQL	9	RECQL	ENSCJAG00000044420_2	RECQL
GeneID_100414895	ENSG00000004766_17	2895	1	2895	0	4975	2694	2895	97.686	100	100	7	VPS50	8	VPS50	ENSCJAG00000013774_4	VPS50
GeneID_100391566	ENSG00000004776_13	483	1	489	0	765	414	489	95.092	100	100	19	HSPB6	22	HSPB6	ENSCJAG00000048539_2	HSPB6
GeneID_100408996	ENSG00000004777_18	3381	18	1954	0	3112	1685	1937	95.663	50	50	19	ARHGAP33	22	ARHGAP33	ENSCJAG00000010016_4	ARHGAP33
GeneID_100407958	ENSG00000004779_10	471	1	471	0	693	375	471	93.206	100	100	16	NDUFAB1	12	NDUFAB1	ENSCJAG00000020616_3	NDUFAB1
GeneID_100407216	ENSG00000004799_8	1236	1	1236	0	2078	1125	1236	97.006	100	100	7	PDK4	8	PDK4	ENSCJAG00000047805_2	PDK4
GeneID_100397243	ENSG00000004809_14	1734	634	1836	0	1829	990	1203	94.098	66	66	6	SLC22A16	4	SLC22A16	ENSCJAG00000005357_4	SLC22A16
GeneID_100408219	ENSG00000004838_14	1323	1	1323	0	2122	1149	1323	95.616	100	100	3	ZMYND10	15	ZMYND10	ENSCJAG00000005151_4	ZMYND10
GeneID_100403814	ENSG00000004846_16	3774	1	3774	0	6045	3273	3774	95.575	100	100	7	ABCB5	8	ABCB5	ENSCJAG00000001194_4	ABCB5
GeneID_100415351	ENSG00000004848_8	1689	1	1689	0	2787	1509	1689	96.448	100	100	X	ARX	X	ARX	ENSCJAG00000039277_2	ARX
GeneID_100401767	ENSG00000004864_14	2031	1	2031	0	3513	1902	2031	97.883	100	100	7	SLC25A13	8	SLC25A13	ENSCJAG00000000554_4	SLC25A13
GeneID_100409994	ENSG00000004866_22	1758	1	1758	0	3048	1650	1758	97.952	100	100	7	ST7	8	ST7	ENSCJAG00000004988_4
GeneID_100413185	ENSG00000004897_12	2493	1	2505	0	4322	2340	2505	97.884	100	100	17	CDC27	5	CDC27	ENSCJAG00000019890_4	CDC27
GeneID_100403307	ENSG00000004939_15	2736	1	2754	0	4006	2169	2758	93.038	100	100	17	SLC4A1	5	SLC4A1	ENSCJAG00000010019_3	SLC4A1
GeneID_100414173	ENSG00000004948_16	1473	522	1301	0	1216	658	780	94.872	53	53	7	CALCR	8	CALCR	ENSCJAG00000042489_2
GeneID_100390250	ENSG00000004961_15	807	1	807	0	1325	717	807	96.283	100	100	X	HCCS	X	HCCS	ENSCJAG00000001007_4	HCCS
GeneID_100398229	ENSG00000004975_12	2211	1	2211	0	3513	1902	2211	95.341	100	100	17	DVL2	5	DVL2	ENSCJAG00000013060_4	DVL3
GeneID_100394288	ENSG00000005001_10	954	720	1671	0	1360	736	956	92.469	57	57	16	PRSS22	12	PRSS22	ENSCJAG00000034598_2	PRSS22
GeneID_100388434	ENSG00000005007_13	3390	1	3389	0	5467	2960	3389	95.78	99	99	19	UPF1	22	UPF1	ENSCJAG00000019627_3	UPF1
GeneID_100400546	ENSG00000005020_13	1080	104	1125	0	1685	912	1022	96.477	91	91	7	SKAP2	8	SKAP2	ENSCJAG00000007979_4	SKAP2
GeneID_100387000	ENSG00000005022_6	897	1	897	0	1507	816	897	96.99	100	100	X	SLC25A5	X	SLC25A5	ENSCJAG00000057868_1
GeneID_100392148	ENSG00000005059_16	1011	1	1011	0	1524	825	1011	93.867	100	100	4	MCUB	3	MCUB	ENSCJAG00000016158_4	MCUB
GeneID_100398017	ENSG00000005073_6	942	4	948	0	1559	844	945	96.508	99	99	7	HOXA11	8	HOXA11	ENSCJAG00000008187_4	HOXA11
GeneID_100387557	ENSG00000005075_15	477	1	321	3.58e-143	490	265	321	94.393	91	91	7	POLR2J	2	POLR2J	ENSCJAG00000016203_4
GeneID_100399669	ENSG00000005100_13	2124	1	2124	0	3458	1872	2124	96.045	100	100	17	DHX33	5	DHX33	ENSCJAG00000011321_3	DHX33
GeneID_100400056	ENSG00000005108_16	4974	1	4959	0	8046	4357	4974	95.919	100	100	7	THSD7A	8	THSD7A	ENSCJAG00000000774_4	THSD7A
GeneID_100405358	ENSG00000005156_12	3030	1	3045	0	4839	2620	3046	95.437	100	100	17	LIG3	5	LIG3	ENSCJAG00000014668_4	LIG3
GeneID_100396431	ENSG00000005175_10	1998	34	2031	0	3253	1761	1998	96.046	98	98	12	RPAP3	9	RPAP3	ENSCJAG00000012838_4	RPAP3
GeneID_100386695	ENSG00000005187_12	1761	1	1678	0	2645	1432	1678	95.113	93	93	16	ACSM3	12	ACSM3	ENSCJAG00000035643_3	ACSM3
GeneID_100386340	ENSG00000005189_20	2325	1	2329	0	3461	1874	2332	93.525	97	97	16	REXO5	12	REXO5	ENSCJAG00000009363_4	REXO5
GeneID_100414366	ENSG00000005194_15	939	1	939	0	1507	816	939	95.634	100	100	16	CIAPIN1	20	CIAPIN1	ENSCJAG00000012055_4	CIAPIN1
GeneID_100410068	ENSG00000005206_17	1779	82	1860	0	2505	1356	1779	92.074	96	96	19	SPPL2B	22	SPPL2B	ENSCJAG00000010410_4	SPPL2B
GeneID_100405047	ENSG00000005238_20	1617	1	1617	0	2660	1440	1617	96.351	100	100	9	FAM214B	1	FAM214B	ENSCJAG00000009210_4	FAM214B
GeneID_100406092	ENSG00000005243_10	633	1	633	0	1075	582	633	97.314	100	100	17	COPZ2	5	COPZ2	ENSCJAG00000007567_4	COPZ2
GeneID_100394872	ENSG00000005249_13	1257	1	1257	0	2178	1179	1257	97.932	100	100	7	PRKAR2B	8	PRKAR2B	ENSCJAG00000016244_4	PRKAR2B
GeneID_100387723	ENSG00000005302_19	1566	1	1566	0	2604	1410	1566	96.679	100	100	X	MSL3	X	MSL3	ENSCJAG00000001061_4	MSL3
GeneID_100405037	ENSG00000005339_15	7329	1	3698	0	6026	3263	3707	96.088	50	50	16	CREBBP	12	CREBBP	ENSCJAG00000004770_4	EP300
GeneID_100408045	ENSG00000005381_8	2238	135	2365	0	3317	1796	2231	93.501	94	94	17	MPO	5	MPO	ENSCJAG00000017310_4	MPO
GeneID_100408915	ENSG00000005421_9	1068	1	1068	0	1657	897	1068	94.663	100	100	7	PON1	8	PON1	ENSCJAG00000013355_3	PON1
GeneID_100395389	ENSG00000005436_14	2346	924	2439	0	2451	1327	1516	95.844	62	62	2	GCFC2	14	GCFC2	ENSCJAG00000063144_1
GeneID_100386945	ENSG00000005448_17	1005	1	1005	0	1585	858	1005	95.124	100	100	2	WDR54	14	WDR54	ENSCJAG00000017568_3	WDR54
GeneID_100399460	ENSG00000005469_12	1923	109	1839	0	2734	1480	1733	95.153	94	94	7	CROT	8	CROT	ENSCJAG00000014683_4	CROT
GeneID_100398854	ENSG00000005471_19	3861	1	3840	0	6168	3340	3861	95.597	100	100	7	ABCB4	8	ABCB4	ENSCJAG00000014528_4	ABCB1
GeneID_100389921	ENSG00000005483_21	5577	1	5577	0	9474	5130	5586	97.333	100	100	7	KMT2E	8	KMT2E	ENSCJAG00000015976_4	KMT2E
GeneID_100406157	ENSG00000005486_17	1095	1	734	0	1151	623	734	94.959	26	26	7	RHBDD2	2	LOC100406157	ENSCJAG00000012804_4	POR
GeneID_100406753	ENSG00000005513_10	1341	208	1548	0	1951	1056	1341	92.916	87	87	16	SOX8	NW_023264251.1	SOX8	ENSCJAG00000062620_1	SOX10
GeneID_100404135	ENSG00000005700_15	4062	1	4062	0	6693	3624	4062	96.406	100	100	6	IBTK	4	IBTK	ENSCJAG00000009418_4	IBTK
GeneID_100413363	ENSG00000005810_18	14037	1	7663	0	13128	7109	7669	97.588	53	53	13	MYCBP2	1	MYCBP2	ENSCJAG00000021196_4	MYCBP2
GeneID_100413726	ENSG00000005812_11	1287	1	1287	0	2217	1200	1287	97.747	100	100	13	FBXL3	1	FBXL3	ENSCJAG00000047401_2	FBXL3
GeneID_100390790	ENSG00000005844_19	3513	1	3510	0	5094	2758	3513	92.855	100	100	16	ITGAL	12	ITGAL	ENSCJAG00000002628_4	ITGAL
GeneID_100386396	ENSG00000005882_12	1224	1	1242	0	1895	1026	1242	94.444	100	100	17	PDK2	5	PDK2	ENSCJAG00000006896_4	PDK2
GeneID_100386753	ENSG00000005884_18	3201	1	3201	0	4992	2703	3201	94.814	100	100	17	ITGA3	5	ITGA3	ENSCJAG00000006922_4	ITGA3
GeneID_100387353	ENSG00000005889_16	2535	59	2511	0	4194	2271	2462	97.522	98	98	X	ZFX	X	ZFX	ENSCJAG00000004841_4	ZFX
GeneID_100398116	ENSG00000005893_16	1236	1	1236	0	1879	1017	1236	94.094	100	100	X	LAMP2	X	LAMP2	ENSCJAG00000002638_4	LAMP2
GeneID_100408748	ENSG00000005961_19	3120	211	3321	0	4698	2544	3111	93.925	94	94	17	ITGA2B	5	ITGA2B	ENSCJAG00000009821_4	ITGA2B
GeneID_100407580	ENSG00000005981_13	1281	1	1281	0	2095	1134	1281	96.175	100	100	7	ASB4	8	ASB4	ENSCJAG00000013280_4	ASB4
GeneID_100412182	ENSG00000006007_12	996	1	996	0	1507	816	996	93.976	100	100	16	GDE1	12	GDE1	ENSCJAG00000054845_1	GDE1
GeneID_100385322	ENSG00000006016_11	1269	467	1325	0	1471	796	859	97.555	61	61	19	CRLF1	22	CRLF1	ENSCJAG00000007427_5	CRLF1
GeneID_100408154	ENSG00000006025_12	2529	1	2547	0	3973	2151	2547	94.935	100	100	17	OSBPL7	5	OSBPL7	ENSCJAG00000007585_4	OSBPL7
GeneID_100415583	ENSG00000006042_12	681	1	681	0	1131	612	681	96.623	100	100	17	TMEM98	5	TMEM98	ENSCJAG00000014550_4	TMEM98
GeneID_100393847	ENSG00000006047_13	1095	1	1077	0	1402	759	1097	90.064	100	100	17	YBX2	16	LOC100393847	ENSCJAG00000042146_2
GeneID_100402229	ENSG00000006059_4	1215	110	1308	0	1905	1031	1199	95.329	92	92	17	KRT33A	5	LOC100402229	ENSCJAG00000062078_1
GeneID_100401112	ENSG00000006062_18	2844	900	2894	0	3092	1674	1996	94.639	69	69	17	MAP3K14	5	MAP3K14	ENSCJAG00000012775_4	MAP3K14
GeneID_100386093	ENSG00000006071_15	4812	1923	4749	0	4569	2474	2827	95.861	60	60	11	ABCC8	11	ABCC8	ENSCJAG00000009368_4	ABCC8
GeneID_100410499	ENSG00000006116_4	948	1	948	0	1668	903	948	98.418	100	100	16	CACNG3	12	CACNG3	ENSCJAG00000044940_2	CACNG3
GeneID_100406267	ENSG00000006118_15	3075	1	3078	0	4567	2473	3078	93.47	100	100	11	TMEM132A	11	TMEM132A	ENSCJAG00000016603_4	TMEM132A
GeneID_100398465	ENSG00000006125_18	2856	1	2856	0	4953	2682	2856	97.969	100	100	17	AP2B1	5	AP2B1	ENSCJAG00000061472_1
GeneID_100388718	ENSG00000006128_12	390	1	387	0	676	366	387	98.191	98	98	7	TAC1	8	TAC1	ENSCJAG00000068961_1	TAC1
GeneID_100387414	ENSG00000006194_10	2052	12	2055	0	3290	1781	2047	95.75	99	99	16	ZNF263	12	ZNF263	ENSCJAG00000056524_1
GeneID_100412922	ENSG00000006210_7	1212	1	689	0	704	381	713	85.133	49	49	16	CX3CL1	20	CX3CL1	ENSCJAG00000060611_1	CX3CL1
GeneID_100409969	ENSG00000006282_21	2409	74	2361	0	3661	1982	2288	95.542	97	97	17	SPATA20	5	SPATA20	ENSCJAG00000018727_4	SPATA20
GeneID_100415104	ENSG00000006283_18	7134	1	7119	0	11476	6214	7134	95.739	100	100	17	CACNA1G	5	CACNA1G	ENSCJAG00000044108_2	CACNA1I
GeneID_100896805	ENSG00000006377_11	882	1	876	0	1491	807	882	97.279	100	100	7	DLX6	8	DLX6	ENSCJAG00000039501_2	DLX6
GeneID_100385131	ENSG00000006432_16	3357	1	2027	0	3480	1884	2027	97.681	61	61	14	MAP3K9	10	MAP3K9	ENSCJAG00000014758_4	MAP3K9
GeneID_100398374	ENSG00000006451_8	621	1	621	0	1064	576	621	97.585	100	100	7	RALA	8	RALA	ENSCJAG00000039772_2	RALA
GeneID_100400471	ENSG00000006453_14	1536	1	1536	0	2289	1239	1536	93.555	100	100	7	BAIAP2L1	2	BAIAP2L1	ENSCJAG00000031937_3	BAIAP2L1
GeneID_100405152	ENSG00000006459_11	2826	1	2826	0	4831	2616	2826	97.523	100	100	7	KDM7A	8	KDM7A	ENSCJAG00000017343_4	PHF2
GeneID_100394870	ENSG00000006468_14	1476	341	1539	0	2071	1121	1199	97.832	78	78	7	ETV1	8	ETV1	ENSCJAG00000000857_4	ETV1
GeneID_100401650	ENSG00000006530_18	1269	134	1299	0	1912	1035	1169	96.236	90	90	7	AGK	8	AGK	ENSCJAG00000013589_4	AGK
GeneID_100405175	ENSG00000006534_16	1407	463	1869	0	2045	1107	1407	92.893	75	75	11	ALDH3B1	11	LOC100405175	ENSCJAG00000003697_5	ALDH3B2
GeneID_100405149	ENSG00000006555_11	1710	1	1703	0	2669	1445	1703	94.95	99	99	1	TTC22	7	TTC22	ENSCJAG00000015639_4	TTC22
GeneID_100396315	ENSG00000006576_16	2358	45	2256	0	3808	2062	2212	97.74	98	98	7	PHTF2	8	PHTF2	ENSCJAG00000006202_4	PHTF2
GeneID_100395694	ENSG00000006607_14	3165	1	3159	0	4787	2592	3168	94.003	100	100	2	FARP2	6	FARP2	ENSCJAG00000006087_4	FARP2
GeneID_100386444	ENSG00000006611_17	2700	1	2653	0	4268	2311	2653	95.703	92	92	11	USH1C	11	USH1C	ENSCJAG00000009310_4	USH1C
GeneID_100389077	ENSG00000006625_18	567	1	567	0	948	513	567	96.825	100	100	7	GGCT	8	GGCT	ENSCJAG00000008589_4
GeneID_100396428	ENSG00000006634_8	2025	1	2025	0	3181	1722	2030	95.025	100	100	7	DBF4	8	DBF4	ENSCJAG00000014413_3	DBF4
GeneID_100389992	ENSG00000006638_13	1224	1	983	0	1478	800	983	93.795	95	95	19	TBXA2R	22	TBXA2R	ENSCJAG00000014921_4	TBXA2R
GeneID_100406730	ENSG00000006652_15	1356	1	1359	0	2268	1228	1359	96.836	100	100	7	IFRD1	8	IFRD1	ENSCJAG00000046290_2
GeneID_100414136	ENSG00000006695_12	1332	1	1330	0	2036	1102	1330	94.286	99	99	17	COX10	5	LOC100414136	ENSCJAG00000054007_1
GeneID_100395895	ENSG00000006704_11	2931	266	1966	0	2710	1467	1701	95.414	64	64	7	GTF2IRD1	2	GTF2IRD1	ENSCJAG00000016131_4	GTF2IRD1
GeneID_100411768	ENSG00000006712_15	1596	1	1590	0	2665	1443	1596	96.867	100	100	19	PAF1	22	PAF1	ENSCJAG00000014124_4	PAF1
GeneID_100393319	ENSG00000006715_16	2565	1	2560	0	4324	2341	2560	97.148	99	99	7	VPS41	8	VPS41	ENSCJAG00000012686_4	VPS41
GeneID_100415708	ENSG00000006740_17	2457	1	2445	0	3989	2160	2457	96.052	100	100	17	ARHGAP44	5	ARHGAP44	ENSCJAG00000004605_4	ARHGAP44
GeneID_100414858	ENSG00000006744_19	2481	1	1420	0	2082	1127	1423	93.113	55	55	17	ELAC2	5	ELAC2	ENSCJAG00000004542_4	ELAC2
GeneID_100398485	ENSG00000006747_15	2148	1	2148	0	3485	1887	2148	95.95	100	100	7	SCIN	8	SCIN	ENSCJAG00000000815_3	SCIN
GeneID_100408265	ENSG00000006756_16	1782	1	995	0	1362	737	995	91.357	53	53	X	ARSD	X	ARSD	ENSCJAG00000061546_1	ARL6IP6
GeneID_100385928	ENSG00000006757_12	762	1	630	0	926	501	630	93.175	71	71	X	PNPLA4	X	PNPLA4	ENSCJAG00000054805_1	PNPLA4
GeneID_100395451	ENSG00000006788_14	5817	1	5820	0	9437	5110	5820	95.945	100	100	17	MYH13	5	MYH13	ENSCJAG00000017977_3	MYH7B
GeneID_100405632	ENSG00000006831_10	1161	1	1161	0	1967	1065	1161	97.244	100	100	12	ADIPOR2	9	ADIPOR2	ENSCJAG00000000683_3	ADIPOR2
GeneID_100386833	ENSG00000006837_12	1779	1	1731	0	2713	1469	1731	94.974	95	95	5	CDKL3	2	CDKL3	ENSCJAG00000004765_4	CDKL3
GeneID_100415236	ENSG00000007001_13	1125	1	947	0	1417	767	953	93.599	92	92	2	UPP2	6	UPP2	ENSCJAG00000042412_2
GeneID_100395726	ENSG00000007038_11	945	124	775	0	765	414	653	87.902	63	63	16	PRSS21	12	PRSS21	ENSCJAG00000044190_1	PRSS21
GeneID_100406327	ENSG00000007047_15	2259	1	2259	0	3829	2073	2259	97.255	100	100	19	MARK4	22	MARK4	ENSCJAG00000065821_1
GeneID_100386859	ENSG00000007062_12	2598	1	2598	0	4034	2184	2598	94.688	100	100	4	PROM1	3	PROM1	ENSCJAG00000012523_4	PROM1
GeneID_100405955	ENSG00000007080_11	672	1	672	0	1131	612	672	97.024	100	100	19	CCDC124	22	CCDC124	ENSCJAG00000039582_2	CCDC124
GeneID_100392053	ENSG00000007168_14	1287	33	1233	0	2119	1147	1201	98.501	97	97	17	PAFAH1B1	5	PAFAH1B1	ENSCJAG00000012325_3	PAFAH1B1
GeneID_100403192	ENSG00000007171_18	3462	1	3462	0	5358	2901	3463	94.6	100	100	17	NOS2	5	NOS2	ENSCJAG00000012477_4	NOS2
GeneID_100391575	ENSG00000007174_18	13461	9	13464	0	20918	11327	13460	94.733	99	99	17	DNAH9	5	DNAH9	ENSCJAG00000019525_3	DNAH17
GeneID_100410449	ENSG00000007216_15	1926	230	1782	0	2183	1182	1553	92.08	87	87	17	SLC13A2	5	SLC13A2	ENSCJAG00000012683_4	SLC13A2
GeneID_100395810	ENSG00000007237_19	1431	1	1431	0	2333	1263	1431	96.087	100	100	17	GAS7	5	GAS7	ENSCJAG00000012759_4	GAS7
GeneID_100397378	ENSG00000007255_10	522	84	478	1.44e-168	575	311	395	92.911	82	82	19	TRAPPC6A	22	TRAPPC6A	ENSCJAG00000012869_3	TRAPPC6A
GeneID_100391795	ENSG00000007264_15	1527	228	1680	0	2279	1234	1453	94.976	86	86	19	MATK	22	MATK	ENSCJAG00000015004_5	MATK
GeneID_100408880	ENSG00000007306_15	798	33	777	2.81e-179	612	331	768	81.641	94	94	19	CEACAM7	22	CEACAM7	ENSCJAG00000020206_4
GeneID_100413777	ENSG00000007312_13	693	245	858	0	730	395	615	88.13	58	58	17	CD79B	5	CD79B	ENSCJAG00000019471_3	CD79B
GeneID_100414137	ENSG00000007314_12	5511	1	5508	0	8617	4666	5512	94.902	100	100	17	SCN4A	5	SCN4A	ENSCJAG00000009878_4	SCN5A
GeneID_100395957	ENSG00000007341_19	1728	1	1628	0	2625	1421	1629	95.764	96	96	1	ST7L	7	ST7L	ENSCJAG00000013490_4	ST7L
GeneID_100414988	ENSG00000007350_17	1791	96	1810	0	2370	1283	1715	91.603	91	91	X	TKTL1	X	TKTL1	ENSCJAG00000014368_4	TKTL1
GeneID_100404923	ENSG00000007372_24	1422	184	1074	0	1591	861	891	98.878	68	68	11	PAX6	11	PAX6	ENSCJAG00000005942_4	PAX6
GeneID_100398039	ENSG00000007376_8	939	1	939	0	1286	696	939	91.374	100	100	16	RPUSD1	12	RPUSD1	ENSCJAG00000012253_3	RPUSD1
GeneID_100399120	ENSG00000007384_15	2568	534	2856	0	3781	2047	2323	96.04	81	81	16	RHBDF1	12	RHBDF1	ENSCJAG00000011577_4	RHBDF1
GeneID_100390787	ENSG00000007392_17	1116	253	1212	0	1585	858	960	96.458	79	79	16	LUC7L	12	LUC7L	ENSCJAG00000011674_4	LUC7L
GeneID_100408470	ENSG00000007402_12	3462	1	3450	0	5674	3072	3462	96.303	100	100	3	CACNA2D2	15	CACNA2D2	ENSCJAG00000005215_4	CACNA2D2
GeneID_100412180	ENSG00000007516_14	3564	1	3459	0	4981	2697	3459	92.657	100	100	16	BAIAP3	12	BAIAP3
GeneID_100408198	ENSG00000007520_4	939	1	939	0	1308	708	939	91.8	100	100	16	TSR3	12	TSR3	ENSCJAG00000013185_3	TSR3
GeneID_100401289	ENSG00000007541_17	2283	1	1522	0	2143	1160	1532	92.037	88	88	16	PIGQ	12	PIGQ	ENSCJAG00000011948_4	PIGQ
GeneID_100413237	ENSG00000007545_16	3810	154	3960	0	5731	3103	3814	93.838	96	96	16	CRAMP1	12	CRAMP1	ENSCJAG00000014596_4	CRAMP1
GeneID_100412927	ENSG00000007866_22	1308	196	1176	0	1685	912	981	97.655	83	83	6	TEAD3	4	TEAD3	ENSCJAG00000018829_4
GeneID_100412914	ENSG00000007908_16	1833	1	1833	0	2743	1485	1833	93.672	100	100	1	SELE	18	SELE	ENSCJAG00000010133_4	SELE
GeneID_100409983	ENSG00000007923_16	1680	1	1680	0	2765	1497	1680	96.369	100	100	1	DNAJC11	7	DNAJC11	ENSCJAG00000000242_4	DNAJC11
GeneID_100410172	ENSG00000007933_13	1599	1	1599	0	2455	1329	1599	94.371	100	100	1	FMO3	18	FMO3	ENSCJAG00000042102_2	FMO3
GeneID_100385065	ENSG00000007944_15	1338	1	1338	0	2211	1197	1338	96.487	100	100	6	MYLIP	4	LOC100385065	ENSCJAG00000052093_1
GeneID_100403058	ENSG00000007952_18	1695	1	1695	0	2870	1554	1695	97.227	100	100	X	NOX1	X	NOX1	ENSCJAG00000004570_4
GeneID_100414776	ENSG00000007968_7	1314	1	1314	0	2089	1131	1314	95.358	100	100	1	E2F2	7	E2F2	ENSCJAG00000018451_3	E2F1
GeneID_100404747	ENSG00000008018_9	726	1	726	0	1192	645	726	96.281	100	100	6	PSMB1	4	PSMB1	ENSCJAG00000020644_4	PSMB1
GeneID_100387609	ENSG00000008056_14	2118	1	2121	0	3581	1939	2121	97.171	100	100	X	SYN1	X	SYN1	ENSCJAG00000016647_4	SYN2
GeneID_100405088	ENSG00000008083_14	3741	1	3723	0	6128	3318	3741	96.311	100	100	6	JARID2	4	JARID2	ENSCJAG00000005717_5	JARID2
GeneID_100407783	ENSG00000008086_13	3093	1	3061	0	4918	2663	3064	95.659	99	99	X	CDKL5	X	CDKL5	ENSCJAG00000005834_4	CDKL5
GeneID_100400126	ENSG00000008118_10	1431	82	1512	0	2383	1290	1431	96.716	95	95	1	CAMK1G	19	CAMK1G	ENSCJAG00000014868_4	CAMK1G
GeneID_100390752	ENSG00000008128_23	2352	356	2391	0	3075	1665	2036	94.008	85	85	1	CDK11A	7	CDK11B	ENSCJAG00000010900_4
GeneID_100391830	ENSG00000008130_15	1776	397	1336	0	1515	820	940	95.745	69	69	1	NADK	7	NADK	ENSCJAG00000010843_4	NADK
GeneID_100396747	ENSG00000008196_13	1383	209	1512	0	2265	1226	1304	98.006	86	86	6	TFAP2B	4	TFAP2B	ENSCJAG00000011561_4	TFAP2B
GeneID_100396383	ENSG00000008197_5	1359	50	1371	0	2292	1241	1322	97.958	96	96	6	TFAP2D	4	TFAP2D	ENSCJAG00000011580_4	TFAP2D
GeneID_100387439	ENSG00000008226_20	5337	1	5015	0	7206	3902	5032	92.607	95	95	3	DLEC1	17	DLEC1	ENSCJAG00000010226_4	DLEC1
GeneID_100396970	ENSG00000008256_16	1203	1	1194	0	1958	1060	1203	96.176	100	100	7	CYTH3	2	CYTH3	ENSCJAG00000046741_2	CYTH3
GeneID_100395237	ENSG00000008277_14	2721	234	2734	0	4226	2288	2502	97.162	81	81	7	ADAM22	8	ADAM22	ENSCJAG00000014311_4	ADAM22
GeneID_100413576	ENSG00000008282_9	780	203	861	0	1003	543	659	94.234	77	77	7	SYPL1	8	SYPL1	ENSCJAG00000016176_4	SYPL1
GeneID_100407785	ENSG00000008283_16	957	1	759	0	1038	562	760	91.447	100	100	17	CYB561	5	CYB561	ENSCJAG00000019777_4	CYB561
GeneID_100406944	ENSG00000008294_21	3966	1	3563	0	5834	3159	3563	96.408	88	88	17	SPAG9	5	SPAG9	ENSCJAG00000018448_4	SPAG9
GeneID_103788239	ENSG00000008300_17	9939	364	10302	0	15850	8583	9940	95.453	96	96	3	CELSR3	15	CELSR3	ENSCJAG00000055693_1	CELSR1
GeneID_100385723	ENSG00000008311_16	2781	1	2781	0	4499	2436	2781	95.865	100	100	7	AASS	8	AASS	ENSCJAG00000017282_4	AASS
GeneID_100400782	ENSG00000008323_15	2373	1	2370	0	3554	1924	2374	93.724	100	100	12	PLEKHG6	9	PLEKHG6	ENSCJAG00000000666_4	PLEKHG6
GeneID_100402569	ENSG00000008382_16	1512	4	1239	0	1858	1006	1236	93.851	82	82	19	MPND	22	MPND	ENSCJAG00000007387_4	MPND
GeneID_100392584	ENSG00000008394_13	468	1	466	4.45e-178	606	328	466	90.129	99	99	12	MGST1	9	MGST1	ENSCJAG00000061905_1	MGST1
GeneID_100408307	ENSG00000008405_12	1761	1	1761	0	3086	1671	1761	98.296	100	100	12	CRY1	9	CRY1	ENSCJAG00000015099_4	CRY1
GeneID_100403183	ENSG00000008438_5	591	18	591	0	695	376	574	88.502	97	97	19	PGLYRP1	22	PGLYRP1	ENSCJAG00000012095_2	PGLYRP1
GeneID_100403401	ENSG00000008441_18	1533	72	1557	0	2623	1420	1486	98.52	95	95	19	NFIX	22	NFIX	ENSCJAG00000063902_1
GeneID_100400713	ENSG00000008513_16	1023	1	1023	0	1591	861	1023	94.721	100	100	8	ST3GAL1	16	ST3GAL1	ENSCJAG00000005232_4	ST3GAL1
GeneID_100400805	ENSG00000008516_18	1689	23	1707	0	2388	1293	1690	92.249	99	99	16	MMP25	12	MMP25	ENSCJAG00000066138_1
GeneID_100390304	ENSG00000008710_20	12912	1	10577	0	13389	7250	10623	89.494	82	82	16	PKD1	12	PKD1
GeneID_100398369	ENSG00000008838_20	3045	619	3027	0	3967	2148	2409	96.389	80	80	17	MED24	5	LOC100398369	ENSCJAG00000017441_4
GeneID_100414447	ENSG00000008853_17	2250	69	2265	0	3620	1960	2197	96.404	97	97	8	RHOBTB2	13	RHOBTB2	ENSCJAG00000020143_4	RHOBTB2
GeneID_100399974	ENSG00000008869_12	6216	2799	6315	0	5932	3212	3520	97.102	56	56	2	HEATR5B	14	HEATR5B	ENSCJAG00000003707_4	HEATR5B
GeneID_100400956	ENSG00000008952_17	1200	1	1197	0	2052	1111	1200	97.583	100	100	3	SEC62	17	SEC62	ENSCJAG00000002576_4	SEC62
GeneID_103787203	ENSG00000008988_11	429	1	333	2.51e-149	510	276	333	94.294	93	93	8	RPS20	16	RPS20	ENSCJAG00000016631_4
GeneID_100390037	ENSG00000009307_16	2535	1	2535	0	4460	2415	2535	98.422	100	100	1	CSDE1	7	CSDE1	ENSCJAG00000012565_5	CSDE1
GeneID_100391364	ENSG00000009335_18	3252	94	3279	0	5225	2829	3187	96.266	97	97	7	UBE3C	8	UBE3C	ENSCJAG00000004298_5	UBE3C
GeneID_100390356	ENSG00000009413_16	9393	1	9393	0	15634	8466	9402	96.713	100	100	6	REV3L	4	REV3L	ENSCJAG00000005032_4	REV3L
GeneID_100405123	ENSG00000009694_13	8199	1	7539	0	12787	6924	7539	97.281	100	100	X	TENM1	X	TENM1	ENSCJAG00000020589_4	TENM1
GeneID_100406841	ENSG00000009709_12	1563	1	1387	0	2209	1196	1402	95.292	92	92	1	PAX7	7	PAX7	ENSCJAG00000007521_4	PAX7
GeneID_100408774	ENSG00000009724_17	2061	1	2067	0	3020	1635	2073	93.102	100	100	1	MASP2	7	MASP2	ENSCJAG00000002366_3	MASP2
GeneID_100414973	ENSG00000009765_15	882	1	687	0	1075	582	687	94.905	79	79	6	IYD	4	IYD	ENSCJAG00000013438_5	IYD
GeneID_100392574	ENSG00000009780_16	1026	147	922	0	1384	749	776	98.84	84	84	1	FAM76A	7	FAM76A	ENSCJAG00000009327_4	FAM76A
GeneID_100401587	ENSG00000009790_15	1656	1	1653	0	2684	1453	1656	95.954	100	100	1	TRAF3IP3	19	TRAF3IP3	ENSCJAG00000014957_4	TRAF3IP3
GeneID_100400916	ENSG00000009830_12	2253	538	2377	0	2848	1542	1840	94.837	66	66	14	POMT2	10	POMT2	ENSCJAG00000016739_4	POMT2
GeneID_100404509	ENSG00000009844_16	924	1	924	0	1546	837	924	96.861	100	100	6	VTA1	4	VTA1	ENSCJAG00000019131_4	VTA1
GeneID_100403257	ENSG00000009950_16	2559	1	1674	0	2573	1393	1674	94.444	63	63	7	MLXIPL	2	MLXIPL	ENSCJAG00000016824_4	MLXIPL
GeneID_100400825	ENSG00000009954_11	4452	1	4449	0	7481	4051	4452	97.013	100	100	7	BAZ1B	2	BAZ1B	ENSCJAG00000016867_4	BAZ1B
GeneID_100408728	ENSG00000010017_13	2190	21	2193	0	3605	1952	2182	96.563	99	99	6	RANBP9	4	RANBP9	ENSCJAG00000019797_3	RANBP9
GeneID_100415450	ENSG00000010030_14	1026	1	1024	0	1511	818	1026	93.275	97	97	6	ETV7	4	ETV7	ENSCJAG00000016011_4	ETV7
GeneID_100387086	ENSG00000010072_16	1470	1	1458	0	2113	1144	1461	92.882	99	99	1	SPRTN	19	SPRTN	ENSCJAG00000018340_4	SPRTN
GeneID_100406910	ENSG00000010165_20	2100	1	2100	0	3430	1857	2100	96.143	100	100	1	EEF1AKNMT	18	EEF1AKNMT	ENSCJAG00000009633_4	EEF1AKNMT
GeneID_100387614	ENSG00000010244_19	1494	41	1485	0	2525	1367	1445	98.201	97	97	17	ZNF207	5	ZNF207	ENSCJAG00000014376_4	ZNF207
GeneID_100413740	ENSG00000010256_11	1443	1	964	0	1482	802	965	94.404	65	65	3	UQCRC1	15	LOC100413740	ENSCJAG00000003132_4	UQCRC1
GeneID_100390278	ENSG00000010270_14	705	1	705	0	1142	618	705	95.887	100	100	7	STARD3NL	8	STARD3NL	ENSCJAG00000040400_2	STARD3NL
GeneID_100397045	ENSG00000010278_15	813	62	687	0	1051	569	626	96.965	91	91	12	CD9	9	CD9	ENSCJAG00000000659_4	CD9
GeneID_103788922	ENSG00000010282_15	1515	1	1515	0	2217	1200	1515	93.069	100	100	3	HHATL	17	HHATL	ENSCJAG00000018116_4	HHATL
GeneID_100402256	ENSG00000010292_13	4206	58	4134	0	6626	3588	4077	96.002	99	99	12	NCAPD2	9	NCAPD2	ENSCJAG00000007561_5	NCAPD2
GeneID_100402616	ENSG00000010295_20	1716	1	1719	0	2889	1564	1719	97.033	100	100	12	IFFO1	9	IFFO1	ENSCJAG00000037676_3	IFFO1
GeneID_100410438	ENSG00000010310_9	1401	1	1401	0	2134	1155	1401	94.147	100	100	19	GIPR	22	GIPR	ENSCJAG00000012422_3	GIPR
GeneID_100390444	ENSG00000010318_21	1146	1	1143	0	1831	991	1149	95.561	100	100	3	PHF7	15	PHF7	ENSCJAG00000006361_3	PHF7
GeneID_100390809	ENSG00000010319_7	2349	1	2349	0	3114	1686	2349	90.592	100	100	3	SEMA3G	15	SEMA3G	ENSCJAG00000006415_3	SEMA3G
GeneID_100391522	ENSG00000010322_16	4515	1	4515	0	6998	3789	4515	94.64	100	100	3	NISCH	15	NISCH	ENSCJAG00000006457_4	NISCH
GeneID_100412068	ENSG00000010327_10	7713	1	4363	0	6340	3433	4363	92.895	54	54	3	STAB1	15	STAB1	ENSCJAG00000006484_4	STAB1
GeneID_100415347	ENSG00000010361_14	1257	1	1257	0	2012	1089	1257	95.545	100	100	19	FUZ	22	FUZ	ENSCJAG00000003892_4	FUZ
GeneID_100395703	ENSG00000010379_16	1809	1	1808	0	2979	1613	1808	96.405	99	99	12	SLC6A13	9	SLC6A13	ENSCJAG00000006840_4	SLC6A13
GeneID_100415225	ENSG00000010404_18	1653	1	1653	0	2560	1386	1653	94.616	100	100	X	IDS	X	IDS	ENSCJAG00000000073_4
GeneID_100395240	ENSG00000010438_17	780	38	742	0	948	513	706	90.935	95	95	9	PRSS3	8	PRSS2	ENSCJAG00000045322_2
GeneID_100415760	ENSG00000010539_12	1188	1	1184	0	1818	984	1187	94.356	99	99	16	ZNF200	12	ZNF200	ENSCJAG00000060682_1	ZNF572
GeneID_100385000	ENSG00000010610_10	1377	82	1455	0	1764	955	1379	89.848	94	94	12	CD4	9	CD4	ENSCJAG00000007635_5	CD4
GeneID_100386078	ENSG00000010626_15	1032	1	759	0	1192	645	759	94.993	80	80	12	LRRC23	9	LRRC23	ENSCJAG00000007339_4	LRRC23
GeneID_100406337	ENSG00000010671_16	2082	1	1980	0	3463	1875	1980	98.232	100	100	X	BTK	X	BTK	ENSCJAG00000004727_4	BTK
GeneID_100390471	ENSG00000010704_19	1047	134	1104	0	1434	776	971	93.306	88	88	6	HFE	4	HFE	ENSCJAG00000010993_4	HFE
GeneID_100409513	ENSG00000010803_16	1983	103	2010	0	3238	1753	1911	97.279	95	95	1	SCMH1	7	SCMH1	ENSCJAG00000003039_5	SCMH1
GeneID_100391434	ENSG00000010810_17	1614	1	1614	0	2771	1500	1614	97.646	100	100	6	FYN	4	FYN	ENSCJAG00000004878_4	FYN
GeneID_100405228	ENSG00000010818_10	7341	1	7338	0	12246	6631	7341	96.785	100	100	6	HIVEP2	4	HIVEP2	ENSCJAG00000019190_4	HIVEP2
GeneID_100409221	ENSG00000010932_17	1599	1	1597	0	2606	1411	1597	96.118	99	99	1	FMO1	18	FMO1	ENSCJAG00000042102_2	FMO3
GeneID_100391964	ENSG00000011007_12	2397	1	2322	0	3664	1984	2326	95.185	100	100	1	ELOA	7	ELOA	ENSCJAG00000020934_4	ELOA
GeneID_100385353	ENSG00000011009_11	696	37	732	0	1192	645	696	97.557	95	95	1	LYPLA2	7	LYPLA2	ENSCJAG00000020914_4	LYPLA2
GeneID_100392079	ENSG00000011021_23	2862	1	2532	0	4279	2317	2532	97.196	97	97	1	CLCN6	7	CLCN6	ENSCJAG00000013347_4	CLCN6
GeneID_100406333	ENSG00000011028_14	4440	1	4434	0	6632	3591	4440	93.649	100	100	17	MRC2	5	MRC2	ENSCJAG00000019796_4	MRC2
GeneID_100534596	ENSG00000011052_21	879	1	459	0	771	417	459	96.95	100	100	17	NME1-NME2	5	NME2	ENSCJAG00000055994_1
GeneID_100390570	ENSG00000011083_9	2001	1	1830	0	3042	1647	1830	96.667	96	96	5	SLC6A7	2	SLC6A7	ENSCJAG00000021053_4	SLC6A7
GeneID_100413816	ENSG00000011105_14	816	274	921	0	1042	564	648	95.679	65	65	12	TSPAN9	9	TSPAN9	ENSCJAG00000018882_5	TSPAN9
GeneID_100398986	ENSG00000011114_15	3399	1	3387	0	5746	3111	3399	97.234	100	100	14	BTBD7	10	BTBD7	ENSCJAG00000018265_5	BTBD7
GeneID_100391075	ENSG00000011132_12	1728	1	1737	0	2462	1333	1737	92.343	100	100	19	APBA3	22	APBA3	ENSCJAG00000014981_4	APBA3
GeneID_100412013	ENSG00000011143_19	1686	1	1409	0	2204	1193	1409	94.89	84	84	17	MKS1	5	MKS1	ENSCJAG00000017254_4	MKS1
GeneID_100389366	ENSG00000011198_10	1050	127	1176	0	1801	975	1050	97.619	89	89	3	ABHD5	15	ABHD5	ENSCJAG00000046193_2	ABHD5
GeneID_100392667	ENSG00000011201_12	2043	1	2043	0	3275	1773	2043	95.595	100	100	X	ANOS1	X	ANOS1	ENSCJAG00000000873_3	ANOS1
GeneID_100406566	ENSG00000011243_19	1941	1	1941	0	3164	1713	1941	96.084	100	100	19	AKAP8L	22	AKAP8L	ENSCJAG00000002227_4	AKAP8L
GeneID_100406215	ENSG00000011258_16	1887	187	1960	0	3066	1660	1774	97.914	78	78	17	MBTD1	5	MBTD1	ENSCJAG00000018369_4	MBTD1
GeneID_100405849	ENSG00000011260_14	1671	52	1722	0	2710	1467	1671	95.931	97	97	17	UTP18	5	UTP18	ENSCJAG00000018349_4	UTP18
GeneID_100405928	ENSG00000011275_19	2772	1	2770	0	4446	2407	2770	95.632	99	99	7	RNF216	2	LOC100405928	ENSCJAG00000000082_4	RNF216
GeneID_100387610	ENSG00000011295_16	1143	1	658	0	939	508	676	92.16	51	51	17	TTC19	5	TTC19	ENSCJAG00000012193_2	TTC19
GeneID_100387091	ENSG00000011304_22	1767	435	1674	0	2025	1096	1240	96.129	74	74	19	PTBP1	22	PTBP1	ENSCJAG00000020162_4	PTBP1
GeneID_100404510	ENSG00000011332_20	1197	112	1308	0	2045	1107	1197	97.494	92	92	19	DPF1	22	DPF1	ENSCJAG00000014522_4	DPF3
GeneID_100385624	ENSG00000011347_10	2061	1	2061	0	3602	1950	2061	98.205	100	100	11	SYT7	11	SYT7	ENSCJAG00000019261_3	SYT7
GeneID_100394551	ENSG00000011376_12	2712	1	2709	0	4202	2275	2713	94.655	100	100	3	LARS2	15	LARS2	ENSCJAG00000001949_4	LARS2
GeneID_100399595	ENSG00000011405_13	5061	1	5061	0	8488	4596	5061	96.937	100	100	11	PIK3C2A	11	PIK3C2A	ENSCJAG00000009472_4	PIK3C2A
GeneID_100394943	ENSG00000011422_12	1008	1	1011	0	1160	628	1013	87.463	100	100	19	PLAUR	22	PLAUR	ENSCJAG00000013472_4	PLAUR
GeneID_100387382	ENSG00000011426_11	3375	1	2877	0	4172	2259	2898	92.857	84	84	7	ANLN	8	ANLN	ENSCJAG00000012416_4	ANLN
GeneID_100407176	ENSG00000011451_21	5670	1	5661	0	8772	4750	5676	94.626	100	100	19	WIZ	22	WIZ	ENSCJAG00000002265_4	WIZ
GeneID_100408696	ENSG00000011454_18	3210	1	3210	0	5485	2970	3210	97.508	100	100	9	RABGAP1	1	RABGAP1	ENSCJAG00000020027_4	RABGAP1
GeneID_100405391	ENSG00000011465_18	1080	1	1080	0	1751	948	1080	95.926	100	100	12	DCN	9	DCN	ENSCJAG00000019513_4	DCN
GeneID_100400276	ENSG00000011478_13	1149	1	1149	0	1746	945	1150	94.087	100	100	19	QPCTL	22	QPCTL	ENSCJAG00000041327_2	QPCTL
GeneID_100396103	ENSG00000011523_14	2274	50	2250	0	3212	1739	2204	93.013	98	98	2	CEP68	14	CEP68	ENSCJAG00000006788_3	CEP68
GeneID_100413973	ENSG00000011566_15	2685	1	2682	0	4595	2488	2685	97.579	100	100	2	MAP4K3	14	MAP4K3	ENSCJAG00000014920_4	MAP4K3
GeneID_100390485	ENSG00000011590_14	1464	1	1449	0	2036	1102	1464	91.94	100	100	19	ZBTB32	22	ZBTB32	ENSCJAG00000046270_2	ZBTB32
GeneID_100393633	ENSG00000011600_12	435	1	229	1.58e-91	318	172	229	91.703	67	67	19	TYROBP	22	TYROBP	ENSCJAG00000009777_4	TYROBP
GeneID_100393456	ENSG00000011638_11	558	94	486	9.74e-141	483	261	393	88.804	81	81	16	TMEM159	12	TMEM159	ENSCJAG00000009272_4	TMEM159
GeneID_100391222	ENSG00000011677_13	1479	1	1479	0	2483	1344	1479	96.957	100	100	X	GABRA3	X	GABRA3	ENSCJAG00000003815_4	GABRA3
GeneID_100399191	ENSG00000012061_16	972	175	1146	0	1430	774	973	93.217	85	85	19	ERCC1	22	ERCC1	ENSCJAG00000038856_2	ERCC1
GeneID_100894712	ENSG00000012124_17	2544	151	2700	0	2782	1506	2557	86.429	94	94	19	CD22	22	CD22	ENSCJAG00000010380_5	CD22
GeneID_100407743	ENSG00000012171_20	2265	1	2253	0	3402	1842	2268	93.871	100	100	3	SEMA3B	15	SEMA3B	ENSCJAG00000004845_4	SEMA3B
GeneID_100406330	ENSG00000012174_12	1560	324	1524	0	2032	1100	1204	97.176	79	79	X	MBTPS2	X	MBTPS2	ENSCJAG00000046733_2	MBTPS2
GeneID_100385330	ENSG00000012211_13	1848	1	1854	0	2676	1449	1866	92.819	100	100	X	PRICKLE3	X	PRICKLE3	ENSCJAG00000040589_2	PRICKLE3
GeneID_100399865	ENSG00000012223_13	2133	1	2133	0	2898	1569	2134	91.19	100	100	3	LTF	15	LTF	ENSCJAG00000002108_4	LTF
GeneID_100400452	ENSG00000012232_9	2760	1	2760	0	4421	2394	2760	95.58	100	100	8	EXTL3	13	EXTL3	ENSCJAG00000015598_4	EXTL3
GeneID_100391012	ENSG00000012504_15	1461	1	1461	0	2438	1320	1461	96.783	100	100	12	NR1H4	9	NR1H4	ENSCJAG00000002087_4	NR1H4
GeneID_100403530	ENSG00000012660_14	981	1	981	0	1596	864	981	96.024	100	100	6	ELOVL5	4	ELOVL5	ENSCJAG00000011119_4
GeneID_100386217	ENSG00000012779_11	2025	1	2025	0	3253	1761	2025	95.654	100	100	10	ALOX5	12	ALOX5	ENSCJAG00000013406_5	ALOX5
GeneID_118150889	ENSG00000012817_16	4713	1352	4524	0	4643	2514	3175	93.134	70	70	Y	KDM5D	Y	KDM5D	ENSCJAG00000005870_4	KDM5C
GeneID_100412028	ENSG00000012822_16	2076	1	2076	0	3408	1845	2076	96.291	100	100	12	CALCOCO1	9	CALCOCO1	ENSCJAG00000018726_4
GeneID_100397673	ENSG00000012963_15	1278	1	1272	0	2084	1128	1278	96.166	100	100	14	UBR7	10	UBR7	ENSCJAG00000018283_4	UBR7
GeneID_100412988	ENSG00000012983_11	2541	1	2539	0	4357	2359	2539	97.637	99	99	14	MAP4K5	10	MAP4K5	ENSCJAG00000006357_3	MAP4K5
GeneID_100414579	ENSG00000013016_16	1608	1	1608	0	2710	1467	1608	97.077	100	100	2	EHD3	14	EHD3	ENSCJAG00000002660_4	EHD1
GeneID_100387347	ENSG00000013275_8	1257	1	1257	0	2111	1143	1257	96.977	100	100	19	PSMC4	22	PSMC4	ENSCJAG00000014417_5	PSMC4
GeneID_100387085	ENSG00000013288_9	3030	1	3039	0	4373	2368	3039	92.695	100	100	4	MAN2B2	3	MAN2B2	ENSCJAG00000004190_4	MAN2B2
GeneID_100398794	ENSG00000013293_6	2316	1	2316	0	3890	2106	2316	96.978	100	100	3	SLC7A14	17	SLC7A14	ENSCJAG00000002451_3	SLC7A14
GeneID_100399156	ENSG00000013297_12	624	1	624	0	1014	549	624	95.994	100	100	3	CLDN11	17	CLDN11	ENSCJAG00000043153_2	CLDN11
GeneID_100404033	ENSG00000013306_16	1080	1	1074	0	1712	927	1074	95.438	99	99	17	SLC25A39	5	SLC25A39	ENSCJAG00000009963_4	SLC25A39
GeneID_100405535	ENSG00000013364_19	2682	1	2677	0	4180	2263	2677	94.845	99	99	16	MVP	12	MVP	ENSCJAG00000007166_4	MVP
GeneID_100386198	ENSG00000013374_17	1848	1	1486	0	2259	1223	1489	94.09	76	76	7	NUB1	8	NUB1	ENSCJAG00000020400_4	NUB1
GeneID_100406320	ENSG00000013375_16	1713	1	1626	0	2734	1480	1629	96.992	100	100	6	PGM3	4	PGM3	ENSCJAG00000009086_4	PGM3
GeneID_100406927	ENSG00000013392_8	879	1	879	0	1507	816	879	97.611	100	100	6	RWDD2A	4	RWDD2A	ENSCJAG00000064674_1	RWDD2A
GeneID_100391344	ENSG00000013441_16	1581	229	1682	0	2464	1334	1454	97.249	86	86	2	CLK1	6	CLK1	ENSCJAG00000012089_4	CLK4
GeneID_100405392	ENSG00000013503_10	3402	1	3402	0	5762	3120	3402	97.237	100	100	12	POLR3B	9	POLR3B	ENSCJAG00000014985_4	POLR3B
GeneID_100398030	ENSG00000013523_11	2013	1	1359	0	2141	1159	1380	94.928	63	63	14	ANGEL1	10	ANGEL1	ENSCJAG00000054921_1
GeneID_100388155	ENSG00000013561_18	1425	1	1425	0	2405	1302	1425	97.123	100	100	5	RNF14	2	RNF14	ENSCJAG00000018220_4	RNF14
GeneID_100385579	ENSG00000013563_14	909	1	905	0	1408	762	905	94.807	99	99	X	DNASE1L1	X	DNASE1L1	ENSCJAG00000011800_3	DNASE1L1
GeneID_100391611	ENSG00000013573_17	2913	34	2745	0	4115	2228	2721	94.046	99	99	12	DDX11	9	DDX11	ENSCJAG00000005153_5	DDX11
GeneID_100385839	ENSG00000013583_10	624	1	570	0	883	478	570	94.737	100	100	12	HEBP1	9	HEBP1	ENSCJAG00000021628_4	HEBP1
GeneID_100386199	ENSG00000013588_9	1074	1	1074	0	1507	816	1074	91.993	100	100	12	GPRC5A	9	GPRC5A	ENSCJAG00000021631_2	GPRC5A
GeneID_100387119	ENSG00000013619_14	2997	170	1926	0	2440	1321	1775	91.887	54	54	X	MAMLD1	X	MAMLD1	ENSCJAG00000004077_5	MAMLD1
GeneID_100400922	ENSG00000013725_14	2007	1	2007	0	2870	1554	2013	92.499	100	100	11	CD6	11	CD6	ENSCJAG00000016561_4	CD6
GeneID_100410295	ENSG00000013810_20	2517	982	2301	0	1629	882	1330	88.947	57	57	4	TACC3	3	TACC3	ENSCJAG00000052515_1
GeneID_100406075	ENSG00000014123_10	2385	1	2379	0	4000	2166	2385	96.981	100	100	6	UFL1	4	UFL1	ENSCJAG00000001179_4	UFL1
GeneID_100412996	ENSG00000014138_9	1797	1	1797	0	2798	1515	1798	94.772	100	100	11	POLA2	11	POLA2	ENSCJAG00000002330_4
GeneID_100413140	ENSG00000014164_7	2847	43	2688	0	3679	1992	2646	91.761	87	87	8	ZC3H3	16	ZC3H3	ENSCJAG00000021439_4	ZC3H3
GeneID_100411931	ENSG00000014216_16	2145	13	2157	0	3424	1854	2145	95.478	99	99	11	CAPN1	11	CAPN1	ENSCJAG00000002371_4	CAPN1
GeneID_100407634	ENSG00000014257_16	1257	147	1284	0	1820	985	1138	95.518	89	89	3	ACP3	17	ACP3	ENSCJAG00000003103_4	ACP3
GeneID_100402890	ENSG00000014641_21	1062	1	1005	0	1718	930	1005	97.512	100	100	2	MDH1	14	MDH1	ENSCJAG00000021865_3
GeneID_100406552	ENSG00000014824_14	1707	1	1710	0	2822	1528	1710	96.491	100	100	4	SLC30A9	3	SLC30A9	ENSCJAG00000019226_4	SLC30A9
GeneID_100399391	ENSG00000014914_21	2130	1	2148	0	3286	1779	2149	94.416	100	100	1	MTMR11	18	MTMR11	ENSCJAG00000000802_4	MTMR11
GeneID_100410987	ENSG00000014919_13	1233	1	1233	0	2017	1092	1233	96.188	100	100	10	COX15	12	LOC100410987	ENSCJAG00000017107_4
GeneID_100413348	ENSG00000015133_19	6087	1	6078	0	9199	4981	6097	93.981	100	100	14	CCDC88C	10	CCDC88C	ENSCJAG00000017878_4	CCDC88C
GeneID_100410479	ENSG00000015153_15	615	154	624	0	815	441	472	97.881	75	75	12	YAF2	9	YAF2	ENSCJAG00000017762_4	YAF2
GeneID_100385104	ENSG00000015171_20	1854	277	1809	0	2649	1434	1533	97.847	85	85	10	ZMYND11	7	ZMYND11	ENSCJAG00000018489_4	ZMYND11
GeneID_100412947	ENSG00000015285_11	1509	1	1509	0	2471	1338	1509	96.223	100	100	X	WAS	X	WAS	ENSCJAG00000002365_4	WAS
GeneID_100396746	ENSG00000015413_9	1236	106	1338	0	1570	850	1239	89.669	92	92	16	DPEP1	20	DPEP1	ENSCJAG00000010841_4	DPEP1
GeneID_100403496	ENSG00000015475_19	726	375	1008	0	717	388	649	87.057	63	63	22	BID	1	BID	ENSCJAG00000017295_4	BID
GeneID_100568451	ENSG00000015479_20	2544	1	2148	0	3773	2043	2148	98.371	80	80	5	MATR3	2	MATR3	ENSCJAG00000006888_4	MATR3
GeneID_100391007	ENSG00000015520_15	4080	1	3133	0	4680	2534	3137	93.624	78	78	7	NPC1L1	8	NPC1L1	ENSCJAG00000012318_3	NPC1L1
GeneID_100385693	ENSG00000015532_10	2598	1	2595	0	4233	2292	2595	96.108	89	89	17	XYLT2	5	XYLT2	ENSCJAG00000015942_4	XYLT1
GeneID_100405297	ENSG00000015592_16	777	1	592	0	966	523	592	96.115	91	91	8	STMN4	13	STMN4	ENSCJAG00000019866_4	STMN4
GeneID_100896303	ENSG00000015676_18	1086	1	1095	0	1748	946	1095	95.616	100	100	7	NUDCD3	8	NUDCD3	ENSCJAG00000008208_4	NUDCD3
GeneID_100385297	ENSG00000016082_15	1050	1	1050	0	1812	981	1050	97.81	100	100	5	ISL1	2	ISL1	ENSCJAG00000046690_2	ISL1
GeneID_100398783	ENSG00000016391_11	1785	1	1151	0	1777	962	1151	94.526	63	63	3	CHDH	15	CHDH	ENSCJAG00000007563_4	CHDH
GeneID_100392660	ENSG00000016402_13	1662	1	1662	0	2455	1329	1665	93.333	100	100	6	IL20RA	4	IL20RA	ENSCJAG00000018982_4	IL20RA
GeneID_100386069	ENSG00000016490_16	2745	1	2745	0	4344	2352	2745	95.228	100	100	1	CLCA1	7	CLCA1	ENSCJAG00000007319_4	CLCA4
GeneID_100386424	ENSG00000016602_9	2760	1	2643	0	3917	2121	2643	93.417	95	95	1	CLCA4	7	CLCA4	ENSCJAG00000007319_4	CLCA4
GeneID_100392991	ENSG00000016864_19	1116	1	1116	0	1829	990	1116	96.237	100	100	3	GLT8D1	15	GLT8D1	ENSCJAG00000006883_3	GLT8D1
GeneID_100411487	ENSG00000017260_20	2922	1	2828	0	4913	2660	2828	98.02	96	96	3	ATP2C1	17	ATP2C1	ENSCJAG00000003181_4	ASTE1
GeneID_100394985	ENSG00000017427_17	588	1	590	0	942	510	590	95.593	94	94	12	IGF1	9	IGF1	ENSCJAG00000040664_2	IGF1
GeneID_100397383	ENSG00000017483_15	1419	1	1419	0	2322	1257	1419	96.195	100	100	X	SLC38A5	X	SLC38A5	ENSCJAG00000004893_4	SLC38A3
GeneID_100390070	ENSG00000017797_13	1968	1	1968	0	3352	1815	1968	97.409	100	100	18	RALBP1	13	RALBP1	ENSCJAG00000004430_4	RALBP1
GeneID_100397224	ENSG00000018189_13	1863	406	2094	0	2898	1569	1689	97.632	81	81	4	RUFY3	3	RUFY3	ENSCJAG00000014529_4	RUFY3
GeneID_100386201	ENSG00000018236_15	3057	1	3057	0	5125	2775	3057	96.925	100	100	12	CNTN1	9	CNTN1	ENSCJAG00000017809_4	CNTN1
GeneID_100388929	ENSG00000018280_17	1653	1	1644	0	2551	1381	1654	94.619	100	100	2	SLC11A1	6	SLC11A1	ENSCJAG00000010901_4	SLC11A1
GeneID_100401831	ENSG00000018408_15	1203	1	1203	0	2061	1116	1203	97.589	100	100	3	WWTR1	17	WWTR1	ENSCJAG00000001336_4	WWTR1
GeneID_100395942	ENSG00000018510_18	2031	79	1915	0	3061	1657	1855	96.604	90	90	2	AGPS	6	AGPS	ENSCJAG00000021508_4	AGPS
GeneID_100412357	ENSG00000018610_15	669	1	669	0	1131	612	669	97.16	100	100	X	CXorf56	X	CXHXorf56	ENSCJAG00000002782_4
GeneID_100402438	ENSG00000018625_15	3063	1	3063	0	5081	2751	3063	96.605	100	100	1	ATP1A2	18	ATP1A2	ENSCJAG00000006022_4	ATP1A4
GeneID_100390204	ENSG00000018699_13	2532	1	2532	0	4222	2286	2532	96.761	100	100	2	TTC27	14	TTC27	ENSCJAG00000003388_4	TTC27
GeneID_103790102	ENSG00000018869_17	1554	118	1662	0	2305	1248	1545	93.592	93	93	19	ZNF582	22	ZNF582	ENSCJAG00000007298_4
GeneID_100399346	ENSG00000019102_12	984	73	991	0	1450	785	922	95.119	93	93	11	VSIG2	11	VSIG2	ENSCJAG00000007995_4	VSIG2
GeneID_100407349	ENSG00000019144_19	4134	139	2517	0	3908	2116	2382	96.306	50	50	11	PHLDB1	11	PHLDB1	ENSCJAG00000013463_4	PHLDB1
GeneID_100405369	ENSG00000019169_11	1563	1	1563	0	2039	1104	1566	90.23	100	100	2	MARCO	6	MARCO	ENSCJAG00000021426_4	MARCO
GeneID_100393283	ENSG00000019186_10	1545	1	1545	0	2399	1299	1545	94.693	100	100	20	CYP24A1	5	LOC100393283	ENSCJAG00000000625_3	CYP24A1
GeneID_100403110	ENSG00000019485_13	3534	292	3825	0	5768	3123	3534	96.123	92	92	11	PRDM11	11	PRDM11	ENSCJAG00000011508_4	PRDM11
GeneID_100413352	ENSG00000019505_8	1281	1	1281	0	2028	1098	1281	95.238	100	100	11	SYT13	11	SYT13	ENSCJAG00000038216_2	SYT13
GeneID_100404347	ENSG00000019549_13	807	1	807	0	1386	750	807	97.646	100	100	8	SNAI2	16	SNAI2	ENSCJAG00000013499_3	SNAI2
GeneID_100407145	ENSG00000019582_16	891	1	843	0	1258	681	843	93.594	100	100	5	CD74	2	CD74	ENSCJAG00000038854_2	CD74
GeneID_100385966	ENSG00000019991_18	2187	1	2190	0	3537	1915	2190	95.845	100	100	7	HGF	8	HGF	ENSCJAG00000003339_4	HGF
GeneID_100406645	ENSG00000019995_6	2127	79	2205	0	3712	2010	2127	98.166	96	96	10	ZRANB1	12	ZRANB1	ENSCJAG00000012573_3	ZRANB1
GeneID_100415247	ENSG00000020129_16	2190	100	2262	0	3651	1977	2164	97.135	96	96	1	NCDN	7	NCDN	ENSCJAG00000001525_4	NCDN
GeneID_100415642	ENSG00000020181_18	4017	1	4013	0	6056	3279	4016	93.899	99	99	8	ADGRA2	13	ADGRA2	ENSCJAG00000002733_5	ADGRA2
GeneID_100391084	ENSG00000020256_20	2046	1	2046	0	3419	1851	2046	96.823	100	100	20	ZFP64	5	ZFP64	ENSCJAG00000000596_4	ZFP64
GeneID_100407952	ENSG00000020426_11	930	1	930	0	1568	849	930	97.097	100	100	14	MNAT1	10	MNAT1	ENSCJAG00000019143_4	MNAT1
GeneID_100405517	ENSG00000020577_14	2157	1	2129	0	3633	1967	2129	97.464	83	83	14	SAMD4A	10	SAMD4A	ENSCJAG00000014078_4	SAMD4B
GeneID_100390885	ENSG00000020633_19	1290	1	1293	0	2025	1096	1293	94.973	100	100	1	RUNX3	7	RUNX3	ENSCJAG00000012153_4
GeneID_100411097	ENSG00000020922_13	2136	21	2130	0	3489	1889	2110	96.54	99	99	11	MRE11	11	MRE11	ENSCJAG00000003984_5	MRE11
GeneID_100402390	ENSG00000021300_14	732	1	732	0	1203	651	732	96.311	100	100	11	PLEKHB1	11	PLEKHB1	ENSCJAG00000015909_4	PLEKHB1
GeneID_100389258	ENSG00000021355_13	1140	1	1140	0	1635	885	1140	92.544	100	100	6	SERPINB1	4	SERPINB1	ENSCJAG00000041877_2	SERPINB1
GeneID_100404344	ENSG00000021461_17	1515	1	1512	0	1443	781	1521	83.958	100	100	7	CYP3A43	2	CYP3A4	ENSCJAG00000060804_1
GeneID_100405463	ENSG00000021488_13	1464	187	1650	0	2233	1209	1464	94.194	89	89	19	SLC7A9	22	SLC7A9	ENSCJAG00000000755_4	SLC7A9
GeneID_100408469	ENSG00000021574_13	1851	1	1851	0	3153	1707	1851	97.407	100	100	2	SPAST	14	SPAST	ENSCJAG00000003248_4	SPAST
GeneID_100404677	ENSG00000021645_20	4716	1	4156	0	6536	3539	4156	95.308	82	82	14	NRXN3	10	NRXN3	ENSCJAG00000002930_5	NRXN2
GeneID_100415634	ENSG00000021762_20	2640	1	2238	0	3413	1848	2238	94.191	100	100	11	OSBPL5	11	OSBPL5	ENSCJAG00000011522_5	OSBPL5
GeneID_100397426	ENSG00000021776_11	4458	1	4479	0	7360	3985	4480	96.406	100	100	15	AQR	10	AQR	ENSCJAG00000021021_5	AQR
GeneID_100402602	ENSG00000021826_17	4521	1	4503	0	7430	4023	4503	96.447	100	100	2	CPS1	6	CPS1	ENSCJAG00000010985_4	CPS1
GeneID_100397653	ENSG00000021852_13	1776	1	1771	0	2684	1453	1771	94.015	99	99	1	C8B	7	C8B	ENSCJAG00000015932_4	C8B
GeneID_100387250	ENSG00000022267_19	972	49	1020	0	1735	939	972	98.868	95	95	X	FHL1	X	FHL1	ENSCJAG00000039343_2
GeneID_100399915	ENSG00000022277_13	1011	70	919	0	1410	763	850	96.588	92	92	20	RTF2	5	RTF2	ENSCJAG00000011308_4	RTF2
GeneID_100403501	ENSG00000022355_18	1416	149	1536	0	2348	1271	1388	97.19	90	90	5	GABRA1	2	GABRA1	ENSCJAG00000015200_4	GABRA1
GeneID_100387349	ENSG00000022556_16	3189	1	3169	0	3478	1883	3187	86.539	99	99	19	NLRP2	22	NLRP2	ENSCJAG00000065794_1
GeneID_100399989	ENSG00000022567_10	2427	1	2301	0	3404	1843	2301	93.394	99	99	8	SLC45A4	16	SLC45A4	ENSCJAG00000003889_4	SLC45A4
GeneID_100389687	ENSG00000022840_16	2451	1	2436	0	4008	2170	2451	96.287	100	100	12	RNF10	9	RNF10	ENSCJAG00000001219_4	RNF10
GeneID_100390055	ENSG00000022976_16	2784	1	1917	0	2527	1368	1938	90.454	95	95	14	ZNF839	10	ZNF839
GeneID_100385384	ENSG00000023041_11	1242	1	682	0	1199	649	682	98.387	50	50	10	ZDHHC6	12	ZDHHC6	ENSCJAG00000069011_1
GeneID_100391737	ENSG00000023171_18	2634	705	2691	0	3338	1807	1987	97.081	74	74	11	GRAMD1B	11	GRAMD1B	ENSCJAG00000007699_4	GRAMD1B
GeneID_100406640	ENSG00000023191_17	1386	1	1381	0	1506	815	1384	86.344	99	99	11	RNH1	11	RNH1	ENSCJAG00000012214_4	RNH1
GeneID_100413081	ENSG00000023228_14	2226	1	2190	0	3679	1992	2190	97.032	100	100	2	NDUFS1	6	NDUFS1	ENSCJAG00000005725_4	NDUFS1
GeneID_100407986	ENSG00000023287_13	4785	1	4785	0	7779	4212	4785	96.008	100	100	8	RB1CC1	16	RB1CC1	ENSCJAG00000014530_4	RB1CC1
GeneID_100414815	ENSG00000023318_8	1221	1	1221	0	2172	1176	1221	98.771	100	100	9	ERP44	1	ERP44	ENSCJAG00000011361_4	ERP44
GeneID_100388038	ENSG00000023330_15	1923	295	2217	0	3241	1755	1923	97.088	87	87	3	ALAS1	15	ALAS1	ENSCJAG00000006000_5	ALAS1
GeneID_100387254	ENSG00000023516_9	5706	1	5706	0	8892	4815	5709	94.798	100	100	13	AKAP11	5	AKAP11	ENSCJAG00000017644_3	AKAP11
GeneID_100394101	ENSG00000023572_10	498	101	477	0	636	344	377	97.082	79	79	1	GLRX2	18	GLRX2	ENSCJAG00000044663_2
GeneID_100412751	ENSG00000023608_5	1107	1	1110	0	1842	997	1110	96.667	100	100	14	SNAPC1	10	SNAPC1	ENSCJAG00000019219_3	SNAPC1
GeneID_100393324	ENSG00000023697_13	957	1	957	0	1568	849	957	96.238	100	100	12	DERA	9	DERA	ENSCJAG00000021592_4	DERA
GeneID_100393682	ENSG00000023734_11	1092	112	1053	0	1591	861	942	97.134	89	89	12	STRAP	9	STRAP	ENSCJAG00000021593_4	STRAP
GeneID_100411692	ENSG00000023839_12	4638	1	4638	0	7214	3906	4638	94.739	100	100	10	ABCC2	12	ABCC2	ENSCJAG00000017142_3	ABCC2
GeneID_118153110	ENSG00000023892_11	1896	1	1704	0	2837	1536	1704	96.831	100	100	6	DEF6	4	LOC118153110	ENSCJAG00000015575_4	DEF6
GeneID_100400484	ENSG00000023902_14	1230	1	1204	0	1886	1021	1204	94.934	97	97	1	PLEKHO1	18	PLEKHO1	ENSCJAG00000000867_3	PLEKHO1
GeneID_100405744	ENSG00000023909_10	825	1	825	0	1424	771	825	97.818	100	100	1	GCLM	7	GCLM	ENSCJAG00000017899_3	GCLM
GeneID_100398328	ENSG00000024048_11	5268	1	5268	0	8948	4845	5268	97.323	100	100	6	UBR2	4	UBR2	ENSCJAG00000004399_5	UBR2
GeneID_100412235	ENSG00000024422_12	1632	1	1632	0	2632	1425	1632	95.772	100	100	19	EHD2	22	EHD2	ENSCJAG00000002660_4	EHD1
GeneID_100397891	ENSG00000024526_17	2436	1	2435	0	4065	2201	2436	96.798	99	99	1	DEPDC1	7	DEPDC1	ENSCJAG00000017579_4	DEPDC1
GeneID_100401227	ENSG00000024862_18	555	319	873	0	926	501	555	96.757	64	64	6	CCDC28A	4	CCDC28A	ENSCJAG00000019065_4	CCDC28A
GeneID_100399288	ENSG00000025039_15	1203	44	1221	0	2015	1091	1178	97.538	96	96	6	RRAGD	4	RRAGD	ENSCJAG00000002261_3	RRAGD
GeneID_100391202	ENSG00000025156_13	1611	1	1611	0	2798	1515	1611	98.014	100	100	6	HSF2	4	HSF2	ENSCJAG00000003956_4	HSF2
GeneID_100388078	ENSG00000025293_17	3039	1	3039	0	5014	2715	3039	96.446	100	100	20	PHF20	5	PHF20	ENSCJAG00000017501_4	PHF20
GeneID_100387390	ENSG00000025423_11	954	1	954	0	1408	762	954	93.291	100	100	12	HSD17B6	9	HSD17B6	ENSCJAG00000010652_3	HSD17B6
GeneID_100388967	ENSG00000025434_19	1401	144	894	0	1188	643	751	95.206	56	56	11	NR1H3	11	NR1H3	ENSCJAG00000020019_4	NR1H3
GeneID_100400231	ENSG00000025708_14	1464	337	1785	0	2102	1138	1465	92.765	81	81	22	TYMP	1	TYMP	ENSCJAG00000037938_3	TYMP
GeneID_100402420	ENSG00000025770_19	1821	1	1700	0	2442	1322	1703	92.777	89	89	22	NCAPH2	1	NCAPH2	ENSCJAG00000019155_5	NCAPH2
GeneID_100406575	ENSG00000025772_8	930	178	1107	0	1574	852	930	97.204	84	84	20	TOMM34	5	TOMM34	ENSCJAG00000017607_4	TOMM34
GeneID_100401973	ENSG00000025796_14	2283	1	2283	0	3906	2115	2283	97.547	100	100	6	SEC63	4	SEC63	ENSCJAG00000005998_4	SEC63
GeneID_100386067	ENSG00000025800_14	1611	94	1701	0	2815	1524	1608	98.259	95	95	1	KPNA6	7	KPNA6	ENSCJAG00000006669_4	KPNA6
GeneID_100408168	ENSG00000026025_16	1401	1	1401	0	2372	1284	1401	97.216	100	100	10	VIM	7	VIM	ENSCJAG00000046188_1
GeneID_100397803	ENSG00000026103_22	1008	430	1410	0	1077	583	1010	86.436	70	70	10	FAS	12	FAS	ENSCJAG00000005484_5	STAMBPL1
GeneID_100392412	ENSG00000026297_16	921	246	771	0	656	355	526	89.163	68	68	6	RNASET2	4	RNASET2	ENSCJAG00000065707_1
GeneID_100390910	ENSG00000026508_20	2229	1	2229	0	3397	1839	2232	94.176	100	100	11	CD44	11	CD44	ENSCJAG00000010912_4	CD44
GeneID_100390361	ENSG00000026559_14	1542	1	1542	0	2543	1377	1542	96.433	100	100	20	KCNG1	5	KCNG1	ENSCJAG00000003994_4
GeneID_100414019	ENSG00000026652_15	1137	1	665	0	1062	575	665	95.489	55	55	6	AGPAT4	4	AGPAT4	ENSCJAG00000043088_1
GeneID_100408494	ENSG00000026751_17	1008	1	1008	0	1325	717	1009	90.387	100	100	1	SLAMF7	18	SLAMF7	ENSCJAG00000005659_4	SLAMF7
GeneID_100387707	ENSG00000026950_17	1542	1	1538	0	1910	1034	1546	89.133	88	88	6	BTN3A1	4	BTN3A3	ENSCJAG00000011068_4
GeneID_100393887	ENSG00000027001_10	2142	45	2121	0	3380	1830	2077	96.052	98	98	13	MIPEP	5	MIPEP	ENSCJAG00000018775_4	MIPEP
GeneID_100410970	ENSG00000027075_15	2052	1	2052	0	3408	1845	2052	96.637	100	100	14	PRKCH	10	PRKCH	ENSCJAG00000019178_4
GeneID_100412557	ENSG00000027644_5	3894	1	3906	0	6305	3414	3906	95.853	100	100	1	INSRR	18	INSRR	ENSCJAG00000006249_4	NTRK1
GeneID_100386516	ENSG00000027697_15	1470	1	1428	0	1679	909	1470	87.755	100	100	6	IFNGR1	4	IFNGR1	ENSCJAG00000069510_1	IFNGR1
GeneID_100397629	ENSG00000027847_14	984	212	801	0	885	479	590	93.729	48	48	5	B4GALT7	2	B4GALT7	ENSCJAG00000011183_3	B4GALT7
GeneID_100411967	ENSG00000027869_12	1200	186	1320	0	1498	811	1165	90.3	86	86	1	SH2D2A	18	SH2D2A	ENSCJAG00000006232_4	SH2D2A
GeneID_100386111	ENSG00000028116_18	1527	79	1611	0	2383	1290	1533	94.781	95	95	2	VRK2	14	VRK2	ENSCJAG00000009299_4	VRK2
GeneID_100394148	ENSG00000028137_19	1386	1	1392	0	1690	915	1392	88.649	100	100	1	TNFRSF1B	7	TNFRSF1B	ENSCJAG00000013571_3	TNFRSF1B
GeneID_100409282	ENSG00000028203_18	2340	1	2358	0	3768	2040	2358	95.632	100	100	12	VEZT	9	VEZT	ENSCJAG00000002761_4	VEZT
GeneID_100396496	ENSG00000028310_18	1794	975	1937	0	1452	786	963	93.873	50	50	5	BRD9	2	BRD9	ENSCJAG00000003867_4	BRD9
GeneID_100401406	ENSG00000028528_15	1674	1	1519	0	2494	1350	1523	96.257	97	97	15	SNX1	10	SNX1	ENSCJAG00000004856_4	SNX1
GeneID_100401601	ENSG00000028839_10	561	1	561	0	976	528	561	98.039	100	100	6	TBPL1	4	TBPL1	ENSCJAG00000002794_4	TBPL1
GeneID_118144163	ENSG00000029153_14	1911	345	1931	0	2632	1425	1587	96.597	82	82	12	ARNTL2	9	ARNTL2	ENSCJAG00000046502_2	ARNTL2
GeneID_100408876	ENSG00000029363_17	2763	1	2766	0	4927	2668	2766	98.843	100	100	6	BCLAF1	4	BCLAF1	ENSCJAG00000008200_5	BCLAF1
GeneID_100410004	ENSG00000029364_12	924	311	1140	0	1389	752	830	96.867	73	73	14	SLC39A9	10	SLC39A9	ENSCJAG00000014935_4	SLC39A9
GeneID_100388861	ENSG00000029534_21	5694	1	5479	0	8722	4723	5479	95.401	96	96	8	ANK1	13	ANK1	ENSCJAG00000004219_5	ANK1
GeneID_100413274	ENSG00000029559_7	954	1	954	0	1402	759	957	93.208	100	100	4	IBSP	3	IBSP	ENSCJAG00000006284_4	IBSP
GeneID_100391680	ENSG00000029639_11	1041	1	1010	0	1572	851	1010	94.752	98	98	6	TFB1M	4	TFB1M	ENSCJAG00000012540_4	TFB1M
GeneID_100397624	ENSG00000029725_17	2589	1	2589	0	4410	2388	2589	97.412	100	100	17	RABEP1	5	RABEP1	ENSCJAG00000011449_5	RABEP1
GeneID_100388691	ENSG00000029993_15	603	76	671	0	996	539	596	96.812	87	87	X	HMGB3	X	HMGB3	ENSCJAG00000005187_3
GeneID_100400079	ENSG00000030066_13	4311	1	4209	0	6903	3738	4209	96.27	100	100	11	NUP160	11	NUP160	ENSCJAG00000020260_4	NUP160
GeneID_100387945	ENSG00000030110_13	636	1	636	0	965	522	636	94.025	100	100	6	BAK1	4	BAK1	ENSCJAG00000016047_4	BAK1
GeneID_100413496	ENSG00000030304_14	2610	688	2670	0	3341	1809	1983	97.075	74	74	9	MUSK	1	MUSK	ENSCJAG00000017434_4	MUSK
GeneID_100403694	ENSG00000030419_16	1599	1	1602	0	2894	1567	1602	99.313	100	100	2	IKZF2	6	IKZF2	ENSCJAG00000043858_2	IKZF2
GeneID_100404397	ENSG00000030582_18	1782	1	1779	0	2590	1402	1782	92.929	100	100	17	GRN	5	GRN	ENSCJAG00000009903_4	GRN
GeneID_100393726	ENSG00000031081_11	4335	1	4344	0	6473	3505	4356	93.618	100	100	3	ARHGAP31	15	ARHGAP31	ENSCJAG00000009060_4	ARHGAP31
GeneID_100388896	ENSG00000031691_7	807	1	813	0	1170	633	813	92.743	100	100	6	CENPQ	4	CENPQ	ENSCJAG00000011759_4	CENPQ
GeneID_100402130	ENSG00000031698_13	1611	1	1605	0	2699	1461	1611	96.958	100	100	1	SARS1	7	SARS1	ENSCJAG00000048384_2	SARS1
GeneID_100409825	ENSG00000031823_14	1704	507	1830	0	1954	1058	1324	93.505	72	72	19	RANBP3	22	RANBP3	ENSCJAG00000016791_4	RANBP3
GeneID_100398985	ENSG00000032219_19	3774	1	2080	0	3598	1948	2080	97.885	54	54	14	ARID4A	10	ARID4A	ENSCJAG00000018764_4	ARID4A
GeneID_100385162	ENSG00000032389_13	1245	260	1160	0	1421	769	901	95.117	77	77	2	EIPR1	14	EIPR1	ENSCJAG00000007858_4	EIPR1
GeneID_100407534	ENSG00000032444_17	4128	1	4101	0	6200	3357	4105	93.959	100	100	19	PNPLA6	22	PNPLA6	ENSCJAG00000037780_3	PNPLA6
GeneID_103793449	ENSG00000032742_18	2502	1	2475	0	4128	2235	2475	96.768	100	100	13	IFT88	5	IFT88	ENSCJAG00000004815_4	IFT88
GeneID_100400085	ENSG00000033011_13	1395	22	1208	0	1805	977	1188	94.108	82	82	16	ALG1	12	ALG1	ENSCJAG00000020001_4
GeneID_100404915	ENSG00000033030_15	2124	1	2127	0	3393	1837	2127	95.487	100	100	12	ZCCHC8	9	ZCCHC8	ENSCJAG00000020409_4	ZCCHC8
GeneID_100406488	ENSG00000033050_9	1872	1	1875	0	3160	1711	1875	97.12	100	100	7	ABCF2	8	LOC100406488	ENSCJAG00000020371_4
GeneID_100405384	ENSG00000033100_16	2319	19	2337	0	3862	2091	2319	96.723	99	99	7	CHPF2	8	CHPF2	ENSCJAG00000020380_3	CHPF2
GeneID_100399692	ENSG00000033122_21	4728	60	4785	0	8296	4492	4726	98.35	99	99	1	LRRC7	7	LRRC7	ENSCJAG00000017648_4	LRRC7
GeneID_100393693	ENSG00000033170_17	1728	585	1830	0	2174	1177	1246	98.154	68	68	14	FUT8	10	FUT8	ENSCJAG00000003756_4	FUT8
GeneID_100385907	ENSG00000033178_13	3159	1	3159	0	5264	2850	3159	96.739	100	100	4	UBA6	3	UBA6	ENSCJAG00000009707_4	UBA6
GeneID_100408076	ENSG00000033327_13	2031	1	2031	0	3352	1815	2031	96.455	100	100	11	GAB2	11	GAB2	ENSCJAG00000014753_4	GAB2
GeneID_100412131	ENSG00000033627_17	2517	1	2026	0	3487	1888	2026	97.73	78	78	17	ATP6V0A1	5	ATP6V0A1	ENSCJAG00000012974_5	ATP6V0A4
GeneID_100399947	ENSG00000033800_14	1962	22	1954	0	3343	1810	1933	97.879	99	99	15	PIAS1	10	PIAS1	ENSCJAG00000002224_4	PIAS1
GeneID_100399880	ENSG00000033867_16	3780	1324	3837	0	4244	2298	2514	97.136	66	66	3	SLC4A7	17	SLC4A7	ENSCJAG00000004141_4	SLC4A7
GeneID_100398593	ENSG00000034152_19	1044	1	1044	0	1768	957	1044	97.222	100	100	17	MAP2K3	5	MAP2K3	ENSCJAG00000048160_2	MAP2K3
GeneID_100403980	ENSG00000034239_11	636	1	644	0	989	535	644	94.565	89	89	8	EFCAB1	16	EFCAB1	ENSCJAG00000013505_4	EFCAB1
GeneID_108587665	ENSG00000034510_6	135	1	135	1.44e-68	239	129	135	98.519	100	100	2	TMSB10	14	TMSB10	ENSCJAG00000047623_1	TMSB10
GeneID_100414714	ENSG00000034677_13	2517	1	2517	0	4405	2385	2517	98.252	100	100	8	RNF19A	16	RNF19A	ENSCJAG00000015794_4	RNF19A
GeneID_100406324	ENSG00000034693_15	1122	1	1122	0	1962	1062	1122	98.217	100	100	6	PEX3	4	PEX3	ENSCJAG00000019230_4	PEX3
GeneID_100393860	ENSG00000034713_8	354	1	354	0	616	333	354	98.023	100	100	16	GABARAPL2	20	GABARAPL2	ENSCJAG00000041846_1	GABARAPL2
GeneID_100396377	ENSG00000034971_17	1515	1	1473	0	2294	1242	1473	94.773	100	100	1	MYOC	18	MYOC	ENSCJAG00000009689_4	MYOC
GeneID_100388509	ENSG00000035115_22	1029	1	1029	0	1580	855	1029	94.363	100	100	2	SH3YL1	14	SH3YL1	ENSCJAG00000011675_4	SH3YL1
GeneID_100410985	ENSG00000035403_18	3405	1	3408	0	5864	3175	3408	97.741	100	100	10	VCL	12	VCL	ENSCJAG00000001337_5	VCL
GeneID_100406304	ENSG00000035499_13	1590	1	1590	0	2604	1410	1590	96.226	100	100	5	DEPDC1B	2	DEPDC1B	ENSCJAG00000015283_4	DEPDC1B
GeneID_100400671	ENSG00000035664_11	1467	1	1465	0	2368	1282	1465	95.836	99	99	15	DAPK2	10	DAPK2	ENSCJAG00000015041_4	DAPK3
GeneID_100399380	ENSG00000035681_9	2847	1	2853	0	4521	2448	2857	95.31	100	100	8	NSMAF	16	NSMAF	ENSCJAG00000008834_5	NSMAF
GeneID_100402806	ENSG00000035687_10	1371	58	1023	0	1624	879	966	96.998	94	94	1	ADSS2	19	ADSS2	ENSCJAG00000017069_4	ADSS2
GeneID_100390832	ENSG00000035720_8	888	1	888	0	1430	774	888	95.721	100	100	4	STAP1	3	STAP1	ENSCJAG00000044149_2	STAP1
GeneID_100401376	ENSG00000035862_12	663	1	663	0	1092	591	663	96.38	100	100	17	TIMP2	5	TIMP2	ENSCJAG00000064894_1	TIMP2
GeneID_100387005	ENSG00000035928_16	3447	98	3538	0	5631	3049	3444	96.196	97	97	4	RFC1	3	RFC1	ENSCJAG00000020703_4	RFC1
GeneID_100386714	ENSG00000036054_13	2100	1	2100	0	3563	1929	2100	97.286	100	100	3	TBC1D23	15	TBC1D23	ENSCJAG00000000594_4
GeneID_100411902	ENSG00000036257_13	2307	1	2307	0	4078	2208	2307	98.57	100	100	2	CUL3	6	CUL3	ENSCJAG00000012449_4	CUL3
GeneID_100402163	ENSG00000036448_10	4398	1	4398	0	6372	3450	4398	92.815	100	100	8	MYOM2	13	MYOM2	ENSCJAG00000004613_4	MYOM2
GeneID_100389166	ENSG00000036473_8	1065	1	1065	0	1790	969	1065	96.995	100	100	X	OTC	X	OTC	ENSCJAG00000020777_3	OTC
GeneID_100403833	ENSG00000036530_9	1503	1	1503	0	2549	1380	1503	97.272	100	100	14	CYP46A1	10	CYP46A1	ENSCJAG00000006798_4	CYP46A1
GeneID_100400413	ENSG00000036549_13	2712	1	2706	0	4643	2514	2712	97.603	100	100	1	ZZZ3	7	ZZZ3	ENSCJAG00000006894_3	ZZZ3
GeneID_100405909	ENSG00000036565_15	1578	1	1578	0	2372	1284	1578	93.79	100	100	8	SLC18A1	13	SLC18A1	ENSCJAG00000014369_4	SLC18A1
GeneID_100398867	ENSG00000036672_16	1818	1	1821	0	2883	1561	1822	95.28	100	100	11	USP2	11	USP2	ENSCJAG00000014080_4
GeneID_100390134	ENSG00000037042_9	1356	1	1383	0	2146	1162	1383	95.011	100	100	17	TUBG2	5	TUBG2	ENSCJAG00000063999_1	TUBG2
GeneID_100393371	ENSG00000037241_7	438	1150	1587	0	721	390	438	96.347	28	28	5	RPL26L1	2	RPL26L1	ENSCJAG00000015616_4	CHRDL2
GeneID_100388404	ENSG00000037280_16	4092	1	4089	0	5952	3223	4098	92.948	100	100	5	FLT4	2	FLT4	ENSCJAG00000009696_5	FLT4
GeneID_100391414	ENSG00000037474_15	2304	556	2815	0	3454	1870	2261	94.25	78	78	5	NSUN2	2	NSUN2	ENSCJAG00000008689_4	NSUN2
GeneID_100401134	ENSG00000037637_11	2154	1	2154	0	3635	1968	2154	97.122	100	100	1	FBXO42	7	FBXO42	ENSCJAG00000008276_3	FBXO42
GeneID_100391651	ENSG00000037749_13	1089	1	1048	0	1764	955	1048	97.042	99	99	5	MFAP3	2	MFAP3	ENSCJAG00000005041_4	MFAP3L
GeneID_100392042	ENSG00000037757_14	1110	1	1090	0	1526	826	1097	91.887	97	97	19	MRI1	22	MRI1	ENSCJAG00000044187_2	MRI1
GeneID_100388951	ENSG00000037897_17	831	1	831	0	1402	759	831	97.112	100	100	12	METTL1	9	METTL1	ENSCJAG00000006615_4	METTL1
GeneID_100394328	ENSG00000038002_9	1041	1	1041	0	1613	873	1041	94.621	100	100	4	AGA	3	AGA	ENSCJAG00000005476_4	AGA
GeneID_100408979	ENSG00000038210_14	1446	1	1440	0	2311	1251	1446	95.574	100	100	4	PI4K2B	3	PI4K2B	ENSCJAG00000013218_4	PI4K2B
GeneID_100390834	ENSG00000038219_13	9156	1	9006	0	13465	7291	9045	93.621	97	97	4	BOD1L1	3	BOD1L1	ENSCJAG00000012166_4	BOD1L1
GeneID_100407143	ENSG00000038274_17	1005	1	1005	0	1768	957	1005	98.408	100	100	5	MAT2B	2	MAT2B	ENSCJAG00000015401_4	MAT2B
GeneID_100387589	ENSG00000038358_15	4206	1	4224	0	6721	3639	4224	95.455	100	100	16	EDC4	20	EDC4	ENSCJAG00000015963_5	EDC4
GeneID_100403996	ENSG00000038382_20	9294	20	9303	0	15540	8415	9287	96.888	99	99	5	TRIO	2	TRIO	ENSCJAG00000010904_4	TRIO
GeneID_100402664	ENSG00000038427_16	10191	1	10200	0	14910	8074	10224	93.085	100	100	5	VCAN	2	VCAN	ENSCJAG00000011161_4	VCAN
GeneID_100407119	ENSG00000038532_16	3162	1	3162	0	5048	2733	3162	95.478	100	100	16	CLEC16A	12	CLEC16A	ENSCJAG00000016025_4	CLEC16A
GeneID_100386222	ENSG00000038945_15	1410	1	1356	0	2050	1110	1356	93.953	100	100	8	MSR1	13	MSR1	ENSCJAG00000011905_4	MSR1
GeneID_100398679	ENSG00000039068_20	2649	1	2640	0	3736	2023	2658	92.212	100	100	16	CDH1	20	CDH1	ENSCJAG00000015504_5	CDH1
GeneID_100399268	ENSG00000039123_16	3129	1	3129	0	5430	2940	3129	97.987	100	100	5	MTREX	2	MTREX	ENSCJAG00000001773_4	MTREX
GeneID_100409088	ENSG00000039319_17	4620	1	4620	0	7324	3966	4626	95.288	100	100	5	ZFYVE16	2	ZFYVE16	ENSCJAG00000019584_3	ZFYVE16
GeneID_100404621	ENSG00000039523_20	3720	14	3714	0	5378	2912	3726	92.995	99	99	16	RIPOR1	20	RIPOR1	ENSCJAG00000016148_4	RIPOR1
GeneID_100408852	ENSG00000039537_14	2805	34	2838	0	4372	2367	2806	94.797	99	99	5	C6	2	C6	ENSCJAG00000007234_4	C6
GeneID_100404719	ENSG00000039560_14	2952	52	2961	0	4754	2574	2910	96.151	98	98	5	RAI14	2	RAI14	ENSCJAG00000018539_5	RAI14
GeneID_100391168	ENSG00000039600_11	2262	55	2265	0	2948	1596	2238	90.661	98	98	5	SOX30	2	SOX30	ENSCJAG00000018960_4	SOX30
GeneID_100393151	ENSG00000039650_12	1566	1	1566	0	2183	1182	1566	91.826	100	100	19	PNKP	22	PNKP	ENSCJAG00000004134_4	PNKP
GeneID_100398099	ENSG00000039987_7	1530	1	1530	0	2350	1272	1530	94.379	100	100	19	BEST2	22	BEST2	ENSCJAG00000005020_3	BEST2
GeneID_100409942	ENSG00000040199_18	4077	1	4074	0	6634	3592	4077	96.051	100	100	16	PHLPP2	20	PHLPP2	ENSCJAG00000015005_4	PHLPP2
GeneID_100386126	ENSG00000040275_17	1818	1	1672	0	2728	1477	1672	96.112	89	89	5	SPDL1	2	SPDL1	ENSCJAG00000004745_4	SPDL1
GeneID_100409920	ENSG00000040341_18	1713	1	1531	0	2673	1447	1531	98.171	84	84	8	STAU2	16	STAU2	ENSCJAG00000007632_4
GeneID_100391354	ENSG00000040487_13	876	171	885	0	1096	593	715	94.406	81	81	1	SLC66A1	7	SLC66A1	ENSCJAG00000006785_3	SLC66A1
GeneID_100409361	ENSG00000040531_16	1203	1	1203	0	1735	939	1203	92.685	100	100	17	CTNS	5	CTNS	ENSCJAG00000007114_3	CTNS
GeneID_100386596	ENSG00000040608_14	1680	23	1422	0	1993	1079	1401	92.363	98	98	22	RTN4R	1	RTN4R	ENSCJAG00000047001_2	RTN4R
GeneID_100404636	ENSG00000040633_13	1212	125	1302	0	2021	1094	1178	97.623	90	90	17	PHF23	5	PHF23	ENSCJAG00000016665_3	PHF23
GeneID_100390947	ENSG00000040731_10	2367	1	2367	0	3962	2145	2367	96.874	100	100	5	CDH10	2	CDH10	ENSCJAG00000011702_4	CDH10
GeneID_100396234	ENSG00000040933_16	2934	1257	2879	0	2638	1428	1623	95.995	53	53	2	INPP4A	14	INPP4A	ENSCJAG00000007145_4	INPP4A
GeneID_100395885	ENSG00000041353_10	657	250	906	0	1092	591	657	96.651	73	73	18	RAB27B	13	RAB27B	ENSCJAG00000004175_4	RAB27B
GeneID_100386493	ENSG00000041357_16	786	1	786	0	1297	702	786	96.438	100	100	15	PSMA4	10	PSMA4	ENSCJAG00000010369_4	PSMA4
GeneID_100400454	ENSG00000041515_16	5643	197	5799	0	8464	4583	5621	93.916	97	97	13	MYO16	1	MYO16	ENSCJAG00000014617_4	MYO16
GeneID_100399143	ENSG00000041802_11	1977	1	1977	0	2981	1614	1978	93.883	100	100	3	LSG1	15	LSG1	ENSCJAG00000013962_3	LSG1
GeneID_100411001	ENSG00000041880_15	1602	94	1692	0	2257	1222	1602	92.135	95	95	3	PARP3	15	PARP3	ENSCJAG00000005742_4	PARP3
GeneID_100414580	ENSG00000041982_16	6606	1	6606	0	10576	5727	6606	95.565	100	100	9	TNC	1	TNC	ENSCJAG00000020421_4	TNC
GeneID_100393430	ENSG00000041988_15	720	1	717	0	1094	592	720	94.167	100	100	1	THAP3	7	THAP3	ENSCJAG00000000237_4	THAP3
GeneID_100388128	ENSG00000042088_14	1827	55	1801	0	2745	1486	1756	94.989	87	87	14	TDP1	10	TDP1	ENSCJAG00000017649_4	TDP1
GeneID_100410374	ENSG00000042286_15	1122	1	1122	0	1812	981	1122	95.811	100	100	10	AIFM2	12	AIFM2	ENSCJAG00000016374_4	TYSND1
GeneID_100413590	ENSG00000042317_17	1800	1	1818	0	2621	1419	1818	92.849	100	100	14	SPATA7	10	SPATA7	ENSCJAG00000017294_3	SPATA7
GeneID_100414680	ENSG00000042429_12	1959	1	1584	0	2555	1383	1584	95.77	81	81	11	MED17	11	MED17	ENSCJAG00000003839_4
GeneID_100415049	ENSG00000042445_14	1833	1	1833	0	2748	1488	1833	93.726	100	100	2	RETSAT	14	RETSAT	ENSCJAG00000019726_3	RETSAT
GeneID_100413369	ENSG00000042493_16	1047	1	1047	0	1712	927	1047	96.18	100	100	2	CAPG	14	CAPG	ENSCJAG00000041726_2	CAPG
GeneID_100408626	ENSG00000042753_12	477	129	558	0	676	366	430	95.116	77	77	19	AP2S1	22	AP2S1	ENSCJAG00000011710_4	AP2S1
GeneID_100398552	ENSG00000042781_14	15681	1	15300	0	24162	13084	15300	95.176	98	98	1	USH2A	19	USH2A	ENSCJAG00000015184_4	USH2A
GeneID_100401144	ENSG00000042813_8	1056	1	1041	0	1526	826	1044	93.103	99	99	7	ZPBP	8	ZPBP	ENSCJAG00000000949_4	ZPBP
GeneID_100405204	ENSG00000042832_12	8307	1	8279	0	12238	6627	8289	93.353	99	99	8	TG	16	TG	ENSCJAG00000004602_4	TG
GeneID_100394178	ENSG00000042980_13	2328	1	2254	0	3312	1793	2254	93.256	94	94	8	ADAM28	13	ADAM28	ENSCJAG00000020075_4	ADAM28
GeneID_100412877	ENSG00000043039_7	840	1	840	0	1408	762	840	96.905	100	100	11	BARX2	11	BARX2	ENSCJAG00000009135_4	BARX2
GeneID_100409317	ENSG00000043093_15	780	117	894	0	1338	724	778	97.686	87	87	3	DCUN1D1	15	DCUN1D1	ENSCJAG00000005148_4	DCUN1D1
GeneID_100388278	ENSG00000043143_21	2505	16	2520	0	4089	2214	2508	96.132	99	99	5	JADE2	2	JADE2	ENSCJAG00000004813_3	JADE2
GeneID_100412407	ENSG00000043355_12	1599	1	1599	0	2560	1386	1599	95.56	100	100	13	ZIC2	1	ZIC2	ENSCJAG00000047544_2	ZIC1
GeneID_100396491	ENSG00000043462_13	1602	1	1599	0	2518	1363	1604	95.075	100	100	5	LCP2	2	LCP2	ENSCJAG00000011656_5	LCP2
GeneID_100401517	ENSG00000043514_17	1404	1	1404	0	2333	1263	1404	96.652	100	100	1	TRIT1	7	TRIT1	ENSCJAG00000002620_4	TRIT1
GeneID_100387664	ENSG00000043591_6	1434	1	1428	0	2255	1221	1434	95.119	100	100	10	ADRB1	12	ADRB1	ENSCJAG00000019237_2	ADRB1
GeneID_118142912	ENSG00000044012_4	339	1	274	1.67e-105	364	197	277	90.614	74	74	1	GUCA2B	7	GUCA2B	ENSCJAG00000040403_1	GUCA2B
GeneID_100401596	ENSG00000044090_11	5193	160	5346	0	8094	4383	5205	94.832	97	97	6	CUL7	4	CUL7	ENSCJAG00000005240_4	CUL9
GeneID_100407624	ENSG00000044115_21	2721	32	2735	0	4601	2491	2704	97.374	99	99	5	CTNNA1	2	CTNNA1	ENSCJAG00000006820_4	CTNNA1
GeneID_100397253	ENSG00000044446_12	3708	1	3282	0	5424	2937	3282	96.496	85	85	X	PHKA2	X	PHKA2	ENSCJAG00000005668_4	PHKA2
GeneID_100402773	ENSG00000044459_15	4221	88	4317	0	6778	3670	4230	95.626	98	98	9	CNTLN	1	CNTLN	ENSCJAG00000012600_4	CNTLN
GeneID_100405092	ENSG00000044524_11	2952	1	2953	0	4724	2558	2953	95.564	99	99	3	EPHA3	21	EPHA3	ENSCJAG00000008692_4	EPHA3
GeneID_100389117	ENSG00000044574_9	1965	1	1965	0	3291	1782	1965	96.896	100	100	9	HSPA5	1	HSPA5	ENSCJAG00000006880_4	HSPA5
GeneID_100404824	ENSG00000046604_13	3357	1	3354	0	4983	2698	3357	93.476	100	100	18	DSG2	13	DSG2	ENSCJAG00000020804_4
GeneID_118146380	ENSG00000046647_14	729	145	722	0	813	440	578	92.042	64	64	X	GEMIN8	12	LOC118146380	ENSCJAG00000023001_2
GeneID_100389416	ENSG00000046651_15	3039	31	3036	0	4429	2398	3030	93.201	99	99	X	OFD1	X	OFD1	ENSCJAG00000003979_4	OFD1
GeneID_100402221	ENSG00000046653_15	987	1	987	0	1707	924	987	97.872	100	100	X	GPM6B	X	GPM6B	ENSCJAG00000004016_4	GPM6B
GeneID_103787280	ENSG00000046774_10	1122	36	884	0	972	526	851	87.427	96	96	X	MAGEC2	X	LOC103787280	ENSCJAG00000008338_4
GeneID_100389962	ENSG00000046889_19	4821	1	4821	0	8106	4389	4821	97.013	100	100	8	PREX2	16	PREX2	ENSCJAG00000004877_4	PREX2
GeneID_100413395	ENSG00000047188_16	4293	1	4210	0	7179	3887	4213	97.437	98	98	5	YTHDC2	2	YTHDC2	ENSCJAG00000016598_4	YTHDC2
GeneID_100412943	ENSG00000047230_15	1761	1	1688	0	2621	1419	1691	94.678	62	62	X	CTPS2	X	CTPS2	ENSCJAG00000040191_1
GeneID_100408708	ENSG00000047249_18	1452	1	1450	0	2418	1309	1450	96.759	99	99	8	ATP6V1H	16	ATP6V1H	ENSCJAG00000014482_4	ATP6V1H
GeneID_100398671	ENSG00000047315_17	3525	1	3525	0	6095	3300	3525	97.872	100	100	4	POLR2B	3	POLR2B	ENSCJAG00000004118_3	POLR2B
GeneID_100396209	ENSG00000047346_12	3252	54	3270	0	5188	2809	3217	95.772	98	98	15	FAM214A	10	FAM214A	ENSCJAG00000000854_4	FAM214A
GeneID_103792077	ENSG00000047365_12	5115	1	5109	0	8283	4485	5109	95.929	99	99	4	ARAP2	3	ARAP2	ENSCJAG00000020975_4	ARAP2
GeneID_100415679	ENSG00000047410_14	7092	229	7320	0	11867	6426	7092	96.87	97	97	1	TPR	18	TPR	ENSCJAG00000005872_4	TPR
GeneID_100404354	ENSG00000047457_14	3198	1	3196	0	5110	2767	3197	95.527	99	99	3	CP	17	LOC100404354	ENSCJAG00000001377_4	CP
GeneID_100401918	ENSG00000047578_13	4857	1	4854	0	7055	3820	4860	92.901	100	100	16	KATNIP	12	KATNIP	ENSCJAG00000005965_4	KATNIP
GeneID_100404732	ENSG00000047579_20	1056	120	1119	0	1565	847	1000	94.9	89	89	6	DTNBP1	4	DTNBP1	ENSCJAG00000005751_4	DTNBP1
GeneID_100415099	ENSG00000047597_7	1335	1	1335	0	2145	1161	1335	95.655	100	100	X	XK	X	XK	ENSCJAG00000005150_4	XK
GeneID_100396318	ENSG00000047617_15	3012	1	3009	0	4861	2632	3013	95.818	100	100	12	ANO2	9	ANO2	ENSCJAG00000000606_5	ANO2
GeneID_100390896	ENSG00000047621_12	1659	1	1659	0	2832	1533	1659	97.468	100	100	12	C12orf4	9	C9H12orf4	ENSCJAG00000001628_4	C12orf4
GeneID_100388803	ENSG00000047644_19	3279	376	3654	0	4992	2703	3279	94.145	90	90	X	WWC3	X	WWC3	ENSCJAG00000000935_4	WWC3
GeneID_100389893	ENSG00000047648_23	2925	1	2943	0	4449	2409	2946	94.06	100	100	X	ARHGAP6	X	ARHGAP6	ENSCJAG00000001025_4	ARHGAP6
GeneID_100399893	ENSG00000047662_5	3183	1	3189	0	4942	2676	3189	94.669	100	100	4	FAM184B	3	FAM184B	ENSCJAG00000012722_3	FAM184B
GeneID_100414462	ENSG00000047849_21	6894	1033	6723	0	8456	4579	5715	93.456	85	85	3	MAP4	15	MAP4	ENSCJAG00000002483_4
GeneID_100414623	ENSG00000047932_14	1389	1	1392	0	2329	1261	1392	96.911	100	100	6	GOPC	4	GOPC	ENSCJAG00000004242_4
GeneID_100413897	ENSG00000047936_11	7044	257	7071	0	10719	5804	6815	95.055	96	96	6	ROS1	4	ROS1	ENSCJAG00000004286_4	ROS1
GeneID_100402269	ENSG00000048028_11	3234	1	2307	0	3952	2140	2307	97.616	67	67	11	USP28	11	USP28	ENSCJAG00000012053_4	USP28
GeneID_100406361	ENSG00000048052_23	3210	67	3279	0	5526	2992	3213	97.728	98	98	7	HDAC9	8	HDAC9	ENSCJAG00000001076_4	HDAC9
GeneID_100410044	ENSG00000048140_18	999	1	966	0	1559	844	975	95.692	99	99	5	TSPAN17	2	TSPAN17	ENSCJAG00000007278_4	TSPAN17
GeneID_100388045	ENSG00000048162_21	714	1	393	0	671	363	393	97.455	73	73	5	NOP16	2	NOP16	ENSCJAG00000057017_1	NOP16
GeneID_100388890	ENSG00000048342_18	4899	1	4899	0	7790	4218	4899	95.366	100	100	4	CC2D2A	3	CC2D2A	ENSCJAG00000012270_4	CC2D2A
GeneID_100406418	ENSG00000048392_12	1227	48	1272	0	2030	1099	1226	96.574	96	96	8	RRM2B	16	RRM2B	ENSCJAG00000015923_4	RRM2B
GeneID_100403573	ENSG00000048405_10	1995	1	1994	0	3494	1892	1994	98.295	91	91	7	ZNF800	8	ZNF800	ENSCJAG00000017598_4	ZNF800
GeneID_100397314	ENSG00000048462_11	555	207	753	0	763	413	550	91.818	73	73	16	TNFRSF17	12	TNFRSF17	ENSCJAG00000016042_3
GeneID_103796560	ENSG00000048471_14	2442	97	2541	0	3842	2080	2445	95.092	96	96	16	SNX29	12	SNX29	ENSCJAG00000016010_4	SNX29
GeneID_100409345	ENSG00000048544_6	606	89	690	0	905	490	606	93.729	87	87	6	MRPS10	4	MRPS10	ENSCJAG00000004335_4	MRPS10
GeneID_100408987	ENSG00000048545_17	606	1	609	0	983	532	609	95.895	100	100	6	GUCA1A	4	GUCA1A	ENSCJAG00000004301_4	GUCA1A
GeneID_100388603	ENSG00000048649_13	4326	1	4317	0	7182	3889	4326	96.671	100	100	11	RSF1	11	RSF1	ENSCJAG00000014899_4	RSF1
GeneID_100385830	ENSG00000048707_15	13167	6259	13215	0	11692	6331	6957	97.01	53	53	1	VPS13D	7	VPS13D	ENSCJAG00000013580_4	VPS13D
GeneID_100391960	ENSG00000048740_18	1602	151	1177	0	1775	961	1027	97.858	62	62	10	CELF2	7	CELF2	ENSCJAG00000020663_4	CELF2
GeneID_100398882	ENSG00000048828_17	3357	1	3357	0	5879	3183	3357	98.272	100	100	9	FAM120A	1	FAM120A	ENSCJAG00000011461_5	FAM120A
GeneID_100405504	ENSG00000049089_15	2070	1	2070	0	3291	1782	2070	95.362	100	100	1	COL9A2	7	COL9A2	ENSCJAG00000002851_3	COL9A2
GeneID_100410844	ENSG00000049130_16	822	1	822	0	1380	747	822	96.959	100	100	12	KITLG	9	KITLG	ENSCJAG00000019661_4
GeneID_100397718	ENSG00000049192_15	3354	1	3354	0	5845	3165	3354	98.122	100	100	5	ADAMTS6	2	ADAMTS6	ENSCJAG00000015704_3	ADAMTS6
GeneID_100386191	ENSG00000049239_13	2409	1	2409	0	3541	1917	2410	93.195	100	100	1	H6PD	7	H6PD	ENSCJAG00000042326_2	H6PD
GeneID_100394146	ENSG00000049245_13	303	385	667	5.04e-138	473	256	283	96.82	36	36	1	VAMP3	7	VAMP3	ENSCJAG00000047745_1	VAMP3
GeneID_100394501	ENSG00000049246_14	3633	25	3167	0	4215	2282	3179	90.783	82	82	1	PER3	7	PER3	ENSCJAG00000000288_5
GeneID_100410830	ENSG00000049247_14	420	126	376	1.12e-83	292	158	257	87.549	61	61	1	UTS2	7	UTS2	ENSCJAG00000000294_4	UTS2
GeneID_100412493	ENSG00000049249_9	768	1	768	0	1064	576	768	91.667	100	100	1	TNFRSF9	7	TNFRSF9	ENSCJAG00000000317_3	TNFRSF9
GeneID_100410328	ENSG00000049283_18	1899	1	1923	0	2798	1515	1923	93.136	100	100	17	EPN3	5	EPN3	ENSCJAG00000018535_4	EPN3
GeneID_100404471	ENSG00000049323_16	5166	1	5154	0	8239	4461	5166	95.49	100	100	2	LTBP1	14	LTBP1	ENSCJAG00000003410_4	LTBP1
GeneID_100405527	ENSG00000049449_10	996	1	996	0	1646	891	996	96.486	100	100	11	RCN1	11	RCN1	ENSCJAG00000057808_1
GeneID_100894256	ENSG00000049540_18	2274	1	1283	0	1314	711	1316	85.79	54	54	7	ELN	2	ELN
GeneID_100396246	ENSG00000049541_11	1065	1	949	0	1410	763	955	93.403	82	82	7	RFC2	2	RFC2	ENSCJAG00000003985_4	RFC2
GeneID_100393031	ENSG00000049618_24	7119	3233	7263	0	6735	3647	4031	96.825	56	56	6	ARID1B	4	ARID1B	ENSCJAG00000012474_4	ARID1B
GeneID_100397513	ENSG00000049656_14	1617	487	1543	0	1539	833	1057	92.999	56	56	5	CLPTM1L	2	CLPTM1L	ENSCJAG00000039799_2
GeneID_100399239	ENSG00000049759_20	3765	1	2545	0	4135	2239	2546	95.994	67	67	18	NEDD4L	13	NEDD4L	ENSCJAG00000002183_4	NEDD4
GeneID_100408270	ENSG00000049769_14	2400	1	2394	0	3834	2076	2403	95.547	100	100	X	PPP1R3F	X	PPP1R3F	ENSCJAG00000002866_5	PPP1R3F
GeneID_100407865	ENSG00000049860_14	1671	1	1662	0	2617	1417	1671	95.033	100	100	5	HEXB	2	HEXB	ENSCJAG00000016664_4	HEXB
GeneID_100413984	ENSG00000049883_15	1167	37	1203	0	1635	885	1168	91.952	97	97	5	PTCD2	2	PTCD2	ENSCJAG00000016364_4	PTCD2
GeneID_100415103	ENSG00000050030_16	4551	1	4551	0	7524	4074	4551	96.506	100	100	X	NEXMIF	X	NEXMIF	ENSCJAG00000000235_4	NEXMIF
GeneID_100402383	ENSG00000050130_18	978	5	936	0	1611	872	932	97.854	99	99	14	JKAMP	10	JKAMP	ENSCJAG00000018970_4	JKAMP
GeneID_100393700	ENSG00000050165_18	1095	325	944	0	1013	548	620	96.129	53	53	11	DKK3	11	DKK3	ENSCJAG00000010506_4	DKK3
GeneID_100414419	ENSG00000050327_15	4794	1	4791	0	6706	3631	4802	91.941	100	100	7	ARHGEF5	8	LOC100414419	ENSCJAG00000009894_4	ARHGEF5
GeneID_100413213	ENSG00000050344_9	2085	1	2048	0	2671	1446	2090	90.144	99	99	7	NFE2L3	8	NFE2L3	ENSCJAG00000007897_3	NFE2L3
GeneID_100408370	ENSG00000050393_11	1080	1	1098	0	1491	807	1099	91.447	100	100	6	MCUR1	4	MCUR1	ENSCJAG00000016050_4	MCUR1
GeneID_100400551	ENSG00000050405_13	2283	1	2286	0	3542	1918	2286	94.663	100	100	12	LIMA1	9	LIMA1	ENSCJAG00000021115_4	LIMA1
GeneID_100385608	ENSG00000050426_16	1122	650	1338	0	1151	623	695	96.691	51	51	12	LETMD1	9	LETMD1	ENSCJAG00000066040_1
GeneID_100389563	ENSG00000050438_17	3282	1	3282	0	5657	3063	3282	97.776	100	100	12	SLC4A8	9	SLC4A8	ENSCJAG00000055107_1
GeneID_100403136	ENSG00000050555_19	4728	1	4752	0	6554	3549	4753	91.647	100	100	9	LAMC3	1	LAMC3	ENSCJAG00000008567_4	LAMC3
GeneID_108590441	ENSG00000050628_20	1278	1	1079	0	1821	986	1079	97.127	92	92	1	PTGER3	7	PTGER3	ENSCJAG00000022946_5	PTGER3
GeneID_100405082	ENSG00000050730_16	1131	1	921	0	1319	714	940	92.34	91	91	4	TNIP3	3	TNIP3	ENSCJAG00000003110_4	TNIP3
GeneID_100387686	ENSG00000050748_18	1275	562	1386	0	1236	669	825	93.697	60	60	5	MAPK9	2	MAPK9	ENSCJAG00000010293_4	MAPK9
GeneID_100394680	ENSG00000050767_18	1623	1	1594	0	2296	1243	1600	92.812	93	93	5	COL23A1	2	COL23A1	ENSCJAG00000012175_3	COL23A1
GeneID_100391559	ENSG00000050820_17	2751	116	2127	0	2747	1487	2013	91.406	73	73	16	BCAR1	20	BCAR1	ENSCJAG00000014296_5	BCAR1
GeneID_100399952	ENSG00000051009_11	2961	1	2961	0	4964	2688	2961	96.927	100	100	11	FAM160A2	11	FAM160A2	ENSCJAG00000014340_4	FAM160A2
GeneID_100409704	ENSG00000051108_15	1176	1	1179	0	1892	1024	1179	95.674	100	100	16	HERPUD1	20	HERPUD1	ENSCJAG00000012357_4	HERPUD1
GeneID_100389882	ENSG00000051128_19	1086	1	1086	0	1668	903	1086	94.383	100	100	19	HOMER3	22	HOMER3	ENSCJAG00000058743_1
GeneID_100411922	ENSG00000051180_17	1023	342	1020	0	1160	628	679	97.496	67	67	15	RAD51	10	RAD51	ENSCJAG00000020821_4
GeneID_100391655	ENSG00000051382_9	3213	1	2519	0	4244	2298	2519	97.181	75	75	3	PIK3CB	17	PIK3CB	ENSCJAG00000002252_4	PIK3CB
GeneID_100414967	ENSG00000051523_11	633	1	434	3.16e-172	588	318	436	91.055	65	65	16	CYBA	20	CYBA	ENSCJAG00000051807_1	CYBA
GeneID_100400596	ENSG00000051596_10	1056	1	1056	0	1773	960	1056	96.97	100	100	5	THOC3	2	LOC100400596	ENSCJAG00000046031_2	THOC3
GeneID_100399905	ENSG00000051620_11	618	144	660	0	845	457	517	96.132	78	78	6	HEBP2	4	HEBP2	ENSCJAG00000045852_2	HEBP2
GeneID_100413466	ENSG00000051825_15	3552	1	3357	0	5402	2925	3357	95.74	100	100	12	MPHOSPH9	9	MPHOSPH9	ENSCJAG00000016546_3	MPHOSPH9
GeneID_100406365	ENSG00000052126_15	3849	1	3858	0	6063	3283	3858	95.075	100	100	12	PLEKHA5	9	PLEKHA5	ENSCJAG00000053048_1
GeneID_100387658	ENSG00000052344_16	1032	1	1032	0	1463	792	1035	92.271	100	100	16	PRSS8	12	PRSS8	ENSCJAG00000003135_4	PRSS8
GeneID_100415129	ENSG00000052723_12	636	1	636	0	1059	573	636	96.698	100	100	1	SIKE1	7	SIKE1	ENSCJAG00000012663_4	SIKE1
GeneID_100400320	ENSG00000052749_14	3894	1	3885	0	6069	3286	3897	94.842	100	100	10	RRP12	12	RRP12	ENSCJAG00000016549_4	RRP12
GeneID_100398081	ENSG00000052795_13	3345	939	3561	0	4019	2176	2623	94.319	74	74	4	FNIP2	3	FNIP2	ENSCJAG00000001410_4	FNIP2
GeneID_100398666	ENSG00000052802_13	882	1	882	0	1452	786	882	96.372	100	100	4	MSMO1	3	MSMO1	ENSCJAG00000009301_4	MSMO1
GeneID_100398758	ENSG00000052841_15	3426	1	2251	0	3864	2092	2251	97.645	62	62	11	TTC17	11	TTC17	ENSCJAG00000011232_4	TTC17
GeneID_100412287	ENSG00000052850_8	1236	1	1212	0	1890	1023	1236	94.579	100	100	11	ALX4	11	ALX4	ENSCJAG00000011438_5	ALX4
GeneID_100400832	ENSG00000053108_17	2529	1	2529	0	3917	2121	2529	94.622	100	100	5	FSTL4	2	FSTL4	ENSCJAG00000013506_4	FSTL4
GeneID_100385975	ENSG00000053254_16	1473	1	1476	0	2490	1348	1476	97.154	100	100	14	FOXN3	10	FOXN3	ENSCJAG00000052766_1
GeneID_100405460	ENSG00000053328_8	1101	1	1101	0	1757	951	1101	95.459	100	100	6	METTL24	4	METTL24	ENSCJAG00000005395_5	METTL24
GeneID_100391001	ENSG00000053371_13	1080	1	1080	0	1618	876	1080	93.704	100	100	1	AKR7A2	7	AKR7A2	ENSCJAG00000006796_4	AKR7A2
GeneID_100390634	ENSG00000053372_5	720	1	720	0	1147	621	720	95.417	100	100	1	MRTO4	7	MRTO4	ENSCJAG00000006812_4	MRTO4
GeneID_100386519	ENSG00000053438_11	378	1	378	0	643	348	378	97.354	100	100	20	NNAT	5	NNAT	ENSCJAG00000041804_2
GeneID_100390357	ENSG00000053501_13	780	40	819	0	1286	696	780	96.41	95	95	19	USE1	22	USE1	ENSCJAG00000009547_4	USE1
GeneID_100413737	ENSG00000053524_12	3345	1	2969	0	4455	2412	2979	93.723	99	99	3	MCF2L2	15	MCF2L2	ENSCJAG00000021205_4	MCF2L2
GeneID_100385475	ENSG00000053702_15	846	411	1251	0	1203	651	843	92.527	67	67	12	NRIP2	9	NRIP2	ENSCJAG00000018774_4
GeneID_100401798	ENSG00000053747_17	10002	1	10020	0	15291	8280	10020	94.242	100	100	18	LAMA3	13	LAMA3	ENSCJAG00000020598_4	LAMA3
GeneID_100414553	ENSG00000053770_12	1515	73	1471	0	2335	1264	1399	96.783	95	95	14	AP5M1	10	AP5M1	ENSCJAG00000018620_4	AP5M1
GeneID_100408606	ENSG00000053900_11	2430	1	2430	0	4111	2226	2430	97.202	100	100	4	ANAPC4	3	ANAPC4	ENSCJAG00000013271_3	ANAPC4
GeneID_100386215	ENSG00000053918_18	2031	1	2025	0	3142	1701	2031	94.633	100	100	11	KCNQ1	11	KCNQ1	ENSCJAG00000011708_4	KCNQ1
GeneID_100388354	ENSG00000054116_12	567	1	543	0	782	423	567	92.24	100	100	1	TRAPPC3	7	TRAPPC3	ENSCJAG00000001734_4	TRAPPC3
GeneID_100388712	ENSG00000054118_15	2868	1	2868	0	4981	2697	2868	98.013	100	100	1	THRAP3	7	THRAP3	ENSCJAG00000001754_4	THRAP3
GeneID_100402534	ENSG00000054148_18	378	397	774	4.68e-169	577	312	378	94.18	49	49	9	PHPT1	1	PHPT1	ENSCJAG00000011097_3	PHPT1
GeneID_100412544	ENSG00000054179_12	1488	1	1488	0	2167	1173	1488	92.944	100	100	9	ENTPD2	1	ENTPD2	ENSCJAG00000037121_2	ENTPD2
GeneID_100402350	ENSG00000054219_11	5169	1	4990	0	7753	4198	4990	94.709	89	89	2	LY75	6	LOC100402350	ENSCJAG00000014982_4
GeneID_100402808	ENSG00000054277_14	1209	1	1209	0	2034	1101	1209	97.022	100	100	1	OPN3	19	OPN3	ENSCJAG00000017298_4	OPN3
GeneID_100398675	ENSG00000054282_16	2142	385	2529	0	3249	1759	2145	94.033	85	85	1	SDCCAG8	19	SDCCAG8	ENSCJAG00000017090_4	AKT3
GeneID_100401385	ENSG00000054356_14	2940	1	2973	0	4457	2413	2973	93.912	100	100	2	PTPRN	6	PTPRN	ENSCJAG00000005320_4	PTPRN2
GeneID_100392648	ENSG00000054392_13	1485	86	1482	0	2248	1217	1397	95.705	94	94	1	HHAT	19	HHAT	ENSCJAG00000000310_4	HHAT
GeneID_100403562	ENSG00000054523_18	5472	1	3696	0	6386	3458	3696	97.863	67	67	1	KIF1B	7	KIF1B	ENSCJAG00000005184_4	KIF1B
GeneID_100393752	ENSG00000054598_9	1662	1	1656	0	2699	1461	1668	96.043	100	100	6	FOXC1	4	FOXC1	ENSCJAG00000040149_2
GeneID_100391491	ENSG00000054654_19	20724	3212	20703	0	27246	14754	17494	94.793	84	84	14	SYNE2	10	SYNE2	ENSCJAG00000019341_3	SYNE2
GeneID_100391857	ENSG00000054690_14	4095	1	4095	0	6493	3516	4095	95.287	100	100	14	PLEKHH1	10	PLEKHH1	ENSCJAG00000015298_4	PLEKHH1
GeneID_100415211	ENSG00000054793_14	3144	220	3363	0	5053	2736	3144	95.674	93	93	20	ATP9A	5	ATP9A	ENSCJAG00000000586_4	ATP9A
GeneID_100403185	ENSG00000054796_13	1191	1	1191	0	1967	1065	1191	96.474	100	100	20	SPO11	5	SPO11	ENSCJAG00000019163_4	SPO11
GeneID_100397008	ENSG00000054803_4	606	1	606	0	1042	564	606	97.69	100	100	20	CBLN4	5	CBLN4	ENSCJAG00000011242_4	CBLN4
GeneID_100403108	ENSG00000054965_11	735	1	735	0	1286	696	735	98.231	100	100	11	FAM168A	11	FAM168A	ENSCJAG00000015915_4	FAM168A
GeneID_100403465	ENSG00000054967_13	1293	79	1359	0	1995	1080	1281	94.77	94	94	11	RELT	11	RELT	ENSCJAG00000015934_4	RELT
GeneID_100412515	ENSG00000054983_17	2058	1	2058	0	3197	1731	2058	94.704	100	100	14	GALC	10	GALC	ENSCJAG00000017259_3	GALC
GeneID_100402600	ENSG00000055044_11	1590	1	1602	0	2610	1413	1602	96.192	100	100	2	NOP58	6	NOP58	ENSCJAG00000004985_4	NOP58
GeneID_100401758	ENSG00000055070_17	459	141	549	0	701	379	409	97.555	74	74	1	SZRD1	7	SZRD1	ENSCJAG00000043355_2	SZRD1
GeneID_100413935	ENSG00000055118_16	3480	1	3483	0	5576	3019	3483	95.579	100	100	7	KCNH2	8	KCNH2	ENSCJAG00000020150_4	KCNH2
GeneID_100395702	ENSG00000055130_17	2331	1	2331	0	3967	2148	2331	97.383	100	100	7	CUL1	8	CUL1	ENSCJAG00000010002_4	CUL1
GeneID_100390571	ENSG00000055147_19	1518	1	1518	0	2477	1341	1518	96.113	100	100	5	FAM114A2	2	FAM114A2	ENSCJAG00000004547_4	FAM114A2
GeneID_100388277	ENSG00000055163_20	3837	1	3835	0	6445	3490	3835	97.001	99	99	5	CYFIP2	2	CYFIP2	ENSCJAG00000005289_4	CYFIP1
GeneID_100414129	ENSG00000055208_19	2082	1	2082	0	3607	1953	2082	97.935	100	100	6	TAB2	4	TAB2	ENSCJAG00000019580_4	TAB2
GeneID_100415572	ENSG00000055211_14	993	1	993	0	1480	801	996	93.574	100	100	6	GINM1	4	GINM1	ENSCJAG00000019634_4	GINM1
GeneID_100399251	ENSG00000055332_19	1656	1	1659	0	2290	1240	1662	91.637	100	100	2	EIF2AK2	14	EIF2AK2	ENSCJAG00000003819_4	EIF2AK2
GeneID_100401003	ENSG00000055483_19	3372	1	3378	0	4698	2544	3384	91.814	100	100	17	USP36	5	USP36	ENSCJAG00000019596_4	USP36
GeneID_100412379	ENSG00000055732_13	1662	121	1782	0	2748	1488	1662	96.51	93	93	1	MCOLN3	7	MCOLN3	ENSCJAG00000006859_3	MCOLN3
GeneID_100399859	ENSG00000055813_6	1662	1	1608	0	2453	1328	1614	94.424	91	91	2	CCDC85A	14	CCDC85A	ENSCJAG00000009663_4	CCDC85A
GeneID_100390681	ENSG00000055917_16	3195	1	3201	0	5563	3012	3204	98.065	100	100	2	PUM2	14	PUM2	ENSCJAG00000007450_4	PUM2
GeneID_100394440	ENSG00000055955_17	2808	1	1895	0	2713	1469	1895	92.507	69	69	3	ITIH4	15	ITIH4	ENSCJAG00000007045_4	ITIH4
GeneID_100412778	ENSG00000055957_11	2736	1	2721	0	3952	2140	2736	92.836	100	100	3	ITIH1	15	ITIH1	ENSCJAG00000048486_2	ITIH1
GeneID_100399369	ENSG00000056050_7	1041	1	1041	0	1674	906	1041	95.677	100	100	4	HPF1	1	LOC100399369	ENSCJAG00000012327_4
GeneID_100390867	ENSG00000056277_16	2214	86	2206	0	3160	1711	2140	93.551	96	96	X	ZNF280C	X	ZNF280C	ENSCJAG00000020321_2	ZNF280A
GeneID_100393976	ENSG00000056291_18	1272	1	1263	0	1995	1080	1263	95.17	100	100	4	NPFFR2	3	NPFFR2	ENSCJAG00000014295_4	NPFFR2
GeneID_100408836	ENSG00000056487_16	1596	563	1464	0	1411	764	908	94.824	62	62	22	PHF21B	1	PHF21B	ENSCJAG00000016227_4	PHF21B
GeneID_100389116	ENSG00000056558_11	1251	154	1404	0	1929	1044	1251	94.484	89	89	9	TRAF1	1	TRAF1	ENSCJAG00000020298_4	TRAF1
GeneID_100407378	ENSG00000056586_16	3576	1	3576	0	6266	3393	3576	98.294	100	100	9	RC3H2	1	RC3H2	ENSCJAG00000020050_4	RC3H2
GeneID_100399145	ENSG00000056736_10	1509	1	1506	0	2252	1219	1509	93.638	100	100	3	IL17RB	15	IL17RB	ENSCJAG00000007546_4	IL17RB
GeneID_100390719	ENSG00000056972_20	1725	1	1659	0	2551	1381	1698	94.17	100	100	6	TRAF3IP2	4	TRAF3IP2	ENSCJAG00000004951_4	TRAF3IP2
GeneID_100388875	ENSG00000057019_16	2370	1	1718	0	2898	1569	1721	97.095	74	74	3	DCBLD2	15	DCBLD2	ENSCJAG00000000646_4	DCBLD2
GeneID_100412411	ENSG00000057149_16	1173	1	1164	0	1498	811	1177	89.89	100	100	18	SERPINB3	13	SERPINB3	ENSCJAG00000006802_4	SERPINB13
GeneID_100387443	ENSG00000057252_13	1653	1	1653	0	2743	1485	1653	96.612	100	100	1	SOAT1	18	SOAT1	ENSCJAG00000008194_4	SOAT1
GeneID_100415611	ENSG00000057468_7	2811	1	2807	0	4687	2538	2810	96.797	99	99	1	MSH4	7	MSH4	ENSCJAG00000006791_3	MSH4
GeneID_100410381	ENSG00000057593_14	1401	185	1455	0	1738	941	1271	91.345	87	87	13	F7	1	F7	ENSCJAG00000006721_4	F7
GeneID_100409744	ENSG00000057608_17	1338	1	1338	0	2228	1206	1338	96.712	100	100	10	GDI2	7	GDI2	ENSCJAG00000020512_4	GDI2
GeneID_100401970	ENSG00000057657_17	2520	338	2775	0	3932	2129	2438	95.775	88	88	6	PRDM1	4	PRDM1	ENSCJAG00000006332_4	PRDM1
GeneID_100404382	ENSG00000057663_16	828	1	828	0	1480	801	828	98.913	100	100	6	ATG5	4	ATG5	ENSCJAG00000006306_4	ATG5
GeneID_100401655	ENSG00000057704_13	1434	1	1434	0	2305	1248	1434	95.676	100	100	12	TMCC3	9	TMCC3	ENSCJAG00000042544_1	TMCC3
GeneID_100384989	ENSG00000057757_10	636	1	636	0	1092	591	636	97.642	100	100	1	PITHD1	7	PITHD1	ENSCJAG00000020925_3	PITHD1
GeneID_100408335	ENSG00000057935_14	1785	1	1785	0	3092	1674	1785	97.927	100	100	2	MTA3	14	MTA3	ENSCJAG00000014614_4	MTA3
GeneID_100397458	ENSG00000058056_10	2592	1	2583	0	3991	2161	2592	94.522	100	100	3	USP13	15	USP13	ENSCJAG00000012999_4	USP13
GeneID_100409912	ENSG00000058063_16	3534	1	3325	0	5651	3060	3325	97.353	93	93	3	ATP11B	15	ATP11B	ENSCJAG00000005176_4	ATP11B
GeneID_100401336	ENSG00000058085_15	3582	1	3582	0	5607	3036	3582	94.919	100	100	1	LAMC2	18	LAMC2	ENSCJAG00000005053_4	LAMC2
GeneID_100391008	ENSG00000058091_17	1410	1	1410	0	2477	1341	1410	98.369	100	100	7	CDK14	8	CDK14	ENSCJAG00000014175_4	CDK14
GeneID_100393191	ENSG00000058272_19	3093	1	3093	0	5369	2907	3093	97.995	100	100	12	PPP1R12A	9	PPP1R12A	ENSCJAG00000019271_4	PPP1R12A
GeneID_100413467	ENSG00000058335_16	3822	1825	3789	0	3230	1749	1965	96.336	52	52	15	RASGRF1	6	RASGRF1	ENSCJAG00000002316_4	RASGRF1
GeneID_100410352	ENSG00000058404_20	2001	1	2001	0	3380	1830	2001	97.151	100	100	7	CAMK2B	8	CAMK2B	ENSCJAG00000008079_4	CAMK2B
GeneID_100403335	ENSG00000058453_17	6054	151	6135	0	9230	4998	5998	94.481	98	98	1	CROCC	7	CROCC	ENSCJAG00000008057_4	CROCC
GeneID_100390544	ENSG00000058600_16	2127	1	2124	0	3360	1819	2130	95.211	100	100	16	POLR3E	12	POLR3E	ENSCJAG00000008918_4	POLR3E
GeneID_100410901	ENSG00000058668_15	3618	1	3312	0	5424	2937	3312	96.226	89	89	1	ATP2B4	19	ATP2B4	ENSCJAG00000016455_4	ATP2B2
GeneID_100412100	ENSG00000058673_17	2433	1083	2475	0	2279	1234	1393	96.195	56	56	1	ZC3H11A	19	ZC3H11A	ENSCJAG00000006671_4
GeneID_100401830	ENSG00000058729_11	1659	1	1650	0	2545	1378	1659	94.454	100	100	5	RIOK2	2	RIOK2	ENSCJAG00000040045_2	RIOK2
GeneID_100385599	ENSG00000058799_15	921	86	978	0	1489	806	893	96.753	91	91	1	YIPF1	7	YIPF1	ENSCJAG00000004828_4	YIPF1
GeneID_100385239	ENSG00000058804_12	2025	307	2331	0	3336	1806	2025	96.395	87	87	1	NDC1	7	NDC1	ENSCJAG00000004707_4	NDC1
GeneID_100390807	ENSG00000058866_15	2376	1	2277	0	3723	2016	2277	96.179	89	89	3	DGKG	15	DGKG	ENSCJAG00000014637_4	DGKG
GeneID_100399723	ENSG00000059122_17	2151	1	2172	0	2922	1582	2176	91.131	100	100	16	FLYWCH1	12	FLYWCH1	ENSCJAG00000047776_2	FLYWCH2
GeneID_100412883	ENSG00000059145_19	2202	723	2277	0	1932	1046	1606	88.917	68	68	16	UNKL	12	UNKL	ENSCJAG00000013151_3	UNKL
GeneID_100405880	ENSG00000059377_18	1743	1	1743	0	2687	1455	1744	94.495	100	100	7	TBXAS1	8	TBXAS1	ENSCJAG00000013325_4	TBXAS1
GeneID_100405508	ENSG00000059378_13	2106	1	2112	0	3103	1680	2113	93.232	100	100	7	PARP12	8	PARP12	ENSCJAG00000013351_4	PARP12
GeneID_100394646	ENSG00000059573_9	2388	1	2388	0	4017	2175	2388	97.027	100	100	10	ALDH18A1	12	ALDH18A1	ENSCJAG00000016133_4	ALDH18A1
GeneID_100395300	ENSG00000059588_10	4866	1	4866	0	7590	4110	4867	94.822	100	100	1	TARBP1	19	TARBP1	ENSCJAG00000018155_4	TARBP1
GeneID_100407514	ENSG00000059691_12	1674	1	1669	0	2628	1423	1669	95.087	99	99	4	GATB	3	GATB	ENSCJAG00000002147_4	GATB
GeneID_100407016	ENSG00000059728_11	666	1	666	0	1147	621	666	97.748	100	100	2	MXD1	14	MXD1	ENSCJAG00000019266_4	MXD1
GeneID_100414790	ENSG00000059758_8	1572	1	1572	0	2765	1497	1572	98.41	100	100	12	CDK17	9	CDK17	ENSCJAG00000002538_4	CDK17
GeneID_100384915	ENSG00000059769_20	1083	1	1083	0	1790	969	1083	96.491	100	100	9	DNAJC25	1	DNAJC25	ENSCJAG00000017584_4	DNAJC25
GeneID_100396817	ENSG00000059915_17	3075	1	3075	0	5136	2781	3075	96.813	100	100	10	PSD	12	PSD	ENSCJAG00000017941_4	PSD
GeneID_100405913	ENSG00000060069_17	2886	1	2886	0	4145	2244	2891	92.598	100	100	18	CTDP1	13	CTDP1	ENSCJAG00000010153_5	CTDP1
GeneID_100396927	ENSG00000060138_13	1119	1	1116	0	1869	1012	1119	96.872	100	100	12	YBX3	9	YBX3	ENSCJAG00000021660_4	YBX3
GeneID_100385968	ENSG00000060140_9	1269	57	1341	0	1925	1042	1288	93.944	96	96	12	STYK1	9	STYK1	ENSCJAG00000038521_2	STYK1
GeneID_100403217	ENSG00000060237_19	8502	1	8550	0	13701	7419	8556	95.687	100	100	12	WNK1	9	WNK1	ENSCJAG00000000575_4	WNK1
GeneID_100390307	ENSG00000060339_14	3453	1	3453	0	5973	3234	3453	97.886	100	100	10	CCAR1	12	CCAR1	ENSCJAG00000018912_4	CCAR1
GeneID_100403541	ENSG00000060491_17	2034	33	1584	0	1986	1075	1558	89.73	94	94	20	OGFR	5	OGFR	ENSCJAG00000043786_2	OGFR
GeneID_100387454	ENSG00000060558_4	1125	1	1125	0	1740	942	1125	94.578	100	100	19	GNA15	NW_023264279.1	GNA15	ENSCJAG00000040313_2	GNA15
GeneID_100394351	ENSG00000060566_14	1386	19	1404	0	1773	960	1387	89.762	99	99	19	CREB3L3	22	CREB3L3	ENSCJAG00000015105_4	CREB3L3
GeneID_100408293	ENSG00000060642_11	1512	1	1482	0	2298	1244	1482	94.872	100	100	1	PIGV	7	PIGV	ENSCJAG00000042636_2	PIGV
GeneID_100408417	ENSG00000060656_20	4341	1	3275	0	5223	2828	3275	95.542	74	74	1	PTPRU	7	PTPRU	ENSCJAG00000010031_4	PTPRU
GeneID_100392445	ENSG00000060688_13	1074	1	1077	0	1781	964	1077	96.565	100	100	1	SNRNP40	7	SNRNP40	ENSCJAG00000006212_3
GeneID_100400064	ENSG00000060709_15	4089	1	3765	0	5698	3085	3765	93.997	100	100	12	RIMBP2	9	RIMBP2	ENSCJAG00000010919_4	RIMBP2
GeneID_100392333	ENSG00000060718_22	5457	1	5454	0	9149	4954	5457	96.94	100	100	1	COL11A1	7	COL11A1	ENSCJAG00000008922_4	COL11A1
GeneID_100406634	ENSG00000060749_16	5595	1	5444	0	9001	4874	5474	96.474	97	97	11	QSER1	11	QSER1	ENSCJAG00000005754_4	QSER1
GeneID_103789849	ENSG00000060762_19	330	1	264	1.45e-124	427	231	264	95.833	100	100	6	MPC1	22	LOC103789849	ENSCJAG00000012552_4
GeneID_100412554	ENSG00000060971_19	1275	1	1275	0	2061	1116	1275	95.843	100	100	3	ACAA1	17	ACAA1	ENSCJAG00000046068_2
GeneID_118144182	ENSG00000060982_15	1197	178	1374	0	1940	1050	1197	95.906	87	87	12	BCAT1	9	BCAT1	ENSCJAG00000044064_2	BCAT1
GeneID_100402023	ENSG00000061273_18	3045	32	2803	0	4473	2422	2775	95.784	93	93	12	HDAC7	9	HDAC7	ENSCJAG00000014979_4	HDAC7
GeneID_100404687	ENSG00000061337_15	1791	1	1786	0	2835	1535	1789	95.305	99	99	8	LZTS1	13	LZTS1	ENSCJAG00000014459_4	LZTS1
GeneID_100411011	ENSG00000061455_11	1788	1	1767	0	2784	1507	1791	94.975	100	100	5	PRDM6	2	PRDM6	ENSCJAG00000017318_4	PRDM6
GeneID_100402422	ENSG00000061492_12	1110	68	1056	0	1578	854	989	95.45	94	94	5	WNT8A	2	WNT8A	ENSCJAG00000004983_4	WNT2
GeneID_100389411	ENSG00000061656_11	1314	1	1317	0	1980	1072	1317	93.85	100	100	20	SPAG4	5	SPAG4	ENSCJAG00000017715_3	SPAG4
GeneID_100386182	ENSG00000061676_15	3405	1	3405	0	5923	3207	3405	98.062	100	100	2	NCKAP1	6	NCKAP1	ENSCJAG00000011170_4	NCKAP1
GeneID_118144158	ENSG00000061794_13	972	1	969	0	1432	775	972	93.313	100	100	12	MRPS35	9	MRPS35	ENSCJAG00000043200_2	MRPS35
GeneID_100395297	ENSG00000061918_14	1956	75	1860	0	3038	1645	1786	97.368	96	96	4	GUCY1B1	3	GUCY1B1	ENSCJAG00000001694_4	GUCY1B1
GeneID_100401902	ENSG00000061936_10	3012	1	2414	0	3770	2041	2415	94.865	85	85	12	SFSWAP	9	SFSWAP	ENSCJAG00000003613_4	SFSWAP
GeneID_100409090	ENSG00000061938_20	3261	1	1777	0	2850	1543	1777	95.611	50	50	3	TNK2	17	TNK2	ENSCJAG00000061007_1
GeneID_100412982	ENSG00000061987_16	5157	1	5163	0	8853	4794	5163	97.637	100	100	12	MON2	9	MON2	ENSCJAG00000006144_4	MON2
GeneID_100397967	ENSG00000062038_15	2490	1	2493	0	3753	2032	2494	93.865	100	100	16	CDH3	20	CDH3	ENSCJAG00000035631_3	CDH3
GeneID_100409721	ENSG00000062096_15	1773	202	1947	0	2462	1333	1746	92.153	90	90	X	ARSF	X	ARSF	ENSCJAG00000015810_4	ARSF
GeneID_100410283	ENSG00000062194_16	1482	1	1482	0	2543	1377	1482	97.638	100	100	5	GPBP1	2	GPBP1	ENSCJAG00000045148_2	GPBP1
GeneID_100414192	ENSG00000062282_15	1167	1	1167	0	1862	1008	1167	95.458	100	100	11	DGAT2	11	DGAT2	ENSCJAG00000015337_4	DGAT2
GeneID_100413462	ENSG00000062485_19	1401	1	1401	0	2361	1278	1401	97.074	100	100	12	CS	9	CS	ENSCJAG00000011275_3	CS
GeneID_100404547	ENSG00000062582_14	504	1	504	0	760	411	504	93.849	100	100	7	MRPS24	8	MRPS24	ENSCJAG00000007842_3
GeneID_100386520	ENSG00000062598_18	2163	793	2199	0	2466	1335	1407	98.294	64	64	20	ELMO2	5	ELMO2	ENSCJAG00000017007_4	ELMO2
GeneID_100407303	ENSG00000062716_13	1221	1	1221	0	2061	1116	1221	97.133	100	100	17	VMP1	5	VMP1	ENSCJAG00000001479_4	VMP1
GeneID_100413309	ENSG00000062725_10	1758	1	1758	0	3092	1674	1758	98.407	100	100	17	APPBP2	5	APPBP2	ENSCJAG00000043808_2	APPBP2
GeneID_100389890	ENSG00000062822_15	3402	1	1775	0	2686	1454	1775	93.972	53	53	19	POLD1	22	POLD1	ENSCJAG00000042081_2	POLD1
GeneID_100397754	ENSG00000063015_20	2985	1	2985	0	4820	2610	2986	95.814	100	100	17	SEZ6	5	SEZ6	ENSCJAG00000013338_5	SEZ6
GeneID_100401147	ENSG00000063046_18	1851	54	1902	0	3013	1631	1849	96.16	97	97	12	EIF4B	9	EIF4B	ENSCJAG00000040175_2
GeneID_100410439	ENSG00000063169_11	4683	1	3186	0	4865	2634	3187	94.227	67	67	19	BICRA	22	BICRA	ENSCJAG00000011418_4	BICRA
GeneID_100387720	ENSG00000063176_16	1992	109	1918	0	2717	1471	1811	93.76	92	92	19	SPHK2	22	SPHK2	ENSCJAG00000000366_4	SPHK2
GeneID_100403300	ENSG00000063177_13	573	3	567	0	861	466	565	94.159	99	99	19	RPL18	22	RPL18	ENSCJAG00000000377_4	RPL18
GeneID_100388440	ENSG00000063180_9	987	1	987	0	1652	894	987	96.859	100	100	19	CA11	22	CA11	ENSCJAG00000000345_3	CA11
GeneID_100394839	ENSG00000063241_8	666	1	348	3.17e-147	505	273	348	92.816	56	56	19	ISOC2	22	ISOC2	ENSCJAG00000017068_4	ISOC2
GeneID_100400743	ENSG00000063244_13	1428	1	1428	0	2361	1278	1428	96.499	100	100	19	U2AF2	22	U2AF2	ENSCJAG00000017128_4	U2AF2
GeneID_100398936	ENSG00000063245_15	1989	622	1731	0	1613	873	1111	92.889	64	64	19	EPN1	22	EPN1	ENSCJAG00000017140_4	EPN1
GeneID_100396880	ENSG00000063322_15	666	1	603	0	959	519	603	95.357	100	100	19	MED29	22	MED29	ENSCJAG00000014147_4	MED29
GeneID_100398664	ENSG00000063438_19	2094	1	2127	0	2451	1327	2136	87.781	100	100	5	AHRR	2	AHRR	ENSCJAG00000061622_1	AHRR
GeneID_100406656	ENSG00000063515_3	618	3	615	0	861	466	613	92.007	99	99	22	GSC2	1	GSC2	ENSCJAG00000065946_1
GeneID_100401497	ENSG00000063587_15	1290	230	1491	0	1877	1016	1262	93.502	85	85	X	ZNF275	X	ZNF275	ENSCJAG00000019468_4
GeneID_100388332	ENSG00000063601_17	2022	341	2097	0	2896	1568	1759	96.418	84	84	X	MTMR1	X	MTMR1	ENSCJAG00000003991_4	MTMR1
GeneID_100387490	ENSG00000063660_9	1677	1	1677	0	2604	1410	1677	94.693	100	100	2	GPC1	6	GPC1	ENSCJAG00000019058_5	GPC1
GeneID_100403942	ENSG00000063761_16	1572	432	1785	0	2146	1162	1354	95.273	76	76	14	ADCK1	10	ADCK1	ENSCJAG00000017038_4	ADCK1
GeneID_100415034	ENSG00000063854_13	927	1	783	0	1136	615	783	92.848	100	100	16	HAGH	12	HAGH	ENSCJAG00000014745_4	HAGH
GeneID_100402089	ENSG00000063978_16	573	1	573	0	904	489	573	95.113	100	100	4	RNF4	3	RNF4	ENSCJAG00000014371_4	RNF4
GeneID_100395220	ENSG00000064012_22	1617	1	1491	0	2156	1167	1494	92.771	100	100	2	CASP8	6	CASP8	ENSCJAG00000004551_4	CASP8
GeneID_100408367	ENSG00000064042_18	4404	478	3871	0	5400	2924	3403	95.386	68	68	4	LIMCH1	3	LIMCH1	ENSCJAG00000019269_4	LIMCH1
GeneID_118144167	ENSG00000064102_15	2121	1	2139	0	3596	1947	2139	97.148	100	100	12	INTS13	9	INTS13	ENSCJAG00000044044_2	INTS13
GeneID_118144165	ENSG00000064115_11	1713	1	1713	0	2704	1464	1713	95.155	100	100	12	TM7SF3	9	TM7SF3	ENSCJAG00000046477_2	TM7SF3
GeneID_100387476	ENSG00000064195_7	864	1	864	0	1485	804	864	97.685	100	100	17	DLX3	5	DLX3	ENSCJAG00000006990_4	DLX3
GeneID_100398623	ENSG00000064199_7	456	1	312	4.84e-144	494	267	312	95.192	49	49	11	SPA17	11	SPA17	ENSCJAG00000040807_2	SPA17
GeneID_100412303	ENSG00000064201_16	963	298	918	0	787	426	621	89.533	51	51	11	TSPAN32	11	TSPAN32
GeneID_100404751	ENSG00000064205_11	753	1	753	0	1114	603	753	93.36	100	100	20	CCN5	5	CCN5	ENSCJAG00000017699_4	CCN5
GeneID_100390675	ENSG00000064218_5	1419	1	1419	0	2206	1194	1419	94.715	100	100	9	DMRT3	1	DMRT3	ENSCJAG00000063670_1	DMRT3
GeneID_100389235	ENSG00000064225_12	1155	48	1056	0	1642	889	1009	96.036	96	96	3	ST3GAL6	15	ST3GAL6	ENSCJAG00000000658_4	ST3GAL6
GeneID_100401217	ENSG00000064270_13	2928	1	2928	0	4455	2412	2930	94.13	100	100	16	ATP2C2	20	ATP2C2	ENSCJAG00000004001_4	ATP2C2
GeneID_100392306	ENSG00000064300_9	1284	165	1383	0	1919	1039	1219	95.078	88	88	17	NGFR	5	NGFR	ENSCJAG00000048552_2	NGFR
GeneID_100408439	ENSG00000064309_15	3864	1	3861	0	6035	3268	3864	94.876	100	100	11	CDON	11	CDON	ENSCJAG00000008669_4	CDON
GeneID_100396975	ENSG00000064313_12	3600	1	3108	0	5319	2880	3108	97.555	83	83	8	TAF2	16	TAF2	ENSCJAG00000005547_4	TAF2
GeneID_100406246	ENSG00000064393_16	3597	120	3693	0	5958	3226	3580	96.732	97	97	7	HIPK2	8	HIPK2	ENSCJAG00000013263_4	HIPK2
GeneID_100386740	ENSG00000064489_23	1149	1	769	0	1205	652	769	94.928	69	69	19	BORCS8-MEF2B	22	MEF2B	ENSCJAG00000019767_5	MEF2B
GeneID_100387462	ENSG00000064490_14	783	1	712	0	1088	589	712	94.242	82	82	19	RFXANK	22	RFXANK	ENSCJAG00000019775_4	RFXANK
GeneID_100390967	ENSG00000064545_15	1440	674	1530	0	1245	674	857	93.116	56	56	19	TMEM161A	22	TMEM161A	ENSCJAG00000019759_4	TMEM161A
GeneID_100391457	ENSG00000064547_14	1056	1	1056	0	1640	888	1056	94.697	100	100	19	LPAR2	22	LPAR2	ENSCJAG00000005646_3	LPAR2
GeneID_100413773	ENSG00000064601_20	1497	9	1488	0	2403	1301	1489	95.903	99	99	20	CTSA	5	CTSA	ENSCJAG00000017300_4	CTSA
GeneID_100386035	ENSG00000064607_17	3291	332	2796	0	3971	2150	2465	95.74	66	66	19	SUGP2	22	SUGP2	ENSCJAG00000019714_4	SUGP2
GeneID_100393963	ENSG00000064651_14	3639	1731	3756	0	3443	1864	2027	97.336	54	54	5	SLC12A2	2	SLC12A2	ENSCJAG00000019224_4	SLC12A2
GeneID_100411360	ENSG00000064652_11	609	54	510	0	784	424	458	97.598	90	90	5	SNX24	2	SNX24	ENSCJAG00000043809_2	SNX24
GeneID_100388321	ENSG00000064655_19	1617	1	1618	0	2627	1422	1618	95.983	88	88	20	EYA2	5	EYA2	ENSCJAG00000016843_4	EYA2
GeneID_100392897	ENSG00000064666_15	993	389	930	0	841	455	542	94.649	58	58	19	CNN2	22	CNN2	ENSCJAG00000042627_2
GeneID_100393270	ENSG00000064687_13	6441	196	4120	0	5380	2913	3962	91.368	59	59	19	ABCA7	22	ABCA7	ENSCJAG00000007549_5	ABCA7
GeneID_100406168	ENSG00000064692_20	3051	1	3048	0	4983	2698	3054	96.169	100	100	5	SNCAIP	2	SNCAIP	ENSCJAG00000017196_4	SNCAIP
GeneID_100393905	ENSG00000064703_13	2475	1	2472	0	3792	2053	2477	94.348	100	100	1	DDX20	7	DDX20	ENSCJAG00000013428_4	DDX20
GeneID_100397267	ENSG00000064726_10	1449	1	1449	0	2377	1287	1449	96.273	100	100	15	BTBD1	6	BTBD1	ENSCJAG00000053724_1	BTBD1
GeneID_118144151	ENSG00000064763_11	1548	1	1548	0	2410	1305	1548	94.767	100	100	12	FAR2	9	FAR2	ENSCJAG00000046025_2	FAR2
GeneID_100392911	ENSG00000064787_13	1755	1	928	0	1371	742	928	93.319	49	49	20	BCAS1	5	BCAS1	ENSCJAG00000000622_4	BCAS1
GeneID_100407285	ENSG00000064835_11	954	138	876	0	1216	658	739	96.346	84	84	3	POU1F1	21	POU1F1	ENSCJAG00000008810_4	POU1F1
GeneID_100390166	ENSG00000064886_14	1173	1	1173	0	1862	1008	1173	95.311	100	100	1	CHI3L2	7	CHI3L2	ENSCJAG00000013226_4	CHI3L2
GeneID_100393990	ENSG00000064932_16	4101	1	3718	0	5620	3043	3718	93.948	92	92	19	SBNO2	22	SBNO2	ENSCJAG00000060417_1
GeneID_100398590	ENSG00000064933_18	2799	25	2820	0	4551	2464	2799	96.034	99	99	2	PMS1	6	PMS1	ENSCJAG00000005590_4	PMS1
GeneID_100385873	ENSG00000064961_19	954	1	954	0	1546	837	954	95.912	100	100	19	HMG20B	22	HMG20B	ENSCJAG00000003488_5	HMG20B
GeneID_100391342	ENSG00000064989_13	1386	34	1419	0	2300	1245	1386	96.609	98	98	2	CALCRL	6	CALCRL	ENSCJAG00000005823_4	CALCRL
GeneID_100397236	ENSG00000064995_18	636	1	636	0	1053	570	636	96.541	100	100	6	TAF11	4	TAF11	ENSCJAG00000015388_3
GeneID_100411502	ENSG00000064999_15	3585	1	3603	0	5701	3087	3612	95.321	100	100	6	ANKS1A	4	ANKS1A	ENSCJAG00000034880_3	ANKS1A
GeneID_100407169	ENSG00000065000_19	3648	1	3654	0	5424	2937	3663	93.503	100	100	19	AP3D1	22	AP3D1	ENSCJAG00000013091_5	AP3D1
GeneID_100895634	ENSG00000065029_15	1713	1	1713	0	2843	1539	1713	96.614	100	100	6	ZNF76	4	ZNF76	ENSCJAG00000015519_4	ZNF76
GeneID_100406134	ENSG00000065054_14	1014	1	1014	0	1524	825	1014	93.787	100	100	16	SLC9A3R2	12	SLC9A3R2	ENSCJAG00000014794_4	SLC9A3R1
GeneID_100391030	ENSG00000065057_9	939	1	951	0	1325	717	951	92.008	100	100	16	NTHL1	12	NTHL1	ENSCJAG00000015178_2	NTHL1
GeneID_100396870	ENSG00000065060_17	4323	1	4323	0	7180	3888	4323	96.646	100	100	6	UHRF1BP1	4	UHRF1BP1	ENSCJAG00000015333_4	UHRF1BP1
GeneID_100405745	ENSG00000065135_12	1065	1	1065	0	1879	1017	1065	98.498	100	100	1	GNAI3	7	GNAI3	ENSCJAG00000018939_5
GeneID_100404460	ENSG00000065150_21	3348	1	3294	0	5590	3027	3294	97.298	100	100	13	IPO5	1	IPO5	ENSCJAG00000004323_4	IPO5
GeneID_100400574	ENSG00000065154_12	1320	1	1320	0	2073	1122	1320	95	100	100	10	OAT	12	OAT	ENSCJAG00000012633_4	OAT
GeneID_100398373	ENSG00000065183_16	2832	1	2832	0	4466	2418	2832	95.127	100	100	1	WDR3	7	WDR3	ENSCJAG00000005749_4	WDR3
GeneID_100390164	ENSG00000065243_20	2955	656	2985	0	4034	2184	2333	97.9	78	78	1	PKN2	7	PKN2	ENSCJAG00000007409_4	PKN2
GeneID_100391074	ENSG00000065268_11	1299	34	1335	0	2041	1105	1302	95.008	98	98	19	WDR18	NW_023264316.1	LOC100391074	ENSCJAG00000061532_1
GeneID_100400008	ENSG00000065308_5	1113	1	1113	0	1940	1050	1113	98.113	100	100	6	TRAM2	4	TRAM2	ENSCJAG00000011314_4	TRAM2
GeneID_100401488	ENSG00000065320_9	1815	1	1815	0	3092	1674	1815	97.41	100	100	17	NTN1	5	NTN1	ENSCJAG00000044822_2	NTN1
GeneID_100396529	ENSG00000065325_13	1662	16	1674	0	2612	1414	1662	95.066	99	99	17	GLP2R	5	GLP2R	ENSCJAG00000012719_4	GLP2R
GeneID_100398725	ENSG00000065328_17	2628	1	2622	0	3879	2100	2628	93.341	100	100	10	MCM10	7	MCM10	ENSCJAG00000009531_3	MCM10
GeneID_100405635	ENSG00000065357_20	2208	151	2352	0	3635	1968	2208	96.422	94	94	12	DGKA	9	DGKA	ENSCJAG00000007591_4
GeneID_100409758	ENSG00000065361_16	4029	1	4026	0	6634	3592	4029	96.401	100	100	12	ERBB3	9	ERBB3	ENSCJAG00000011936_3
GeneID_118148052	ENSG00000065371_17	639	1	630	0	706	382	640	86.875	100	100	3	ROPN1	15	LOC118148052	ENSCJAG00000048078_2
GeneID_100413323	ENSG00000065413_20	3171	1237	3225	0	3363	1821	1989	97.185	62	62	2	ANKRD44	6	ANKRD44	ENSCJAG00000003803_4	ANKRD44
GeneID_100394576	ENSG00000065427_15	1878	1	1878	0	3097	1677	1878	96.432	100	100	16	KARS1	20	KARS1	ENSCJAG00000014213_4	KARS1
GeneID_100404128	ENSG00000065457_11	1509	1	1505	0	2254	1220	1505	93.688	99	99	16	ADAT1	20	ADAT1	ENSCJAG00000014241_4	ADAT1
GeneID_100411007	ENSG00000065485_20	1560	1	1560	0	2538	1374	1560	96.026	100	100	3	PDIA5	15	PDIA5	ENSCJAG00000007712_4	PDIA5
GeneID_100387709	ENSG00000065491_8	1518	1	1518	0	2582	1398	1518	97.365	100	100	6	TBC1D22B	4	TBC1D22B	ENSCJAG00000005473_4	TBC1D22B
GeneID_100385890	ENSG00000065518_8	390	1	387	1.49e-141	484	262	391	89.258	100	100	3	NDUFB4	15	NDUFB4	ENSCJAG00000008695_4
GeneID_100397407	ENSG00000065526_12	10995	1	9777	0	15446	8364	9795	95.171	89	89	1	SPEN	7	SPEN	ENSCJAG00000008527_4	SPEN
GeneID_100409440	ENSG00000065534_19	5745	1	3180	0	4833	2617	3183	94.094	55	55	3	MYLK	15	MYLK	ENSCJAG00000007474_4	MYLK
GeneID_100389545	ENSG00000065548_18	1281	1	1281	0	2194	1188	1281	97.58	100	100	2	ZC3H15	6	ZC3H15	ENSCJAG00000005931_4	ZC3H15
GeneID_100386168	ENSG00000065559_15	1233	1	1233	0	2217	1200	1233	99.108	100	100	17	MAP2K4	5	MAP2K4	ENSCJAG00000004752_4	MAP2K4
GeneID_100411496	ENSG00000065600_13	1236	35	1053	0	1705	923	1019	96.86	97	97	1	PACC1	19	PACC1	ENSCJAG00000015742_4	PACC1
GeneID_100387455	ENSG00000065609_14	2724	1	2724	0	4687	2538	2724	97.724	100	100	6	SNAP91	4	SNAP91	ENSCJAG00000015128_4	SNAP91
GeneID_100406758	ENSG00000065613_15	3708	1	3714	0	6050	3276	3718	96.1	100	100	10	SLK	12	SLK	ENSCJAG00000018363_4	SLK
GeneID_100409710	ENSG00000065615_14	1566	1	1593	0	2501	1354	1593	95.292	100	100	6	CYB5R4	4	CYB5R4	ENSCJAG00000015140_4	CYB5R4
GeneID_100399128	ENSG00000065618_21	4494	1	2551	0	3875	2098	2553	94.085	60	60	10	COL17A1	12	COL17A1	ENSCJAG00000018404_5	COL17A1
GeneID_100400212	ENSG00000065621_15	732	23	680	0	972	526	658	93.313	66	66	10	GSTO2	12	GSTO2	ENSCJAG00000018486_4	GSTO2
GeneID_100415365	ENSG00000065665_21	1431	1	1431	0	2372	1284	1431	96.576	100	100	10	SEC61A2	7	SEC61A2	ENSCJAG00000018554_4	SEC61A2
GeneID_100415241	ENSG00000065675_15	2121	1	2133	0	3325	1800	2133	94.89	100	100	10	PRKCQ	7	PRKCQ	ENSCJAG00000020594_4	PRKCQ
GeneID_100404577	ENSG00000065717_15	2235	1	2238	0	3410	1846	2238	94.191	100	100	19	TLE2	NW_023264496.1	TLE2	ENSCJAG00000067313_1
GeneID_100411904	ENSG00000065802_12	1008	1	1008	0	1513	819	1008	93.75	100	100	2	ASB1	6	ASB1	ENSCJAG00000000414_4	ASB1
GeneID_100407892	ENSG00000065833_9	1719	1	1719	0	2920	1581	1719	97.324	100	100	6	ME1	4	ME1	ENSCJAG00000009064_3
GeneID_100393136	ENSG00000065882_16	3507	1	1913	0	3031	1641	1914	95.298	50	50	4	TBC1D1	3	TBC1D1	ENSCJAG00000020921_4	TBC1D1
GeneID_100412157	ENSG00000065883_16	4539	1	3029	0	5256	2846	3029	97.986	66	66	7	CDK13	8	CDK13	ENSCJAG00000007641_4	CDK13
GeneID_100402525	ENSG00000065911_13	1053	1	1053	0	1657	897	1053	95.062	100	100	2	MTHFD2	14	MTHFD2	ENSCJAG00000017810_4
GeneID_100390494	ENSG00000065923_10	2181	1	2190	0	3565	1930	2193	96.124	100	100	X	SLC9A7	X	SLC9A7	ENSCJAG00000012004_4	SLC9A7
GeneID_100402862	ENSG00000065970_9	1725	1	1722	0	2867	1552	1725	96.696	100	100	12	FOXJ2	9	FOXJ2	ENSCJAG00000018955_4	FOXJ2
GeneID_100401646	ENSG00000065978_19	1125	230	975	0	1356	734	746	99.464	77	77	1	YBX1	7	YBX1	ENSCJAG00000003155_3	YBX1
GeneID_100409350	ENSG00000065989_16	2661	380	2697	0	3528	1910	2342	94.022	86	86	19	PDE4A	22	PDE4A	ENSCJAG00000006698_4	PDE4A
GeneID_100411858	ENSG00000066027_12	1461	1	1461	0	2577	1395	1461	98.494	100	100	1	PPP2R5A	19	PPP2R5A	ENSCJAG00000015748_4	PPP2R5A
GeneID_100390556	ENSG00000066032_19	2862	1	2574	0	4410	2388	2574	97.591	86	86	2	CTNNA2	14	CTNNA2	ENSCJAG00000017015_4	CTNNA2
GeneID_100896727	ENSG00000066044_15	981	238	1218	0	1646	891	981	96.942	81	81	19	ELAVL1	22	ELAVL1	ENSCJAG00000046587_2	ELAVL1
GeneID_100407812	ENSG00000066056_14	3417	1	3417	0	5391	2919	3417	95.142	100	100	1	TIE1	7	TIE1	ENSCJAG00000003353_4	TIE1
GeneID_100403095	ENSG00000066084_13	4731	1	2537	0	4444	2406	2537	98.305	52	52	12	DIP2B	9	DIP2B	ENSCJAG00000021142_4	DIP2B
GeneID_100399587	ENSG00000066117_15	1548	1	1548	0	2721	1473	1548	98.385	100	100	12	SMARCD1	9	SMARCD1	ENSCJAG00000021079_4	SMARCD1
GeneID_100411431	ENSG00000066135_13	3195	1	2244	0	3690	1998	2244	96.346	68	68	1	KDM4A	7	KDM4A	ENSCJAG00000003704_4	KDM4A
GeneID_100408054	ENSG00000066136_20	1377	1	828	0	1402	759	828	97.222	63	63	1	NFYC	7	NFYC	ENSCJAG00000002987_4	NFYC
GeneID_100401271	ENSG00000066185_13	1098	1	1097	0	1772	959	1097	95.807	99	99	1	ZMYND12	7	ZMYND12	ENSCJAG00000003111_4	ZMYND12
GeneID_100398311	ENSG00000066230_12	2670	1	2661	0	3941	2134	2670	93.371	100	100	5	SLC9A3	2	SLC9A3	ENSCJAG00000017670_4	SLC9A3
GeneID_100403559	ENSG00000066248_15	2133	106	1854	0	2756	1492	1752	95.091	94	94	2	NGEF	6	NGEF	ENSCJAG00000013953_4	NGEF
GeneID_100414728	ENSG00000066279_19	10656	1	8811	0	13476	7297	8824	94.266	85	85	1	ASPM	19	ASPM	ENSCJAG00000004680_4	ASPM
GeneID_100404612	ENSG00000066294_15	1038	1	1017	0	1338	724	1038	90.27	100	100	1	CD84	18	CD84	ENSCJAG00000005734_4	CD84
GeneID_100409750	ENSG00000066322_15	840	1	840	0	1408	762	840	96.905	100	100	1	ELOVL1	7	ELOVL1	ENSCJAG00000003499_4	MED8
GeneID_100391618	ENSG00000066336_12	816	1	816	0	1336	723	816	96.201	100	100	11	SPI1	11	SPI1	ENSCJAG00000020100_3	SPI1
GeneID_100404375	ENSG00000066379_15	381	88	462	1.28e-177	604	327	375	95.733	81	81	6	POLR1H	4	POLR1H	ENSCJAG00000020719_3	POLR1H
GeneID_100401544	ENSG00000066382_17	885	1	885	0	1580	855	885	98.87	100	100	11	MPPED2	11	MPPED2	ENSCJAG00000006095_4	MPPED2
GeneID_100394565	ENSG00000066405_13	786	1	786	0	1264	684	786	95.674	100	100	3	CLDN18	17	CLDN18	ENSCJAG00000002453_4	CLDN18
GeneID_100413260	ENSG00000066422_5	3162	1	3159	0	5177	2803	3162	96.237	100	100	3	ZBTB11	15	ZBTB11	ENSCJAG00000000499_4	ZBTB11
GeneID_100393557	ENSG00000066427_24	1113	1	1101	0	1757	951	1113	95.328	100	100	14	ATXN3	10	ATXN3	ENSCJAG00000040858_2
GeneID_100396216	ENSG00000066455_13	2196	1	2202	0	3530	1911	2202	95.64	100	100	14	GOLGA5	10	GOLGA5	ENSCJAG00000018184_4	GOLGA5
GeneID_100393573	ENSG00000066468_23	2469	58	2526	0	4145	2244	2469	96.962	98	98	10	FGFR2	12	FGFR2	ENSCJAG00000001819_4	FGFR3
GeneID_100400774	ENSG00000066557_6	1809	40	1848	0	2937	1590	1809	95.965	98	98	1	LRRC40	7	LRRC40	ENSCJAG00000017669_2	LRRC40
GeneID_100398188	ENSG00000066583_12	897	1	897	0	1496	810	897	96.767	100	100	5	ISOC1	2	ISOC1	ENSCJAG00000041714_2	ISOC1
GeneID_100404197	ENSG00000066629_18	2523	777	2679	0	3110	1684	1903	96.164	71	71	14	EML1	10	EML1	ENSCJAG00000006842_4	EML1
GeneID_100397738	ENSG00000066651_20	1392	1	1383	0	2235	1210	1392	95.761	100	100	6	TRMT11	4	TRMT11	ENSCJAG00000003686_4	TRMT11
GeneID_100392720	ENSG00000066654_14	1062	1	1062	0	1712	927	1062	95.763	100	100	16	THUMPD1	12	THUMPD1	ENSCJAG00000009499_4	THUMPD1
GeneID_118142778	ENSG00000066697_15	828	1	828	0	1452	786	828	98.309	100	100	9	MSANTD3	1	MSANTD3	ENSCJAG00000011484_4	MSANTD3-TMEFF1
GeneID_100400435	ENSG00000066735_14	5649	948	5883	0	6519	3530	4940	90.587	84	84	14	KIF26A	10	KIF26A	ENSCJAG00000017272_4	KIF26A
GeneID_100408194	ENSG00000066739_12	6237	1	6237	0	10455	5661	6237	96.922	100	100	14	ATG2B	10	ATG2B	ENSCJAG00000006410_4	ATG2B
GeneID_100395406	ENSG00000066777_9	5550	1	5550	0	9551	5172	5550	97.73	100	100	8	ARFGEF1	16	ARFGEF1	ENSCJAG00000004730_4	ARFGEF1
GeneID_100385986	ENSG00000066813_14	1734	1	1731	0	2318	1255	1734	90.83	100	100	16	ACSM2B	12	ACSM2B	ENSCJAG00000009414_5
GeneID_100394561	ENSG00000066827_16	3732	39	3753	0	5908	3199	3717	95.373	99	99	8	ZFAT	16	ZFAT	ENSCJAG00000004348_4	ZFAT
GeneID_100408478	ENSG00000066855_16	1002	1	930	0	1509	817	933	95.927	89	89	8	MTFR1	16	MTFR1	ENSCJAG00000009268_4	MTFR1
GeneID_100385764	ENSG00000066923_18	3681	58	3792	0	5437	2944	3738	93.205	98	98	7	STAG3	2	STAG3	ENSCJAG00000015392_3	STAG3
GeneID_100397929	ENSG00000066926_12	1290	1	1272	0	1973	1068	1290	94.496	100	100	18	FECH	13	FECH	ENSCJAG00000003873_5	FECH
GeneID_100411674	ENSG00000066933_16	7647	1	5142	0	8565	4638	5142	96.733	65	65	15	MYO9A	10	MYO9A	ENSCJAG00000018532_4	MYO9A
GeneID_118150930	ENSG00000067048_17	1983	1	1965	0	2904	1572	1986	93.253	100	100	Y	DDX3Y	Y	LOC118150930	ENSCJAG00000048678_2
GeneID_100403074	ENSG00000067057_18	2355	1	1683	0	2505	1356	1683	93.523	67	67	10	PFKP	7	PFKP	ENSCJAG00000020417_4	PFKP
GeneID_100400892	ENSG00000067064_12	855	1	861	0	1275	690	863	93.511	100	100	10	IDI1	7	IDI1	ENSCJAG00000008483_4
GeneID_100392439	ENSG00000067066_17	2658	1	2094	0	2494	1350	2112	88.258	65	65	2	SP100	6	SP100	ENSCJAG00000040191_1
GeneID_100403430	ENSG00000067082_15	852	1	852	0	1435	777	852	97.066	100	100	10	KLF6	7	KLF6	ENSCJAG00000021146_4	KLF5
GeneID_100401080	ENSG00000067113_17	858	69	868	0	1352	732	803	97.136	92	92	5	PLPP1	2	PLPP1	ENSCJAG00000001879_3	PLPP1
GeneID_100385847	ENSG00000067141_17	4386	1351	4446	0	5252	2844	3096	97.287	70	70	15	NEO1	10	NEO1	ENSCJAG00000018044_4	NEO1
GeneID_100413752	ENSG00000067167_8	1125	1	1125	0	1879	1017	1125	96.8	100	100	8	TRAM1	16	TRAM1	ENSCJAG00000007893_4	TRAM1
GeneID_100396892	ENSG00000067177_15	3723	1	3723	0	6283	3402	3723	97.126	100	100	X	PHKA1	X	PHKA1	ENSCJAG00000004244_5	PHKA1
GeneID_100397418	ENSG00000067182_8	1368	1	1365	0	1797	973	1368	90.424	100	100	12	TNFRSF1A	9	TNFRSF1A	ENSCJAG00000000674_5	TNFRSF1A
GeneID_100387356	ENSG00000067191_16	1797	831	1980	0	1925	1042	1150	96.87	58	58	17	CACNB1	5	CACNB1	ENSCJAG00000008419_4	CACNB1
GeneID_100413700	ENSG00000067208_14	2466	43	1419	0	2355	1275	1377	97.531	52	52	1	EVI5	7	EVI5	ENSCJAG00000017619_5	EVI5
GeneID_100388481	ENSG00000067221_14	1197	1	1197	0	1912	1035	1197	95.489	100	100	15	STOML1	10	STOML1	ENSCJAG00000017932_4	STOML1
GeneID_100412392	ENSG00000067225_19	1818	140	1935	0	2977	1612	1801	96.557	93	93	15	PKM	10	PKM	ENSCJAG00000010406_3
GeneID_100402196	ENSG00000067248_10	4113	1	4101	0	6748	3654	4107	96.348	99	99	5	DHX29	2	DHX29	ENSCJAG00000001692_3	DHX29
GeneID_100405378	ENSG00000067334_14	2271	1	2259	0	3402	1842	2275	93.802	100	100	1	DNTTIP2	7	DNTTIP2	ENSCJAG00000017896_3	DNTTIP2
GeneID_100409417	ENSG00000067365_15	1215	1	772	0	1144	619	772	93.394	58	58	16	METTL22	12	METTL22	ENSCJAG00000017334_4	METTL22
GeneID_100392591	ENSG00000067369_14	5934	1	5913	0	9636	5218	5938	96.042	100	100	15	TP53BP1	10	TP53BP1	ENSCJAG00000002786_4	TP53BP1
GeneID_100409482	ENSG00000067445_21	4296	193	3669	0	4804	2601	3490	91.633	79	79	X	TRO	X	LOC100409482	ENSCJAG00000007581_4	TRO
GeneID_100406877	ENSG00000067533_6	849	213	804	0	950	514	592	95.608	74	74	1	RRP15	1	LOC100406877	ENSCJAG00000012916_3
GeneID_100393236	ENSG00000067560_14	582	1	582	0	992	537	582	97.423	100	100	3	RHOA	15	RHOA	ENSCJAG00000013657_4
GeneID_100394123	ENSG00000067596_12	3663	1	3651	0	6034	3267	3663	96.451	100	100	17	DHX8	5	DHX8	ENSCJAG00000034437_2
GeneID_100394749	ENSG00000067606_17	1779	1064	1968	0	1406	761	905	94.696	46	46	1	PRKCZ	7	PRKCZ	ENSCJAG00000002409_5	PRKCZ
GeneID_118142857	ENSG00000067646_12	2406	967	2442	0	2338	1266	1476	95.257	60	60	Y	ZFY	Y	LOC118142857	ENSCJAG00000004841_4	ZFX
GeneID_100391482	ENSG00000067715_14	1269	178	1446	0	2222	1203	1269	98.266	88	88	12	SYT1	9	SYT1	ENSCJAG00000019262_4	SYT1
GeneID_100388001	ENSG00000067798_16	7158	70	5127	0	8338	4515	5058	96.422	73	73	12	NAV3	9	NAV3	ENSCJAG00000019176_4	NAV3
GeneID_100405727	ENSG00000067829_19	1182	1	1182	0	1829	990	1182	94.585	100	100	X	IDH3G	X	IDH3G	ENSCJAG00000011185_4	IDH3G
GeneID_100398158	ENSG00000067836_13	864	1	864	0	1369	741	864	95.255	100	100	16	ROGDI	12	ROGDI	ENSCJAG00000019901_4	ROGDI
GeneID_100410090	ENSG00000067840_12	2328	1	2328	0	3718	2013	2328	95.49	100	100	X	PDZD4	X	PDZD4	ENSCJAG00000011125_3	PDZD4
GeneID_100403194	ENSG00000067842_17	3663	993	3378	0	3659	1981	2386	94.342	62	62	X	ATP2B3	X	ATP2B3	ENSCJAG00000016455_4	ATP2B2
GeneID_100394652	ENSG00000067900_8	4065	1	4065	0	7125	3858	4065	98.303	100	100	18	ROCK1	13	ROCK1	ENSCJAG00000006805_4	ROCK2
GeneID_100411499	ENSG00000067955_15	672	1	496	0	839	454	496	97.177	88	88	16	CBFB	20	CBFB	ENSCJAG00000046152_2	CBFB
GeneID_100388325	ENSG00000067992_16	1248	1	1248	0	2100	1137	1248	97.035	100	100	X	PDK3	X	PDK3	ENSCJAG00000004785_4	PDK3
GeneID_100407141	ENSG00000068001_14	1422	1	1422	0	2150	1164	1422	93.952	100	100	3	HYAL2	15	HYAL2	ENSCJAG00000005093_4	HYAL1
GeneID_100386059	ENSG00000068024_17	3270	187	3360	0	4933	2671	3177	94.712	94	94	2	HDAC4	6	HDAC4	ENSCJAG00000009423_3	HDAC4
GeneID_100407858	ENSG00000068028_17	1035	1	1023	0	1563	846	1035	94.106	100	100	3	RASSF1	15	RASSF1	ENSCJAG00000005126_3	RASSF1
GeneID_100409938	ENSG00000068078_20	2427	1	1275	0	1964	1063	1275	94.51	50	50	4	FGFR3	3	FGFR3	ENSCJAG00000001819_4	FGFR3
GeneID_100387109	ENSG00000068079_8	867	1	864	0	1144	619	870	90.575	100	100	17	IFI35	5	IFI35	ENSCJAG00000013057_4	IFI35
GeneID_100413422	ENSG00000068097_15	3546	22	3576	0	5692	3082	3556	95.613	99	99	17	HEATR6	5	HEATR6	ENSCJAG00000015089_4	HEATR6
GeneID_100409362	ENSG00000068120_15	1782	1	1782	0	2820	1527	1782	95.23	100	100	17	COASY	5	COASY	ENSCJAG00000005064_4	COASY
GeneID_100411520	ENSG00000068137_15	2382	1	2385	0	3764	2038	2385	95.178	100	100	17	PLEKHH3	5	PLEKHH3	ENSCJAG00000013486_3	PLEKHH3
GeneID_100399429	ENSG00000068305_17	1518	409	1521	0	1797	973	1128	95.656	73	73	15	MEF2A	6	MEF2A	ENSCJAG00000017029_4	MEF2A
GeneID_100414386	ENSG00000068308_14	1716	1	1719	0	2894	1567	1719	97.091	100	100	X	OTUD5	X	OTUD5	ENSCJAG00000002507_4	OTUD5
GeneID_100415467	ENSG00000068323_17	1728	1	1728	0	2953	1599	1728	97.512	100	100	X	TFE3	X	TFE3	ENSCJAG00000002597_4	TFE3
GeneID_100399198	ENSG00000068354_16	2067	1	2064	0	3371	1825	2067	96.13	100	100	X	TBC1D25	X	TBC1D25	ENSCJAG00000062702_1
GeneID_100411637	ENSG00000068366_20	2136	265	2400	0	3668	1986	2136	97.659	89	89	X	ACSL4	X	ACSL4	ENSCJAG00000007315_4	ACSL4
GeneID_100387531	ENSG00000068383_19	1239	1	1196	0	1910	1034	1196	95.485	96	96	10	INPP5A	12	INPP5A
GeneID_100406332	ENSG00000068394_11	1431	1	1428	0	2169	1174	1431	94.06	100	100	X	GPKOW	X	GPKOW	ENSCJAG00000002656_4	GPKOW
GeneID_100415100	ENSG00000068400_13	2526	1	2526	0	4272	2313	2526	97.189	100	100	X	GRIPAP1	X	GRIPAP1	ENSCJAG00000002531_4	GRIPAP1
GeneID_100411883	ENSG00000068438_15	990	1	957	0	1580	855	957	96.447	90	90	X	FTSJ1	X	FTSJ1	ENSCJAG00000002256_4	FTSJ1
GeneID_100404759	ENSG00000068489_13	1083	1	1089	0	1618	876	1095	93.607	100	100	17	PRR11	5	PRR11	ENSCJAG00000001640_5	PRR11
GeneID_100405045	ENSG00000068615_19	963	43	935	0	1528	827	893	97.536	81	81	2	REEP1	14	REEP1	ENSCJAG00000038576_2	REEP1
GeneID_100409661	ENSG00000068650_18	3576	1	3603	0	5188	2809	3603	92.784	100	100	13	ATP11A	1	ATP11A	ENSCJAG00000006683_4	ATP11A
GeneID_100408689	ENSG00000068654_16	5163	1	5163	0	8011	4338	5164	94.675	100	100	2	POLR1A	14	POLR1A	ENSCJAG00000019547_4	POLR1A
GeneID_100401437	ENSG00000068697_7	702	1	702	0	1186	642	702	97.151	100	100	2	LAPTM4A	14	LAPTM4A	ENSCJAG00000041856_2
GeneID_100389357	ENSG00000068724_17	2649	1	1921	0	3099	1678	1921	95.783	75	75	2	TTC7A	14	TTC7A	ENSCJAG00000000656_4	TTC7A
GeneID_100386118	ENSG00000068745_15	1281	1	1281	0	2189	1185	1281	97.502	100	100	3	IP6K2	15	IP6K2	ENSCJAG00000039690_2
GeneID_100534004	ENSG00000068781_21	3549	1	2133	0	3452	1869	2133	95.874	97	97	2	STON1-GTF2A1L	14	STON1	ENSCJAG00000010678_4	STON1
GeneID_100397453	ENSG00000068784_13	2988	1	2985	0	4695	2542	2988	95.047	100	100	2	SRBD1	14	SRBD1	ENSCJAG00000000727_3	SRBD1
GeneID_100401329	ENSG00000068796_19	2235	113	2286	0	3821	2069	2175	98.391	95	95	5	KIF2A	2	KIF2A	ENSCJAG00000015422_4	KIF2A
GeneID_100896269	ENSG00000068831_19	1833	1	1833	0	3059	1656	1833	96.781	100	100	11	RASGRP2	11	RASGRP2	ENSCJAG00000002861_4	RASGRP2
GeneID_100397198	ENSG00000068878_15	5532	663	5649	0	8573	4642	4987	97.694	88	88	2	PSME4	14	PSME4	ENSCJAG00000010300_4	PSME4
GeneID_100384927	ENSG00000068885_15	2334	1	2334	0	3895	2109	2334	96.787	100	100	3	IFT80	17	IFT80	ENSCJAG00000003036_4	IFT80
GeneID_100393634	ENSG00000068903_20	1170	1	1170	0	1729	936	1170	93.333	100	100	19	SIRT2	22	SIRT2	ENSCJAG00000013969_4	SIRT2
GeneID_100397934	ENSG00000068912_14	1452	1	1452	0	2433	1317	1452	96.901	100	100	2	ERLEC1	14	ERLEC1	ENSCJAG00000010521_4	ERLEC1
GeneID_100407360	ENSG00000068971_14	1494	1	1494	0	2521	1365	1494	97.122	100	100	11	PPP2R5B	11	PPP2R5B	ENSCJAG00000002574_4	PPP2R5B
GeneID_100404453	ENSG00000068976_14	2529	1	2529	0	4139	2241	2529	96.204	100	100	11	PYGM	11	PYGM	ENSCJAG00000002836_4	PYGM
GeneID_100393481	ENSG00000069011_16	945	1	945	0	1585	858	945	96.931	100	100	5	PITX1	2	PITX1	ENSCJAG00000053660_1	PITX1
GeneID_100397706	ENSG00000069018_19	2589	1	2589	0	4349	2355	2589	96.987	100	100	5	TRPC7	2	TRPC7	ENSCJAG00000002975_4	TRPC3
GeneID_100393005	ENSG00000069020_18	7872	789	7962	0	10949	5929	7208	94.187	90	90	5	MAST4	2	MAST4	ENSCJAG00000033226_3	MAST4
GeneID_100409465	ENSG00000069122_19	4041	1528	4158	0	4028	2181	2631	94.299	63	63	6	ADGRF5	4	ADGRF5	ENSCJAG00000011952_4	ADGRF5
GeneID_100413429	ENSG00000069188_17	6519	1	6519	0	10166	5505	6519	94.815	100	100	17	SDK2	5	SDK2	ENSCJAG00000019883_4	SDK2
GeneID_100410866	ENSG00000069206_15	2331	1	2330	0	3284	1778	2330	92.103	99	99	8	ADAM7	13	ADAM7	ENSCJAG00000020053_4	ADAM7
GeneID_100396989	ENSG00000069248_12	3471	1	3471	0	5502	2979	3471	95.275	100	100	1	NUP133	19	NUP133	ENSCJAG00000011040_4	NUP133
GeneID_100410177	ENSG00000069275_13	732	1	732	0	1242	672	732	97.268	100	100	1	NUCKS1	19	NUCKS1	ENSCJAG00000010948_4	NUCKS1
GeneID_100391918	ENSG00000069329_18	2391	1	2391	0	4128	2235	2391	97.825	100	100	16	VPS35	20	VPS35	ENSCJAG00000045805_1
GeneID_100393749	ENSG00000069345_12	1239	1	1239	0	2128	1152	1239	97.659	100	100	16	DNAJA2	20	DNAJA2	ENSCJAG00000007552_3	DNAJA2
GeneID_100399911	ENSG00000069399_15	1365	1	1061	0	1683	911	1061	95.287	73	73	19	BCL3	22	BCL3	ENSCJAG00000041992_2	BCL3
GeneID_100407087	ENSG00000069424_15	1248	119	1149	0	1694	917	1031	96.314	90	90	1	KCNAB2	7	KCNAB2	ENSCJAG00000067695_1
GeneID_118144191	ENSG00000069431_12	4650	1	4650	0	7862	4257	4650	97.183	100	100	12	ABCC9	9	ABCC9	ENSCJAG00000042358_2	ABCC9
GeneID_100406639	ENSG00000069482_7	372	1	372	4.94e-136	466	252	372	89.247	100	100	11	GAL	11	GAL	ENSCJAG00000015858_3
GeneID_100405355	ENSG00000069509_6	468	1	390	0	676	366	390	97.949	79	79	X	FUNDC1	X	FUNDC1	ENSCJAG00000042445_2
GeneID_100403544	ENSG00000069535_14	1563	1	1563	0	2488	1347	1563	95.393	100	100	X	MAOB	X	MAOB	ENSCJAG00000010763_4	MAOB
GeneID_100390648	ENSG00000069667_16	1671	226	1602	0	2327	1260	1377	97.168	86	86	15	RORA	10	RORA	ENSCJAG00000003989_4	RORA
GeneID_100410254	ENSG00000069696_7	1260	58	855	0	1166	631	807	92.937	59	59	11	DRD4	11	DRD4	ENSCJAG00000012048_4	DRD4
GeneID_100402732	ENSG00000069702_11	2556	28	2583	0	4106	2223	2558	95.661	99	99	1	TGFBR3	7	TGFBR3	ENSCJAG00000001778_5	TGFBR3
GeneID_100397680	ENSG00000069764_10	498	1	358	1.06e-138	475	257	358	90.782	100	100	16	PLA2G10	NW_023264059.1	PLA2G10	ENSCJAG00000015840_4
GeneID_100409264	ENSG00000069812_11	522	1	522	0	776	420	524	93.511	100	100	1	HES2	7	HES2	ENSCJAG00000000166_2	HES2
GeneID_100412553	ENSG00000069849_11	840	1	840	0	1308	708	841	94.768	100	100	3	ATP1B3	17	ATP1B3	ENSCJAG00000001981_4
GeneID_100386326	ENSG00000069869_17	3960	1	3960	0	6532	3537	3960	96.439	100	100	15	NEDD4	10	NEDD4	ENSCJAG00000002183_4	NEDD4
GeneID_103795631	ENSG00000069943_10	1668	24	1635	0	2595	1405	1618	95.674	99	99	15	PIGB	10	PIGB	ENSCJAG00000002283_3	PIGB
GeneID_100415140	ENSG00000069956_13	2166	1	2166	0	3740	2025	2166	97.83	100	100	15	MAPK6	10	MAPK6	ENSCJAG00000000962_4	MAPK6
GeneID_100415506	ENSG00000069966_19	1188	1	1188	0	2001	1083	1188	97.054	100	100	15	GNB5	10	GNB5	ENSCJAG00000000947_4	GNB5
GeneID_100397904	ENSG00000069974_16	666	1	666	0	1170	633	666	98.348	100	100	15	RAB27A	10	RAB27A	ENSCJAG00000039845_2	RAB27A
GeneID_100399501	ENSG00000069998_12	1272	1	1272	0	1851	1002	1274	92.936	100	100	22	HDHD5	1	HDHD5	ENSCJAG00000017229_3	HDHD5
GeneID_100409073	ENSG00000070010_19	924	1	924	0	1513	819	924	96.212	100	100	22	UFD1	1	UFD1	ENSCJAG00000001566_4	UFD1
GeneID_100389922	ENSG00000070018_9	4842	1	4842	0	8266	4476	4842	97.48	100	100	12	LRP6	9	LRP6	ENSCJAG00000021643_3	LRP6
GeneID_100406002	ENSG00000070019_5	3222	1	3222	0	4975	2694	3223	94.539	100	100	12	GUCY2C	9	GUCY2C	ENSCJAG00000021614_4	GUCY2C
GeneID_103796457	ENSG00000070031_4	366	1	393	6.94e-105	363	196	393	84.478	100	100	11	SCT	11	SCT
GeneID_100410983	ENSG00000070047_13	4950	154	5031	0	5923	3207	4971	88.554	97	97	11	PHRF1	11	PHRF1	ENSCJAG00000012144_4	PHRF1
GeneID_100400678	ENSG00000070081_17	1263	1	1252	0	2193	1187	1255	98.247	99	99	11	NUCB2	11	NUCB2	ENSCJAG00000009422_4	NUCB2
GeneID_100404606	ENSG00000070087_14	567	1	412	0	750	406	412	99.515	97	97	3	PFN2	17	PFN2	ENSCJAG00000001271_4
GeneID_100410998	ENSG00000070159_14	2742	1	2742	0	4532	2454	2742	96.499	100	100	9	PTPN3	1	PTPN3	ENSCJAG00000017223_4	PTPN3
GeneID_100387766	ENSG00000070182_21	6987	1	6987	0	11092	6006	6987	95.32	100	100	14	SPTB	10	SPTB	ENSCJAG00000001228_4	SPTBN2
GeneID_100388888	ENSG00000070190_13	843	1	843	0	1408	762	843	96.797	100	100	4	DAPP1	3	DAPP1	ENSCJAG00000015189_4	DAPP1
GeneID_100387695	ENSG00000070193_5	627	1	630	0	1083	586	630	97.778	100	100	5	FGF10	2	FGF10	ENSCJAG00000039806_2	FGF10
GeneID_100404101	ENSG00000070214_16	1974	1	1951	0	3410	1846	1951	98.206	90	90	9	SLC44A1	1	SLC44A1	ENSCJAG00000016784_4	SLC44A1
GeneID_100414909	ENSG00000070269_14	2124	1	2124	0	3452	1869	2124	95.998	100	100	14	TMEM260	10	TMEM260	ENSCJAG00000018523_4	TMEM260
GeneID_100395317	ENSG00000070366_14	4260	1	4257	0	6639	3595	4260	94.812	100	100	17	SMG6	5	SMG6	ENSCJAG00000001820_3	SMG6
GeneID_100388726	ENSG00000070367_16	2136	139	2241	0	3542	1918	2113	97.018	94	94	14	EXOC5	10	EXOC5	ENSCJAG00000018592_4	EXOC5
GeneID_100407381	ENSG00000070371_16	4923	1	4926	0	7775	4210	4927	95.169	100	100	22	CLTCL1	1	CLTCL1	ENSCJAG00000047873_2	CLTCL1
GeneID_100414371	ENSG00000070388_11	513	1	490	0	660	357	514	90.661	86	86	19	FGF22	22	FGF22	ENSCJAG00000012945_3	FGF22
GeneID_100414737	ENSG00000070404_10	792	1	804	0	1098	594	804	91.542	100	100	19	FSTL3	22	FSTL3	ENSCJAG00000012971_4	FSTL3
GeneID_100404596	ENSG00000070413_20	1653	1	1653	0	2654	1437	1653	95.644	100	100	22	DGCR2	1	DGCR2	ENSCJAG00000001699_4	DGCR2
GeneID_100386029	ENSG00000070423_18	936	1	936	0	1452	786	936	94.658	100	100	19	RNF126	22	RNF126	ENSCJAG00000012960_4	RNF126
GeneID_100392783	ENSG00000070444_15	1749	1	1767	0	2549	1380	1768	92.873	100	100	17	MNT	5	MNT	ENSCJAG00000012389_4	MNT
GeneID_100397338	ENSG00000070476_15	2577	1	2124	0	3116	1687	2129	93.142	81	81	3	ZXDC	15	ZXDC	ENSCJAG00000006974_4	ZXDC
GeneID_100409011	ENSG00000070495_15	1245	1	1245	0	2061	1116	1245	96.546	100	100	17	JMJD6	5	JMJD6	ENSCJAG00000013442_4	JMJD6
GeneID_100393825	ENSG00000070501_12	1008	1	1008	0	1740	942	1008	97.817	100	100	8	POLB	13	POLB	ENSCJAG00000007917_4	POLB
GeneID_100394846	ENSG00000070526_15	1803	1	1794	0	2346	1270	1810	90.276	100	100	17	ST6GALNAC1	5	ST6GALNAC1	ENSCJAG00000013495_4	ST6GALNAC1
GeneID_100395323	ENSG00000070540_13	1341	1	1335	0	2073	1122	1341	94.631	100	100	17	WIPI1	5	WIPI1	ENSCJAG00000000236_4	WIPI1
GeneID_100410144	ENSG00000070601_10	4737	543	4836	0	6589	3568	4325	94.289	89	89	9	FRMPD1	1	FRMPD1	ENSCJAG00000010556_4	FRMPD1
GeneID_100404695	ENSG00000070610_14	2784	1	2772	0	4615	2499	2773	96.718	100	100	9	GBA2	1	GBA2	ENSCJAG00000009895_3	GBA2
GeneID_100392379	ENSG00000070614_15	2649	1	2649	0	4383	2373	2649	96.527	100	100	5	NDST1	2	NDST1	ENSCJAG00000020973_4	NDST1
GeneID_100406848	ENSG00000070669_17	1686	1	1686	0	2687	1455	1686	95.433	100	100	7	ASNS	8	ASNS	ENSCJAG00000000618_4	ASNS
GeneID_100391392	ENSG00000070718_12	1257	1	1257	0	2122	1149	1257	97.136	100	100	8	AP3M2	13	AP3M2	ENSCJAG00000007751_4	AP3M2
GeneID_100400619	ENSG00000070729_14	3756	258	3850	0	4809	2604	3626	90.927	93	93	16	CNGB1	20	CNGB1	ENSCJAG00000011758_4
GeneID_100408276	ENSG00000070731_11	1125	1	1125	0	1674	906	1125	93.511	100	100	17	ST6GALNAC2	5	ST6GALNAC2	ENSCJAG00000013500_4	ST6GALNAC2
GeneID_100391258	ENSG00000070748_19	2247	3	1921	0	3062	1658	1919	95.466	99	99	10	CHAT	12	CHAT	ENSCJAG00000013143_5	CHAT
GeneID_100413032	ENSG00000070756_17	1911	1	1911	0	3380	1830	1911	98.587	100	100	8	PABPC1	16	PABPC1	ENSCJAG00000054123_1
GeneID_100398136	ENSG00000070759_17	1716	1	1716	0	2892	1566	1716	97.086	100	100	1	TESK2	7	TESK2	ENSCJAG00000004755_3	TESK2
GeneID_100388169	ENSG00000070761_8	582	1	582	0	965	522	582	96.564	100	100	16	CFAP20	20	CFAP20	ENSCJAG00000011700_4	CFAP20
GeneID_100388528	ENSG00000070770_10	1053	1	1053	0	1834	993	1053	98.101	100	100	16	CSNK2A2	20	CSNK2A2	ENSCJAG00000011673_4	CSNK2A2
GeneID_100408673	ENSG00000070778_13	3525	1	3525	0	5640	3054	3525	95.546	100	100	14	PTPN21	10	PTPN21	ENSCJAG00000017324_5	PTPN21
GeneID_100394507	ENSG00000070785_17	1359	1	1359	0	2261	1224	1359	96.689	100	100	1	EIF2B3	7	EIF2B3	ENSCJAG00000004386_4	EIF2B3
GeneID_100390938	ENSG00000070808_16	1680	1	1142	0	1943	1052	1142	97.373	78	78	5	CAMK2A	2	CAMK2A	ENSCJAG00000008079_4	CAMK2B
GeneID_100404291	ENSG00000070831_17	576	1	576	0	1020	552	576	98.611	100	100	1	CDC42	7	CDC42	ENSCJAG00000054202_1
GeneID_100414298	ENSG00000070882_13	2664	10	2673	0	4383	2373	2664	96.359	99	99	7	OSBPL3	8	OSBPL3	ENSCJAG00000007746_4	OSBPL3
GeneID_100387853	ENSG00000070886_12	3018	1	3018	0	4854	2628	3018	95.693	100	100	1	EPHA8	7	EPHA8	ENSCJAG00000005696_4	EPHB2
GeneID_100409101	ENSG00000070915_10	3093	1	3091	0	4939	2674	3091	95.503	99	99	16	SLC12A3	20	SLC12A3	ENSCJAG00000012443_4	SLC12A3
GeneID_100395032	ENSG00000070950_10	1488	680	1562	0	1443	781	883	96.149	56	56	3	RAD18	15	RAD18	ENSCJAG00000040303_2	RAD18
GeneID_100407701	ENSG00000070961_16	3663	1	3372	0	6023	3261	3374	98.903	90	90	12	ATP2B1	9	ATP2B1	ENSCJAG00000019568_4	ATP2B1
GeneID_100391619	ENSG00000070985_13	3522	52	3302	0	4879	2642	3251	93.756	92	92	11	TRPM5	11	TRPM5	ENSCJAG00000014749_4	TRPM5
GeneID_100401429	ENSG00000071051_14	1143	1	1143	0	1879	1017	1143	96.325	100	100	2	NCK2	14	NCK2	ENSCJAG00000008073_4	NCK2
GeneID_100398052	ENSG00000071073_13	1608	1	1608	0	2771	1500	1608	97.761	100	100	2	MGAT4A	14	MGAT4A	ENSCJAG00000007102_4	MGAT4A
GeneID_108591274	ENSG00000071082_11	393	1	350	8.41e-174	592	320	350	97.143	93	93	2	RPL31	4	LOC108591274	ENSCJAG00000063514_1
GeneID_100406063	ENSG00000071127_17	1821	1	1821	0	2826	1530	1821	94.673	100	100	4	WDR1	3	WDR1	ENSCJAG00000011293_4	WDR1
GeneID_100409519	ENSG00000071189_21	2874	1	1703	0	2968	1607	1703	98.121	59	59	7	SNX13	8	SNX13	ENSCJAG00000001040_4	SNX13
GeneID_100414682	ENSG00000071203_9	804	1	515	5.26e-160	547	296	517	85.88	99	99	11	MS4A12	11	MS4A12	ENSCJAG00000037098_3	MS4A12
GeneID_100407043	ENSG00000071205_12	2361	529	2886	0	3880	2101	2361	96.357	82	82	4	ARHGAP10	3	ARHGAP10	ENSCJAG00000065546_1
GeneID_100393148	ENSG00000071242_12	2277	1	2277	0	3596	1947	2277	95.169	100	100	6	RPS6KA2	4	LOC100393148	ENSCJAG00000000462_4	RPS6KA2
GeneID_100388721	ENSG00000071243_16	1257	1	1257	0	2095	1134	1257	96.738	100	100	7	ING3	8	ING3	ENSCJAG00000017145_4	ING3
GeneID_100397672	ENSG00000071246_11	1098	1	1098	0	1829	990	1098	96.721	100	100	14	VASH1	10	VASH1	ENSCJAG00000020720_4	VASH1
GeneID_100390448	ENSG00000071282_12	1098	208	1176	0	1580	855	969	96.078	82	82	3	LMCD1	15	LMCD1	ENSCJAG00000015896_4	LMCD1
GeneID_100399377	ENSG00000071462_12	897	1	703	0	977	529	703	91.75	83	83	7	BUD23	2	BUD23	ENSCJAG00000016799_3	BUD23
GeneID_100408799	ENSG00000071537_14	2385	1	2384	0	4043	2189	2384	97.273	99	99	14	SEL1L	10	SEL1L	ENSCJAG00000017220_4	SEL1L
GeneID_100396126	ENSG00000071539_14	1299	556	1394	0	1262	683	839	93.802	60	60	5	TRIP13	2	LOC100396126	ENSCJAG00000003849_4	TRIP13
GeneID_100386892	ENSG00000071553_18	1413	13	1407	0	2084	1128	1407	93.532	99	99	X	ATP6AP1	X	ATP6AP1	ENSCJAG00000040642_2	ATP6AP1
GeneID_100400856	ENSG00000071564_17	2040	150	1821	0	2137	1157	1674	89.904	92	92	19	TCF3	NW_023264301.1	TCF3	ENSCJAG00000004642_5	TCF3
GeneID_100399372	ENSG00000071575_11	1032	99	1116	0	1736	940	1018	97.446	91	91	2	TRIB2	14	TRIB2	ENSCJAG00000046267_2	TRIB2
GeneID_100395069	ENSG00000071626_17	1224	1	1224	0	2001	1083	1224	96.16	100	100	19	DAZAP1	22	DAZAP1	ENSCJAG00000005609_4	DAZAP1
GeneID_100400500	ENSG00000071655_18	876	1	873	0	1443	781	876	96.461	100	100	19	MBD3	NW_023264301.1	MBD3	ENSCJAG00000067997_1	MBD3
GeneID_103794022	ENSG00000071677_1	264	1	264	2.58e-96	333	180	264	89.394	100	100	2	PRLH	6	PRLH	ENSCJAG00000002208_3	PRLH
GeneID_100404714	ENSG00000071794_16	3030	1	3042	0	5108	2766	3042	97.041	100	100	3	HLTF	17	HLTF	ENSCJAG00000001426_4	HLTF
GeneID_103790402	ENSG00000071859_15	1020	1	1020	0	1629	882	1020	95.49	100	100	X	FAM50A	X	FAM50A	ENSCJAG00000063509_1	FAM50A
GeneID_100387967	ENSG00000071889_17	735	130	693	0	887	480	564	95.035	81	81	X	FAM3A	X	FAM3A	ENSCJAG00000016787_5	FAM3A
GeneID_100401197	ENSG00000071894_17	4332	1	4012	0	6148	3329	4015	94.321	91	91	8	CPSF1	16	CPSF1	ENSCJAG00000021421_4	CPSF1
GeneID_100412962	ENSG00000071909_19	4026	1	3014	0	5112	2768	3014	97.279	72	72	2	MYO3B	6	MYO3B	ENSCJAG00000006877_4	MYO3B
GeneID_100408533	ENSG00000071967_12	861	1	864	0	1221	661	864	92.245	100	100	2	CYBRD1	6	CYBRD1	ENSCJAG00000007191_3	CYBRD1
GeneID_100414811	ENSG00000071991_9	2319	1	2319	0	3663	1983	2319	95.17	100	100	18	CDH19	13	CDH19	ENSCJAG00000002951_4	CDH19
GeneID_100405464	ENSG00000071994_11	1035	1	1032	0	1648	892	1035	95.459	100	100	6	PDCD2	4	PDCD2	ENSCJAG00000066378_1
GeneID_100401778	ENSG00000072041_18	2193	1	2193	0	3557	1926	2193	95.942	100	100	12	SLC6A15	9	SLC6A15	ENSCJAG00000019425_4	SLC6A15
GeneID_103787305	ENSG00000072042_13	957	1	956	0	1567	848	956	96.234	99	99	14	RDH11	10	RDH11	ENSCJAG00000015232_4
GeneID_100400737	ENSG00000072062_15	1056	1	1056	0	1784	966	1056	97.159	100	100	19	PRKACA	22	PRKACA	ENSCJAG00000004906_4	PRKACA
GeneID_100396023	ENSG00000072071_16	4425	1	4449	0	7230	3915	4449	96.089	100	100	19	ADGRL1	22	ADGRL1	ENSCJAG00000004850_4	ADGRL1
GeneID_100403698	ENSG00000072080_11	636	37	666	0	970	525	636	94.34	95	95	2	SPP2	6	SPP2	ENSCJAG00000014167_4	TRPM8
GeneID_100406377	ENSG00000072110_15	2793	1	2280	0	3829	2073	2280	96.974	83	83	14	ACTN1	10	ACTN1	ENSCJAG00000001334_3	ACTN3
GeneID_100403459	ENSG00000072121_17	7665	1	4977	0	7864	4258	4977	95.198	65	65	14	ZFYVE26	10	ZFYVE26	ENSCJAG00000015147_4	ZFYVE26
GeneID_100407189	ENSG00000072133_11	2238	131	2022	0	3295	1784	1892	98.097	80	80	X	RPS6KA6	X	RPS6KA6	ENSCJAG00000008317_4	RPS6KA6
GeneID_100400745	ENSG00000072134_15	1926	1	1917	0	3038	1645	1926	95.223	100	100	17	EPN2	5	EPN2	ENSCJAG00000001201_4	EPN2
GeneID_100389903	ENSG00000072135_13	1383	1	1301	0	1916	1037	1313	93.145	92	92	2	PTPN18	6	PTPN18	ENSCJAG00000004585_4	PTPN18
GeneID_100405487	ENSG00000072163_20	1098	1	826	0	1338	724	826	95.884	68	68	2	LIMS2	6	LIMS2	ENSCJAG00000010669_4	LIMS2
GeneID_100402717	ENSG00000072182_13	1620	382	2001	0	2671	1446	1624	96.429	81	81	2	ASIC4	6	ASIC4	ENSCJAG00000021071_3	ASIC1
GeneID_100412488	ENSG00000072195_15	9804	523	9864	0	14678	7948	9345	95.056	95	95	2	SPEG	6	SPEG	ENSCJAG00000011802_4	SPEG
GeneID_100385548	ENSG00000072201_14	2187	1	2187	0	3435	1860	2187	95.016	100	100	4	LNX1	3	LNX1	ENSCJAG00000018469_4	LNX1
GeneID_100411274	ENSG00000072210_19	1566	58	1501	0	2268	1228	1444	95.014	86	86	17	ALDH3A2	5	ALDH3A2	ENSCJAG00000011685_4	ALDH3A2
GeneID_100407510	ENSG00000072274_13	2283	1	2283	0	3219	1743	2284	92.119	100	100	3	TFRC	17	TFRC	ENSCJAG00000020043_4	TFRC
GeneID_100405845	ENSG00000072310_17	3534	1	1879	0	2802	1517	1880	93.617	50	50	17	SREBF1	5	SREBF1	ENSCJAG00000002378_4	SREBF2
GeneID_100384971	ENSG00000072315_4	2922	1	2925	0	4988	2701	2925	97.47	100	100	X	TRPC5	X	TRPC5	ENSCJAG00000007053_4	TRPC5
GeneID_100403628	ENSG00000072364_13	3492	1	3492	0	6078	3291	3492	98.081	100	100	5	AFF4	2	AFF4	ENSCJAG00000013322_4	AFF4
GeneID_100414688	ENSG00000072401_15	444	1	444	0	798	432	444	99.099	100	100	10	UBE2D1	12	UBE2D1	ENSCJAG00000010573_4	UBE2D1
GeneID_100398752	ENSG00000072415_10	2028	1	2028	0	3496	1893	2028	97.781	100	100	14	MPP5	10	MPP5	ENSCJAG00000015428_4	MPP5
GeneID_100407365	ENSG00000072422_17	2091	1	2091	0	3347	1812	2091	95.552	100	100	10	RHOBTB1	12	RHOBTB1	ENSCJAG00000007026_4	RHOBTB1
GeneID_100402111	ENSG00000072501_19	3702	1	3702	0	6366	3447	3702	97.704	100	100	X	SMC1A	X	SMC1A	ENSCJAG00000005985_4	SMC1A
GeneID_100402832	ENSG00000072506_13	786	1	784	0	1243	673	784	95.281	99	99	X	HSD17B10	X	HSD17B10	ENSCJAG00000041248_2	HSD17B10
GeneID_100406863	ENSG00000072518_22	2367	1	2367	0	4172	2259	2367	98.479	100	100	11	MARK2	11	MARK2	ENSCJAG00000018341_4	MARK2
GeneID_100406414	ENSG00000072571_20	2178	1	2142	0	3275	1773	2142	94.258	99	99	5	HMMR	2	HMMR	ENSCJAG00000015371_4	HMMR
GeneID_100411206	ENSG00000072609_18	1995	412	2175	0	2649	1434	1771	93.732	81	81	12	CHFR	9	CHFR	ENSCJAG00000013030_4	CHFR
GeneID_100415258	ENSG00000072657_9	3075	124	3198	0	5203	2817	3075	97.203	96	96	12	TRHDE	9	TRHDE	ENSCJAG00000047134_2	TRHDE
GeneID_100409805	ENSG00000072682_20	1608	1	1608	0	2715	1470	1608	97.139	100	100	5	P4HA2	2	P4HA2	ENSCJAG00000012936_4	P4HA2
GeneID_100412558	ENSG00000072694_21	933	1	914	0	1262	683	914	91.685	96	96	1	FCGR2B	18	FCGR2B	ENSCJAG00000004742_4
GeneID_100406801	ENSG00000072736_19	3228	1	3228	0	5374	2910	3228	96.716	100	100	16	NFATC3	20	NFATC3	ENSCJAG00000015726_4	NFATC3
GeneID_100414825	ENSG00000072756_17	1305	1	1305	0	2228	1206	1305	97.471	100	100	3	TRNT1	15	TRNT1	ENSCJAG00000015466_4	TRNT1
GeneID_100399197	ENSG00000072778_20	2037	61	1968	0	2981	1614	1908	94.864	97	97	17	ACADVL	5	ACADVL	ENSCJAG00000016703_4	ACADVL
GeneID_100401076	ENSG00000072786_13	2907	1	2907	0	4698	2544	2907	95.838	100	100	5	STK10	2	STK10	ENSCJAG00000019275_4	STK10
GeneID_100402300	ENSG00000072803_18	1692	1	1692	0	2948	1596	1692	98.109	100	100	5	FBXW11	2	FBXW11	ENSCJAG00000017573_4	BTRC
GeneID_100403188	ENSG00000072818_12	2223	232	2454	0	3557	1926	2223	95.547	91	91	17	ACAP1	5	ACAP1	ENSCJAG00000016450_4	ACAP1
GeneID_100384942	ENSG00000072832_15	2061	1	2061	0	3446	1866	2061	96.846	100	100	4	CRMP1	3	CRMP1	ENSCJAG00000010648_5	CRMP1
GeneID_100415445	ENSG00000072840_13	2979	337	2921	0	3882	2102	2591	93.748	84	84	4	EVC	3	EVC	ENSCJAG00000010606_4	EVC
GeneID_100400027	ENSG00000072849_11	720	98	726	0	1090	590	629	97.933	87	87	17	DERL2	5	DERL2	ENSCJAG00000051653_1
GeneID_100390568	ENSG00000072858_11	2499	3	2484	0	3803	2059	2482	94.319	99	99	3	SIDT1	15	SIDT1	ENSCJAG00000012713_4	SIDT2
GeneID_100389827	ENSG00000072952_19	2739	114	2790	0	4392	2378	2677	96.302	96	96	11	IRAG1	11	IRAG1	ENSCJAG00000055358_1
GeneID_100386034	ENSG00000072954_7	900	451	1350	0	1424	771	900	95.222	67	67	19	TMEM38A	22	TMEM38A	ENSCJAG00000013929_4	TMEM38A
GeneID_100414742	ENSG00000072958_9	1308	1	1308	0	2084	1128	1308	95.413	100	100	19	AP1M1	22	AP1M1	ENSCJAG00000014070_4	AP1M1
GeneID_100399552	ENSG00000073008_15	1254	21	1137	0	1428	773	1117	89.794	91	91	19	PVR	22	PVR	ENSCJAG00000013209_4	PVR
GeneID_100390129	ENSG00000073050_12	1902	1	1902	0	2992	1620	1902	95.058	100	100	19	XRCC1	22	XRCC1	ENSCJAG00000013552_4	XRCC1
GeneID_100389325	ENSG00000073060_17	1659	1	1402	0	2097	1135	1402	93.652	92	92	12	SCARB1	9	SCARB1	ENSCJAG00000011642_4	SCARB1
GeneID_100410404	ENSG00000073067_14	1473	1	1475	0	2100	1137	1475	92.407	99	99	7	CYP2W1	2	CYP2W1	ENSCJAG00000015785_3	CYP2W1
GeneID_100385889	ENSG00000073111_14	2715	1	2715	0	4239	2295	2715	94.843	100	100	3	MCM2	15	MCM2	ENSCJAG00000008943_4	MCM2
GeneID_100397701	ENSG00000073146_16	3636	1	3630	0	5197	2814	3636	92.492	100	100	22	MOV10L1	1	MOV10L1	ENSCJAG00000003399_4	MOV10L1
GeneID_100398062	ENSG00000073150_14	2034	1	2049	0	3116	1687	2067	94.291	100	100	22	PANX2	1	PANX2	ENSCJAG00000003392_4	PANX2
GeneID_100396245	ENSG00000073169_14	2010	489	2484	0	2748	1488	2002	91.508	80	80	22	SELENOO	1	SELENOO	ENSCJAG00000003360_4	SELENOO
GeneID_100386953	ENSG00000073282_14	2043	1	2043	0	3485	1887	2043	97.455	100	100	3	TP63	15	TP63	ENSCJAG00000014256_4	TP63
GeneID_100413400	ENSG00000073331_18	3735	58	3778	0	5505	2981	3733	93.357	98	98	4	ALPK1	3	ALPK1	ENSCJAG00000003780_4	ALPK1
GeneID_100389428	ENSG00000073350_14	3063	40	3102	0	4621	2502	3066	93.901	99	99	17	LLGL2	5	LLGL2	ENSCJAG00000014252_5	LLGL2
GeneID_100389164	ENSG00000073464_13	2307	1	2283	0	3568	1932	2307	94.755	100	100	X	CLCN4	X	CLCN4	ENSCJAG00000000961_4	CLCN4
GeneID_100402225	ENSG00000073536_18	1458	1	1458	0	2460	1332	1458	97.119	100	100	17	NLE1	5	NLE1	ENSCJAG00000014757_4	NLE1
GeneID_100400483	ENSG00000073578_17	1995	1	1995	0	3164	1713	1995	95.288	100	100	5	SDHA	2	SDHA	ENSCJAG00000017583_4
GeneID_100413550	ENSG00000073584_20	1236	1	1236	0	2178	1179	1236	98.463	100	100	17	SMARCE1	5	SMARCE1	ENSCJAG00000059431_1
GeneID_100414865	ENSG00000073598_6	975	1	975	0	1369	741	975	92	100	100	17	FNDC8	5	FNDC8	ENSCJAG00000014751_4	FNDC8
GeneID_100398230	ENSG00000073670_14	2310	1	2296	0	3736	2023	2296	96.037	99	99	17	ADAM11	5	ADAM11	ENSCJAG00000012274_4	ADAM11
GeneID_100398540	ENSG00000073711_11	3453	1	3453	0	5579	3021	3453	95.83	100	100	3	PPP2R3A	17	PPP2R3A	ENSCJAG00000002646_4	PPP2R3A
GeneID_100396326	ENSG00000073712_15	2064	663	2226	0	2512	1360	1564	95.908	70	70	14	FERMT2	10	FERMT2	ENSCJAG00000007170_5	FERMT2
GeneID_100404882	ENSG00000073734_10	3966	112	4083	0	6349	3438	3972	95.544	97	97	2	ABCB11	6	ABCB11	ENSCJAG00000006261_4	ABCB11
GeneID_100404156	ENSG00000073737_17	1140	1	960	0	1557	843	960	95.938	100	100	2	DHRS9	6	DHRS9	ENSCJAG00000006320_4	DHRS9
GeneID_100392030	ENSG00000073754_6	1044	1	1047	0	1382	748	1048	90.553	100	100	1	CD5L	18	CD5L	ENSCJAG00000006682_4	CD5L
GeneID_100407639	ENSG00000073756_13	1815	1	1815	0	2931	1587	1816	95.815	100	100	1	PTGS2	18	PTGS2	ENSCJAG00000006064_3	PTGS2
GeneID_100397330	ENSG00000073792_16	1818	1	1800	0	3031	1641	1818	96.92	100	100	3	IGF2BP2	15	IGF2BP2	ENSCJAG00000014731_4	IGF2BP2
GeneID_100395753	ENSG00000073803_14	2901	1	2896	0	4686	2537	2899	95.861	99	99	3	MAP3K13	15	MAP3K13	ENSCJAG00000014818_4	MAP3K13
GeneID_100408699	ENSG00000073849_16	1221	1	1221	0	1884	1020	1221	94.513	100	100	3	ST6GAL1	15	ST6GAL1	ENSCJAG00000044937_2	ST6GAL1
GeneID_100408524	ENSG00000073861_3	1608	1	1614	0	2577	1395	1614	95.539	100	100	17	TBX21	5	TBX21	ENSCJAG00000007796_4	TBX21
GeneID_100389431	ENSG00000073910_23	9177	71	9069	0	14997	8121	8999	96.8	99	99	13	FRY	5	FRY	ENSCJAG00000018482_4	FRY
GeneID_100412174	ENSG00000073921_18	1959	1	1968	0	3302	1788	1968	97.154	95	95	11	PICALM	11	PICALM	ENSCJAG00000014262_4	PICALM
GeneID_100399301	ENSG00000073969_18	2235	199	2433	0	3851	2085	2235	97.763	92	92	17	NSF	5	NSF	ENSCJAG00000019994_4	NSF
GeneID_100413916	ENSG00000074047_22	4761	1	4761	0	7341	3975	4770	94.507	100	100	2	GLI2	6	GLI2	ENSCJAG00000039046_2
GeneID_100413600	ENSG00000074071_15	678	1	657	0	905	490	679	91.311	100	100	16	MRPS34	12	MRPS34	ENSCJAG00000014694_4	MRPS34
GeneID_100408994	ENSG00000074181_9	6966	1	6960	0	10931	5919	6966	95.004	100	100	19	NOTCH3	22	NOTCH3	ENSCJAG00000002121_4	NOTCH3
GeneID_100389699	ENSG00000074201_9	714	1	714	0	1214	657	714	97.339	100	100	11	CLNS1A	11	CLNS1A	ENSCJAG00000014927_3	CLNS1A
GeneID_100386371	ENSG00000074211_14	1344	318	1494	0	1925	1042	1177	96.177	79	79	4	PPP2R2C	3	PPP2R2C	ENSCJAG00000000219_4	PPP2R2D
GeneID_100409116	ENSG00000074219_14	1356	1	1368	0	2156	1167	1368	95.249	100	100	19	TEAD2	22	TEAD2	ENSCJAG00000015661_4	TEAD3
GeneID_100411214	ENSG00000074266_22	1506	1	966	0	1724	933	966	98.861	69	69	11	EED	11	EED	ENSCJAG00000014209_4	EED
GeneID_100411132	ENSG00000074276_10	3933	34	3966	0	5607	3036	3938	92.407	99	99	5	CDHR2	2	CDHR2	ENSCJAG00000007310_4	CDHR2
GeneID_100410405	ENSG00000074317_11	405	1	405	0	710	384	405	98.272	100	100	5	SNCB	2	SNCB	ENSCJAG00000007301_4	SNCB
GeneID_100385622	ENSG00000074319_13	1173	1	1173	0	2006	1086	1173	97.528	100	100	11	TSG101	11	TSG101	ENSCJAG00000007006_4
GeneID_100394020	ENSG00000074356_17	1863	1	1512	0	2368	1282	1521	94.872	100	100	17	NCBP3	5	LOC100394020
GeneID_100414635	ENSG00000074370_18	3159	1	3064	0	4610	2496	3081	93.768	99	99	17	ATP2A3	5	ATP2A3	ENSCJAG00000011617_4	ATP2A3
GeneID_100412008	ENSG00000074410_14	1065	1	1065	0	1563	846	1065	93.146	100	100	15	CA12	10	CA12	ENSCJAG00000011284_3	CA12
GeneID_100414587	ENSG00000074416_14	942	4	945	0	1452	786	944	94.492	99	99	3	MGLL	15	MGLL	ENSCJAG00000005274_5	MGLL
GeneID_100410845	ENSG00000074527_13	1887	1	1878	0	3061	1657	1887	96.025	100	100	12	NTN4	9	NTN4	ENSCJAG00000002709_4	NTN4
GeneID_100390879	ENSG00000074582_15	1260	226	1485	0	2117	1146	1260	96.984	85	85	2	BCS1L	6	LOC100390879	ENSCJAG00000011149_4	BCS1L
GeneID_100387035	ENSG00000074590_14	1986	1	2004	0	3114	1686	2004	94.86	100	100	12	NUAK1	9	NUAK1	ENSCJAG00000065819_1	NUAK1
GeneID_100412748	ENSG00000074603_19	2697	1	2576	0	4425	2396	2576	97.671	95	95	15	DPP8	10	DPP8	ENSCJAG00000006987_4	DPP8
GeneID_100415019	ENSG00000074621_14	3300	1	2337	0	3432	1858	2358	93.087	63	63	15	SLC24A1	10	SLC24A1	ENSCJAG00000007180_4	SLC24A1
GeneID_100401678	ENSG00000074657_14	3906	100	4005	0	6460	3498	3906	96.518	98	98	18	ZNF532	13	ZNF532	ENSCJAG00000003543_4
GeneID_100398108	ENSG00000074660_16	2493	1	2484	0	3138	1699	2494	89.455	100	100	17	SCARF1	5	SCARF1	ENSCJAG00000002011_3	SCARF1
GeneID_100404326	ENSG00000074695_6	1533	1	1548	0	2423	1312	1548	95.09	100	100	18	LMAN1	13	LMAN1	ENSCJAG00000038558_2	LMAN1
GeneID_100413343	ENSG00000074696_13	1203	79	1080	0	1628	881	1004	96.016	92	92	15	HACD3	10	HACD3	ENSCJAG00000007084_4	HACD3
GeneID_103792686	ENSG00000074706_13	1317	1	1323	0	2067	1119	1332	94.97	100	100	6	IPCEF1	4	IPCEF1	ENSCJAG00000012736_4	IPCEF1
GeneID_100414983	ENSG00000074755_15	8886	1	8886	0	13934	7545	8904	94.98	100	100	17	ZZEF1	5	ZZEF1	ENSCJAG00000011686_4	ZZEF1
GeneID_100392410	ENSG00000074771_4	1707	297	1749	0	2230	1207	1453	94.357	83	83	6	NOX3	4	NOX3	ENSCJAG00000012516_4	NOX3
GeneID_100415373	ENSG00000074800_16	1305	1	1305	0	2061	1116	1305	95.172	100	100	1	ENO1	7	ENO1	ENSCJAG00000039030_2
GeneID_100414428	ENSG00000074803_20	3438	419	3300	0	4891	2648	2882	97.294	87	87	15	SLC12A1	10	SLC12A1	ENSCJAG00000001821_5	SLC12A1
GeneID_100404381	ENSG00000074842_8	570	1	442	0	667	361	442	93.891	85	85	19	MYDGF	22	MYDGF	ENSCJAG00000017503_4	MYDGF
GeneID_100395666	ENSG00000074855_11	3699	1537	3831	0	3535	1914	2304	94.488	60	60	19	ANO8	22	ANO8	ENSCJAG00000040310_2	ANO8
GeneID_100394831	ENSG00000074935_14	1428	1	1422	0	2366	1281	1423	96.697	98	98	6	TUBE1	4	TUBE1	ENSCJAG00000004829_4	TUBE1
GeneID_100405144	ENSG00000074964_17	3840	1	3840	0	5901	3195	3846	94.41	100	100	1	ARHGEF10L	7	ARHGEF10L	ENSCJAG00000007586_4	ARHGEF10L
GeneID_100397226	ENSG00000074966_11	1584	17	1584	0	2564	1388	1568	96.173	99	99	4	TXK	3	TXK	ENSCJAG00000018872_4	TXK
GeneID_100391367	ENSG00000075035_10	1758	1	1345	0	2279	1234	1345	97.249	79	79	12	WSCD2	9	WSCD2	ENSCJAG00000015311_4	WSCD2
GeneID_100406083	ENSG00000075043_19	2619	1	1763	0	2785	1508	1763	95.179	65	65	20	KCNQ2	5	KCNQ2	ENSCJAG00000010184_4	KCNQ2
GeneID_100412528	ENSG00000075073_15	1197	85	1281	0	1829	990	1197	94.236	93	93	10	TACR2	12	TACR2	ENSCJAG00000041463_2	TACR3
GeneID_100389926	ENSG00000075089_10	1191	1	1191	0	2067	1119	1191	97.985	100	100	12	ACTR6	9	ACTR6	ENSCJAG00000002192_4	ACTR6
GeneID_100394623	ENSG00000075142_14	597	1	597	0	998	540	597	96.817	100	100	7	SRI	8	SRI	ENSCJAG00000014298_3	SRI
GeneID_100399688	ENSG00000075151_22	5325	2446	5118	0	4538	2457	2673	97.306	52	52	1	EIF4G3	7	EIF4G3	ENSCJAG00000006258_4	EIF4G3
GeneID_100393550	ENSG00000075188_9	981	1	981	0	1602	867	982	96.13	100	100	12	NUP37	9	NUP37	ENSCJAG00000014245_4	NUP37
GeneID_100410716	ENSG00000075213_11	2316	1	2319	0	3797	2056	2319	96.248	100	100	7	SEMA3A	8	SEMA3A	ENSCJAG00000003478_3	SEMA3A
GeneID_100386121	ENSG00000075218_19	2220	1	2217	0	2678	1450	2221	88.474	100	100	22	GTSE1	1	GTSE1	ENSCJAG00000000195_4	GTSE1
GeneID_100386670	ENSG00000075223_14	2256	1	2256	0	3568	1932	2256	95.213	100	100	7	SEMA3C	8	SEMA3C	ENSCJAG00000003297_4	SEMA3C
GeneID_100385525	ENSG00000075234_17	1410	14	795	0	1240	671	782	95.269	54	54	22	TTC38	1	TTC38
GeneID_100389935	ENSG00000075239_14	1305	1	1278	0	1764	955	1305	91.418	100	100	11	ACAT1	11	ACAT1	ENSCJAG00000010127_4	ACAT1
GeneID_100388996	ENSG00000075240_17	1737	79	1818	0	2734	1480	1740	95.057	96	96	22	GRAMD4	1	LOC100388996	ENSCJAG00000068110_1
GeneID_100414921	ENSG00000075290_8	1056	1	1056	0	1746	945	1056	96.496	100	100	10	WNT8B	12	WNT8B	ENSCJAG00000046770_1	WNT8B
GeneID_100397692	ENSG00000075292_19	5937	319	5872	0	8780	4754	5558	95.232	88	88	2	ZNF638	14	LOC100397692	ENSCJAG00000056381_1
GeneID_100396791	ENSG00000075303_13	1017	1	1017	0	1712	927	1017	97.05	100	100	7	SLC25A40	8	SLC25A40	ENSCJAG00000014451_4	SLC25A40
GeneID_100392246	ENSG00000075336_12	747	1	747	0	1075	582	747	92.637	100	100	18	TIMM21	13	TIMM21	ENSCJAG00000043210_2	TIMM21
GeneID_100402289	ENSG00000075340_23	2181	1	2181	0	3685	1995	2181	97.157	100	100	2	ADD2	14	ADD2	ENSCJAG00000019331_3	ADD2
GeneID_100409540	ENSG00000075388_4	621	1	621	0	976	528	621	95.008	100	100	11	FGF4	NW_023264047.1	FGF4	ENSCJAG00000001613_3	FGF6
GeneID_100391907	ENSG00000075391_17	3843	1	3873	0	6407	3469	3874	96.748	100	100	1	RASAL2	18	RASAL2	ENSCJAG00000008458_4	RASAL2
GeneID_103789837	ENSG00000075407_18	1686	235	1889	0	2614	1415	1661	95.123	87	87	10	ZNF37A	12	ZNF37A	ENSCJAG00000011340_4	ZNF658
GeneID_103795961	ENSG00000075413_19	2391	1	2421	0	3956	2142	2421	96.365	100	100	14	MARK3	10	MARK3	ENSCJAG00000038489_2	MARK3
GeneID_100387869	ENSG00000075415_14	1089	1	1089	0	1823	987	1089	96.878	100	100	12	SLC25A3	9	SLC25A3	ENSCJAG00000002392_4	SLC25A3
GeneID_100391775	ENSG00000075420_13	3615	1	3615	0	5923	3207	3615	96.238	100	100	3	FNDC3B	17	FNDC3B	ENSCJAG00000002213_5	FNDC3B
GeneID_100395026	ENSG00000075426_12	981	1	981	0	1602	867	981	96.126	100	100	2	FOSL2	14	FOSL2	ENSCJAG00000009019_4	FOSL2
GeneID_103793342	ENSG00000075429_9	828	1	570	0	948	513	570	96.667	68	68	17	CACNG5	5	CACNG5	ENSCJAG00000038011_3	CACNG5
GeneID_100414144	ENSG00000075461_6	984	1	984	0	1657	897	984	97.053	100	100	17	CACNG4	5	CACNG4	ENSCJAG00000057540_1	CACNG4
GeneID_100394464	ENSG00000075539_15	9042	1355	9369	0	13754	7448	8018	97.655	86	86	4	FRYL	3	FRYL	ENSCJAG00000018669_4	FRYL
GeneID_100391264	ENSG00000075568_17	5652	1	5651	0	9505	5147	5651	97.027	99	99	2	TMEM131	14	TMEM131	ENSCJAG00000011421_4	TMEM131
GeneID_100385514	ENSG00000075618_18	1482	1	1482	0	2449	1326	1482	96.491	100	100	7	FSCN1	2	FSCN1	ENSCJAG00000009271_4	FSCN1
GeneID_100412618	ENSG00000075624_17	1128	1	1128	0	1773	960	1128	95.035	100	100	7	ACTB	8	LOC100412618	ENSCJAG00000038612_2
GeneID_100394299	ENSG00000075643_6	2667	289	2958	0	4002	2167	2670	93.745	90	90	18	MOCOS	13	MOCOS	ENSCJAG00000021092_3	MOCOS
GeneID_100397093	ENSG00000075651_16	3225	34	3258	0	5252	2844	3225	96.062	99	99	3	PLD1	17	PLD1	ENSCJAG00000002296_4	PLD1
GeneID_100400287	ENSG00000075673_12	3138	1	3120	0	4876	2640	3139	94.807	100	100	13	ATP12A	5	ATP12A	ENSCJAG00000006022_4	ATP1A4
GeneID_100410800	ENSG00000075702_19	4572	1	2334	0	3879	2100	2334	96.658	50	50	19	WDR62	22	WDR62	ENSCJAG00000009616_4	WDR62
GeneID_100401687	ENSG00000075711_21	2781	1	2146	0	3692	1999	2146	97.717	76	76	3	DLG1	15	DLG1	ENSCJAG00000013773_4	DLG1
GeneID_100398786	ENSG00000075785_14	654	1	528	0	926	501	528	98.295	85	85	3	RAB7A	15	RAB7A	ENSCJAG00000017521_4
GeneID_100398018	ENSG00000075790_12	1047	154	757	0	1005	544	604	96.689	77	77	7	BCAP29	8	BCAP29	ENSCJAG00000069226_1
GeneID_100411461	ENSG00000075826_17	3540	1	3543	0	5481	2968	3544	94.611	100	100	10	SEC31B	12	SEC31B	ENSCJAG00000017347_5	SEC31B
GeneID_100410722	ENSG00000075856_12	2946	729	2892	0	3504	1897	2164	95.887	75	75	12	SART3	9	SART3	ENSCJAG00000015330_4	SART3
GeneID_100400886	ENSG00000075884_14	1428	1	1428	0	2438	1320	1428	97.479	100	100	2	ARHGAP15	6	ARHGAP15	ENSCJAG00000012381_4	ARHGAP15
GeneID_100390144	ENSG00000075886_11	1353	1	1353	0	2206	1194	1353	96.083	100	100	2	TUBA3D	6	LOC100390144	ENSCJAG00000059952_1	TUBA1B
GeneID_100406887	ENSG00000075914_13	876	1	876	0	1402	759	876	95.548	100	100	3	EXOSC7	15	EXOSC7	ENSCJAG00000001928_3	EXOSC7
GeneID_100412216	ENSG00000075945_13	2379	106	2484	0	4045	2190	2379	97.352	96	96	1	KIFAP3	18	KIFAP3	ENSCJAG00000009954_4	KIFAP3
GeneID_100401446	ENSG00000075975_17	1284	27	1251	0	1964	1063	1225	95.592	98	98	3	MKRN2	15	MKRN2	ENSCJAG00000016733_3	MKRN2
GeneID_100408285	ENSG00000076003_5	2466	1	2466	0	4167	2256	2466	97.161	100	100	2	MCM6	6	MCM6	ENSCJAG00000011898_4	MCM6
GeneID_100409888	ENSG00000076043_11	714	209	777	0	996	539	569	98.243	73	73	11	REXO2	11	REXO2	ENSCJAG00000059122_1
GeneID_100403943	ENSG00000076053_12	804	1	795	0	1277	691	804	95.522	100	100	11	RBM7	11	RBM7	ENSCJAG00000011949_4
GeneID_100385478	ENSG00000076067_13	1224	1	1219	0	2028	1098	1224	96.65	88	88	12	RBMS2	9	RBMS2	ENSCJAG00000038571_2
GeneID_100385842	ENSG00000076108_12	5718	151	5868	0	9369	5073	5730	96.248	97	97	12	BAZ2A	9	BAZ2A	ENSCJAG00000010774_4
GeneID_100404104	ENSG00000076201_15	4911	1	4932	0	7398	4006	4936	93.821	100	100	3	PTPN23	15	PTPN23	ENSCJAG00000007260_4	TBC1D10B
GeneID_100406787	ENSG00000076242_16	2271	355	2328	0	3258	1764	1974	96.505	85	85	3	MLH1	17	MLH1	ENSCJAG00000012414_4	MLH1
GeneID_100393193	ENSG00000076248_11	942	1	942	0	1419	768	943	93.849	100	100	12	UNG	9	UNG	ENSCJAG00000055704_1
GeneID_100408861	ENSG00000076258_10	1677	1	1668	0	2610	1413	1668	94.904	99	99	1	FMO4	18	FMO4	ENSCJAG00000009773_4	FMO4
GeneID_100402800	ENSG00000076321_11	1830	1	1830	0	3186	1725	1830	98.087	100	100	1	KLHL20	18	KLHL20	ENSCJAG00000009306_4	KLHL20
GeneID_100391745	ENSG00000076344_16	1404	1	1401	0	2030	1099	1404	92.806	100	100	16	RGS11	12	RGS11	ENSCJAG00000037284_3	FAM234A
GeneID_100411886	ENSG00000076351_13	1380	1	1166	0	1810	980	1166	94.683	84	84	17	SLC46A1	5	SLC46A1	ENSCJAG00000012677_4	SLC46A1
GeneID_100398673	ENSG00000076356_7	5685	46	5730	0	9374	5076	5685	96.429	99	99	1	PLXNA2	19	PLXNA2	ENSCJAG00000011377_4	PLXNA1
GeneID_100408149	ENSG00000076382_17	3582	1	3582	0	5469	2961	3588	94.231	100	100	17	SPAG5	5	SPAG5	ENSCJAG00000012848_3	SPAG5
GeneID_100397300	ENSG00000076513_17	1773	1	1776	0	2961	1603	1776	96.791	100	100	12	ANKRD13A	9	ANKRD13A	ENSCJAG00000009560_4	ANKRD13A
GeneID_100391771	ENSG00000076554_15	744	478	1083	0	1031	558	606	97.36	56	56	8	TPD52	16	TPD52	ENSCJAG00000046659_2	TPD52
GeneID_100402980	ENSG00000076555_15	7377	1	7377	0	11557	6258	7377	94.944	100	100	12	ACACB	9	ACACB	ENSCJAG00000010041_4	ACACB
GeneID_100404035	ENSG00000076604_15	1413	224	1446	0	2087	1130	1223	97.465	85	85	17	TRAF4	5	TRAF4	ENSCJAG00000013161_4	TRAF4
GeneID_100391406	ENSG00000076641_4	1299	1	1299	0	2017	1092	1299	94.688	100	100	8	PAG1	16	PAG1	ENSCJAG00000000451_4	PAG1
GeneID_100406200	ENSG00000076650_7	2796	1	2796	0	4372	2367	2796	94.886	100	100	19	GPATCH1	22	GPATCH1	ENSCJAG00000000684_4	GPATCH1
GeneID_108587722	ENSG00000076662_10	1644	1	1641	0	2174	1177	1644	90.572	100	100	19	ICAM3	22	ICAM3	ENSCJAG00000005644_3	ICAM3
GeneID_100402763	ENSG00000076685_19	1710	1	1694	0	2902	1571	1694	97.58	99	99	10	NT5C2	12	NT5C2	ENSCJAG00000018148_4	NT5C2
GeneID_100397797	ENSG00000076706_17	1941	1	1941	0	3020	1635	1941	94.745	100	100	11	MCAM	11	MCAM	ENSCJAG00000014034_4	MCAM
GeneID_100400754	ENSG00000076716_9	1671	1	1671	0	2832	1533	1671	97.247	100	100	X	GPC4	X	GPC4	ENSCJAG00000041836_2	GPC4
GeneID_100397507	ENSG00000076770_14	1065	1	1044	0	1648	892	1053	95.062	95	95	X	MBNL3	X	MBNL3	ENSCJAG00000004080_4	MBNL3
GeneID_100407893	ENSG00000076826_10	3831	1554	3813	0	3251	1760	2263	92.709	59	59	19	CAMSAP3	22	CAMSAP3	ENSCJAG00000008533_3	CAMSAP3
GeneID_100402248	ENSG00000076864_19	2247	250	2496	0	3790	2052	2247	97.107	90	90	1	RAP1GAP	7	RAP1GAP	ENSCJAG00000012239_5	RAP1GAP2
GeneID_100408254	ENSG00000076924_12	2568	1	2568	0	4034	2184	2568	95.016	100	100	19	XAB2	22	XAB2	ENSCJAG00000008568_4	XAB2
GeneID_100409602	ENSG00000076928_18	2907	1	2913	0	4615	2499	2919	95.307	100	100	19	ARHGEF1	22	ARHGEF1	ENSCJAG00000020252_4	ARHGEF1
GeneID_100404507	ENSG00000076944_16	1815	245	1782	0	2237	1211	1538	92.913	86	86	19	STXBP2	22	STXBP2	ENSCJAG00000056309_1
GeneID_100412930	ENSG00000076984_18	1308	462	1392	0	1504	814	931	95.811	67	67	19	MAP2K7	22	MAP2K7	ENSCJAG00000006085_5	MAP2K7
GeneID_100895020	ENSG00000077009_13	708	1	699	0	944	511	714	91.036	100	100	19	NMRK2	22	NMRK2	ENSCJAG00000015033_3	NMRK2
GeneID_100400766	ENSG00000077044_11	3645	1	3645	0	5895	3192	3645	95.857	100	100	2	DGKD	6	DGKD	ENSCJAG00000014047_4
GeneID_100412270	ENSG00000077063_11	4992	1	4989	0	8296	4492	4993	96.675	100	100	7	CTTNBP2	8	CTTNBP2	ENSCJAG00000004816_3	CTTNBP2
GeneID_100395638	ENSG00000077080_10	1281	1	1205	0	1993	1079	1205	96.515	91	91	7	ACTL6B	2	ACTL6B	ENSCJAG00000015106_3	ACTL6B
GeneID_100396363	ENSG00000077092_19	1347	181	1368	0	2039	1104	1188	97.643	87	87	3	RARB	17	RARB	ENSCJAG00000003911_5	RARB
GeneID_100396004	ENSG00000077097_15	4881	1	4878	0	8368	4531	4881	97.623	100	100	3	TOP2B	17	TOP2B	ENSCJAG00000003963_4	TOP2B
GeneID_100398159	ENSG00000077147_16	1770	1	1764	0	3120	1689	1770	98.531	100	100	10	TM9SF3	12	TM9SF3	ENSCJAG00000016413_3	TM9SF3
GeneID_100395882	ENSG00000077150_20	2703	1	2706	0	4074	2206	2707	93.868	100	100	10	NFKB2	12	NFKB2	ENSCJAG00000017928_4	NFKB2
GeneID_100403883	ENSG00000077152_11	594	1	597	0	939	508	597	95.142	100	100	1	UBE2T	19	UBE2T	ENSCJAG00000005917_3	UBE2T
GeneID_100404247	ENSG00000077157_22	3132	1	3054	0	5066	2743	3054	96.66	96	96	1	PPP1R12B	19	PPP1R12B	ENSCJAG00000005949_5	PPP1R12B
GeneID_100414155	ENSG00000077232_19	2382	1	2382	0	4006	2169	2382	97.019	100	100	2	DNAJC10	6	DNAJC10	ENSCJAG00000011295_4	DNAJC10
GeneID_100401549	ENSG00000077235_18	6330	1	6309	0	9697	5251	6334	94.38	100	100	16	GTF3C1	12	GTF3C1	ENSCJAG00000005950_5	GTF3C1
GeneID_100412639	ENSG00000077238_14	2478	1	2475	0	3304	1789	2480	90.766	100	100	16	IL4R	12	IL4R	ENSCJAG00000005921_4	IL4R
GeneID_100386423	ENSG00000077254_14	2829	1	2736	0	4638	2511	2736	97.259	100	100	1	USP33	7	USP33	ENSCJAG00000006932_4	USP33
GeneID_100413676	ENSG00000077264_16	1743	277	1590	0	2278	1233	1314	97.945	78	78	X	PAK3	X	PAK3	ENSCJAG00000007168_4	PAK3
GeneID_100414757	ENSG00000077274_9	1926	1	1926	0	3297	1785	1926	97.56	100	100	X	CAPN6	X	CAPN6	ENSCJAG00000007124_4	CAPN6
GeneID_100415105	ENSG00000077279_20	1101	1	1101	0	1956	1059	1101	98.728	100	100	X	DCX	X	DCX	ENSCJAG00000046918_2	DCX
GeneID_100392906	ENSG00000077312_9	849	1	849	0	1352	732	849	95.406	100	100	19	SNRPA	22	SNRPA	ENSCJAG00000021962_3
GeneID_100386413	ENSG00000077327_16	1530	1	1528	0	2534	1372	1528	96.597	99	99	10	SPAG6	7	SPAG6	ENSCJAG00000007956_4	SPAG6
GeneID_100407420	ENSG00000077348_9	708	1	624	0	944	511	624	94.231	66	66	19	EXOSC5	22	EXOSC5	ENSCJAG00000020152_4	EXOSC5
GeneID_100406953	ENSG00000077380_16	1917	591	1998	0	2446	1324	1408	98.011	70	70	2	DYNC1I2	6	DYNC1I2	ENSCJAG00000056010_1
GeneID_100392937	ENSG00000077420_16	2001	1	1995	0	2915	1578	2009	93.031	100	100	10	APBB1IP	7	APBB1IP	ENSCJAG00000007458_4	APBB1IP
GeneID_100397086	ENSG00000077454_16	2052	1	2055	0	3027	1639	2055	93.285	100	100	7	LRCH4	2	LRCH4	ENSCJAG00000015238_4	LRCH4
GeneID_100405891	ENSG00000077458_13	1020	106	1038	0	1652	894	933	98.607	90	90	11	FAM76B	11	FAM76B	ENSCJAG00000040122_2	FAM76B
GeneID_100394706	ENSG00000077463_15	1068	1	1068	0	1613	873	1068	93.914	100	100	19	SIRT6	22	SIRT6	ENSCJAG00000015120_4	SIRT6
GeneID_100399713	ENSG00000077498_9	1590	1	1587	0	2423	1312	1587	94.266	99	99	11	TYR	11	TYR	ENSCJAG00000000698_4	TYR
GeneID_100403947	ENSG00000077514_9	1401	1	1401	0	2283	1236	1403	96.08	100	100	11	POLD3	11	POLD3	ENSCJAG00000015657_4
GeneID_100407884	ENSG00000077522_14	2685	1	2685	0	4294	2325	2685	95.531	100	100	1	ACTN2	19	ACTN2	ENSCJAG00000017702_4	ACTN2
GeneID_100391719	ENSG00000077549_19	906	1	824	0	1389	752	824	97.087	89	89	1	CAPZB	7	CAPZB	ENSCJAG00000006715_4	CAPZB
GeneID_100409703	ENSG00000077585_14	1200	1	1200	0	2017	1092	1200	97	100	100	1	GPR137B	19	GPR137B	ENSCJAG00000017900_4	GPR137B
GeneID_100406630	ENSG00000077616_11	2223	172	2394	0	3685	1995	2223	96.581	93	93	11	NAALAD2	11	LOC100406630	ENSCJAG00000000859_4	NAALAD2
GeneID_100391542	ENSG00000077684_16	2529	283	2814	0	4279	2317	2532	97.196	90	90	4	JADE1	3	JADE1	ENSCJAG00000004813_3	JADE2
GeneID_100386398	ENSG00000077713_19	1026	1	1026	0	1696	918	1026	96.491	100	100	X	SLC25A43	X	SLC25A43	ENSCJAG00000005140_4	SLC25A43
GeneID_100387728	ENSG00000077721_16	459	1	459	0	776	420	459	97.168	100	100	X	UBE2A	X	UBE2A	ENSCJAG00000046072_2
GeneID_100390192	ENSG00000077782_21	2562	1085	2475	0	2359	1277	1391	97.268	56	56	8	FGFR1	13	FGFR1	ENSCJAG00000002468_4	LETM2
GeneID_100404342	ENSG00000077800_13	984	144	675	0	750	406	532	92.105	46	46	7	FKBP6	2	FKBP6	ENSCJAG00000061416_1
GeneID_100411712	ENSG00000077935_17	3708	1	3708	0	5801	3141	3708	94.903	100	100	22	SMC1B	1	SMC1B	ENSCJAG00000022546_5	RIBC2
GeneID_100414585	ENSG00000077942_19	2166	185	1697	0	2290	1240	1513	93.985	72	72	22	FBLN1	1	FBLN1	ENSCJAG00000012893_5	FBLN1
GeneID_100404891	ENSG00000077943_8	3192	1	3192	0	5048	2733	3192	95.207	100	100	10	ITGA8	7	ITGA8	ENSCJAG00000009080_3	ITGA8
GeneID_100411050	ENSG00000077984_6	438	88	447	8.42e-141	483	261	360	90.833	67	67	20	CST7	5	CST7	ENSCJAG00000048473_2	CST7
GeneID_100399929	ENSG00000078018_20	5973	480	4872	0	7090	3839	4396	95.837	73	73	2	MAP2	6	MAP2	ENSCJAG00000010689_4	MAP2
GeneID_100391152	ENSG00000078043_16	1866	1	1869	0	3293	1783	1869	98.502	100	100	18	PIAS2	13	PIAS2	ENSCJAG00000008199_5	PIAS2
GeneID_100391968	ENSG00000078053_17	2088	1	2088	0	3374	1827	2088	95.833	100	100	7	AMPH	8	AMPH	ENSCJAG00000012658_4	AMPH
GeneID_100387961	ENSG00000078061_14	1821	1	1836	0	3027	1639	1836	96.569	100	100	X	ARAF	X	ARAF	ENSCJAG00000012431_4	ARAF
GeneID_100410272	ENSG00000078070_13	2178	1	2181	0	3271	1771	2181	93.764	100	100	3	MCCC1	15	MCCC1	ENSCJAG00000005103_5	MCCC1
GeneID_100410634	ENSG00000078081_8	1251	1	1129	0	1277	691	1132	87.102	90	90	3	LAMP3	15	LAMP3	ENSCJAG00000005094_5
GeneID_100392684	ENSG00000078098_14	2283	1	2283	0	3807	2061	2283	96.759	100	100	2	FAP	6	FAP	ENSCJAG00000005868_4	FAP
GeneID_100414047	ENSG00000078114_19	3045	1332	2934	0	2628	1423	1603	96.257	55	55	10	NEBL	7	NEBL	ENSCJAG00000008182_4	NEBL
GeneID_100395873	ENSG00000078124_13	825	388	978	0	961	520	612	95.588	60	60	11	ACER3	11	ACER3	ENSCJAG00000015179_4	ACER3
GeneID_100412448	ENSG00000078140_14	603	1	603	0	1086	588	603	99.171	100	100	4	UBE2K	3	UBE2K	ENSCJAG00000041652_2	UBE2K
GeneID_100414570	ENSG00000078142_13	2664	1	2664	0	4538	2457	2664	97.41	100	100	18	PIK3C3	13	PIK3C3	ENSCJAG00000003901_4	PIK3C3
GeneID_100411745	ENSG00000078177_14	5313	1	5307	0	8200	4440	5316	94.545	100	100	4	N4BP2	3	N4BP2	ENSCJAG00000019411_4	N4BP2
GeneID_100392339	ENSG00000078237_7	813	1	813	0	1230	666	814	93.98	100	100	12	TIGAR	9	TIGAR	ENSCJAG00000040111_1	TIGAR
GeneID_100385840	ENSG00000078246_17	1506	1	1499	0	2248	1217	1499	93.729	99	99	12	TULP3	9	TULP3	ENSCJAG00000018796_3	TULP3
GeneID_100400862	ENSG00000078269_15	4491	1	4494	0	6811	3688	4497	94.04	100	100	6	SYNJ2	4	SYNJ2	ENSCJAG00000003570_4	SYNJ2
GeneID_100385658	ENSG00000078295_17	3276	1	3276	0	5363	2904	3276	96.215	100	100	5	ADCY2	2	ADCY2	ENSCJAG00000008816_4	ADCY2
GeneID_100415024	ENSG00000078304_19	1668	255	1740	0	2451	1327	1486	96.433	85	85	14	PPP2R5C	10	PPP2R5C	ENSCJAG00000011621_5	PPP2R5C
GeneID_100414323	ENSG00000078328_22	1749	421	2139	0	2726	1476	1749	95.083	80	80	16	RBFOX1	12	RBFOX1	ENSCJAG00000019456_4
GeneID_100412968	ENSG00000078369_18	1023	1	1023	0	1757	951	1023	97.654	100	100	1	GNB1	7	GNB1	ENSCJAG00000007512_4	GNB3
GeneID_100414848	ENSG00000078401_7	639	1	642	0	739	400	643	87.558	100	100	6	EDN1	4	EDN1	ENSCJAG00000047990_2	EDN1
GeneID_100415119	ENSG00000078403_17	3207	178	1874	0	2929	1586	1697	97.82	49	49	10	MLLT10	7	MLLT10	ENSCJAG00000008081_4	MLLT10
GeneID_100398898	ENSG00000078487_17	1947	36	1962	0	2628	1423	1952	91.445	98	98	7	ZCWPW1	2	ZCWPW1	ENSCJAG00000015363_3	ZCWPW1
GeneID_100387025	ENSG00000078549_15	1575	127	1698	0	2656	1438	1575	97.143	93	93	7	ADCYAP1R1	8	ADCYAP1R1	ENSCJAG00000008919_4	ADCYAP1R1
GeneID_100385862	ENSG00000078579_9	636	1	636	0	998	540	636	94.969	100	100	8	FGF20	13	FGF20	ENSCJAG00000011874_4	FGF20
GeneID_100396399	ENSG00000078589_13	1020	1	1023	0	1598	865	1023	94.917	100	100	X	P2RY10	X	P2RY10	ENSCJAG00000009576_2	P2RY10
GeneID_100397129	ENSG00000078596_11	792	1	790	0	1349	730	790	97.468	99	99	X	ITM2A	X	ITM2A	ENSCJAG00000009591_4	ITM2A
GeneID_100398602	ENSG00000078618_22	3660	1	3660	0	6078	3291	3663	96.642	100	100	1	NRDC	7	NRDC	ENSCJAG00000021578_4	NRDC
GeneID_100398162	ENSG00000078668_14	855	1	855	0	1463	792	855	97.544	100	100	8	VDAC3	13	VDAC3	ENSCJAG00000008002_4	VDAC3
GeneID_100410260	ENSG00000078674_18	6075	1168	4309	0	5068	2744	3148	95.775	50	50	8	PCM1	13	PCM1	ENSCJAG00000014105_5	PCM1
GeneID_100397391	ENSG00000078687_17	5835	124	5856	0	9603	5200	5763	96.859	98	98	17	TNRC6C	5	TNRC6C	ENSCJAG00000019431_4	TNRC6C
GeneID_100404261	ENSG00000078699_22	1845	28	1788	0	2940	1592	1761	96.82	98	98	20	CBFA2T2	5	CBFA2T2	ENSCJAG00000018475_4	CBFA2T2
GeneID_100386113	ENSG00000078725_13	2286	1	2286	0	3978	2154	2286	98.075	100	100	9	BRINP1	1	BRINP1	ENSCJAG00000020375_4	BRINP1
GeneID_100400273	ENSG00000078747_16	2712	476	2595	0	3611	1955	2120	97.453	82	82	20	ITCH	5	ITCH	ENSCJAG00000018204_5	ITCH
GeneID_100386834	ENSG00000078795_17	1875	273	1883	0	2584	1399	1611	95.655	86	86	5	PKD2L2	2	PKD2L2	ENSCJAG00000006165_4	PKD2L2
GeneID_100398565	ENSG00000078804_13	663	1	663	0	1064	576	663	95.626	100	100	20	TP53INP2	5	TP53INP2	ENSCJAG00000057751_1	TP53INP2
GeneID_100386768	ENSG00000078808_19	1068	22	1089	0	1557	843	1068	92.978	98	98	1	SDF4	7	SDF4	ENSCJAG00000011333_4	SDF4
GeneID_100410909	ENSG00000078814_17	5949	1	5826	0	9313	5043	5826	95.52	100	100	20	MYH7B	5	MYH7B	ENSCJAG00000013642_4	MYH9
GeneID_100385921	ENSG00000078898_7	1377	229	1605	0	2050	1110	1377	93.537	86	86	20	BPIFB2	5	BPIFB2	ENSCJAG00000018598_4	BPIFB2
GeneID_100393670	ENSG00000078900_15	1911	1	1908	0	2872	1555	1911	93.825	100	100	1	TP73	7	TP73	ENSCJAG00000002773_4	TP73
GeneID_100399957	ENSG00000078902_16	825	1	825	0	1269	687	825	94.424	100	100	11	TOLLIP	11	TOLLIP	ENSCJAG00000011937_4	TOLLIP
GeneID_100406485	ENSG00000078967_13	444	70	479	0	636	344	423	94.326	68	68	7	UBE2D4	8	UBE2D4	ENSCJAG00000007875_4
GeneID_100409447	ENSG00000079102_16	1992	1	1989	0	3404	1843	1992	97.54	100	100	8	RUNX1T1	16	RUNX1T1	ENSCJAG00000000144_4	RUNX1T1
GeneID_100384923	ENSG00000079112_10	2499	1	2499	0	3762	2037	2500	93.84	100	100	8	CDH17	16	CDH17	ENSCJAG00000000090_4	CDH17
GeneID_100393939	ENSG00000079134_12	1974	1	1995	0	3315	1795	1995	96.842	100	100	18	THOC1	13	THOC1	ENSCJAG00000020450_4	THOC1
GeneID_100397024	ENSG00000079150_18	669	123	789	0	1077	583	667	95.802	85	85	2	FKBP7	6	FKBP7	ENSCJAG00000021523_4	FKBP7
GeneID_100393525	ENSG00000079156_17	2880	1	2904	0	4787	2592	2904	96.556	100	100	2	OSBPL6	6	OSBPL6	ENSCJAG00000021518_4	OSBPL6
GeneID_100409742	ENSG00000079246_16	2199	1	2199	0	3679	1992	2199	96.862	100	100	2	XRCC5	6	XRCC5	ENSCJAG00000012291_4	XRCC5
GeneID_100405566	ENSG00000079257_8	669	1	669	0	1098	594	669	96.263	100	100	3	LXN	17	LXN	ENSCJAG00000000386_3	LXN
GeneID_100415368	ENSG00000079308_19	5583	33	3013	0	4735	2564	2982	95.339	53	53	2	TNS1	6	TNS1	ENSCJAG00000018487_4	TNS1
GeneID_100403290	ENSG00000079313_15	3666	1	1905	0	2410	1305	1920	89.531	98	98	19	REXO1	22	REXO1	ENSCJAG00000066495_1
GeneID_100408682	ENSG00000079332_15	597	1	597	0	1053	570	597	98.492	100	100	10	SAR1A	12	SAR1A	ENSCJAG00000042744_2
GeneID_100413812	ENSG00000079335_20	1875	262	1923	0	2687	1455	1662	95.909	86	86	1	CDC14A	7	CDC14A	ENSCJAG00000003430_4	CDC14A
GeneID_100399583	ENSG00000079337_16	2772	1	2526	0	3978	2154	2527	95.093	84	84	12	RAPGEF3	9	RAPGEF3	ENSCJAG00000014874_4	RAPGEF3
GeneID_100388678	ENSG00000079385_23	1581	37	963	0	1057	572	931	87.325	88	88	19	CEACAM1	22	CEACAM8	ENSCJAG00000020206_4
GeneID_100401276	ENSG00000079387_14	1935	1	1923	0	3048	1650	1938	95.201	100	100	12	SENP1	9	SENP1	ENSCJAG00000015180_4	SENP1
GeneID_100402277	ENSG00000079393_20	1005	386	984	0	896	485	599	93.656	61	61	10	DUSP13	12	DUSP13	ENSCJAG00000001195_4
GeneID_100414495	ENSG00000079432_8	7554	1	7566	0	12172	6591	7566	95.731	100	100	19	CIC	22	CIC	ENSCJAG00000012847_3	CIC
GeneID_100387953	ENSG00000079435_10	3231	43	3204	0	4588	2484	3165	92.891	98	98	19	LIPE	22	LIPE	ENSCJAG00000012963_4	LIPE
GeneID_100405611	ENSG00000079459_13	1431	97	1254	0	1823	987	1158	95.078	92	92	8	FDFT1	6	LOC100405611	ENSCJAG00000003988_3	FDFT1
GeneID_100414854	ENSG00000079462_8	696	1	696	0	1114	603	696	95.546	100	100	19	PAFAH1B3	22	PAFAH1B3	ENSCJAG00000012900_3	PAFAH1B3
GeneID_100404147	ENSG00000079482_14	2409	1	2409	0	4034	2184	2409	96.887	100	100	X	OPHN1	X	OPHN1	ENSCJAG00000001702_4	OPHN1
GeneID_100403760	ENSG00000079557_5	1800	1	1809	0	2468	1336	1810	91.381	100	100	4	AFM	3	AFM	ENSCJAG00000013963_4	AFM
GeneID_100405902	ENSG00000079616_13	1998	268	2221	0	3046	1649	1960	94.847	83	83	16	KIF22	12	KIF22	ENSCJAG00000035174_2
GeneID_100407768	ENSG00000079689_14	831	1	831	0	1286	696	831	94.585	100	100	6	SCGN	4	SCGN	ENSCJAG00000010693_4	SCGN
GeneID_100407163	ENSG00000079691_18	4116	1	4010	0	6292	3407	4010	95.112	93	93	6	CARMIL1	4	CARMIL1	ENSCJAG00000010717_4	CARMIL1
GeneID_100414660	ENSG00000079739_17	1755	422	1776	0	2287	1238	1355	97.122	73	73	1	PGM1	7	PGM1	ENSCJAG00000016590_4	PGM1
GeneID_100397694	ENSG00000079785_16	2223	1	2223	0	3757	2034	2223	97.166	100	100	2	DDX1	14	DDX1	ENSCJAG00000007076_4	DDX1
GeneID_100412229	ENSG00000079805_18	2613	1	2643	0	3773	2043	2646	92.63	100	100	19	DNM2	22	DNM2	ENSCJAG00000019967_5	DNM1
GeneID_100408873	ENSG00000079819_19	3018	1	2024	0	3186	1725	2045	94.963	61	61	6	EPB41L2	4	EPB41L2	ENSCJAG00000003171_4	EPB41L2
GeneID_100386158	ENSG00000079841_18	5079	7	3110	0	5129	2777	3116	96.438	63	63	6	RIMS1	4	RIMS1	ENSCJAG00000009737_4	RIMS1
GeneID_100413173	ENSG00000079931_15	1842	1	1839	0	2905	1573	1842	95.168	100	100	6	MOXD1	4	MOXD1	ENSCJAG00000002971_4	MOXD1
GeneID_100413538	ENSG00000079950_14	786	1	786	0	1330	720	786	97.201	100	100	6	STX7	4	STX7	ENSCJAG00000002932_4	STX7
GeneID_100404231	ENSG00000079974_18	717	1	687	0	915	495	721	90.43	100	100	22	RABL2B	1	RABL2B	ENSCJAG00000018414_4
GeneID_100409712	ENSG00000079999_14	1875	1	1875	0	2970	1608	1875	95.253	100	100	19	KEAP1	22	KEAP1	ENSCJAG00000006677_4	KEAP1
GeneID_100414256	ENSG00000080007_8	1947	549	2010	0	2207	1195	1462	93.912	73	73	6	DDX43	4	DDX43	ENSCJAG00000009966_4	DDX43
GeneID_100389709	ENSG00000080166_16	1659	1	1181	0	1838	995	1181	94.75	76	76	13	DCT	1	DCT	ENSCJAG00000003225_4	DCT
GeneID_100386166	ENSG00000080189_15	1185	495	1182	0	1162	629	691	97.106	58	58	20	SLC35C2	5	SLC35C2	ENSCJAG00000017091_4	SLC35C2
GeneID_100414005	ENSG00000080200_10	8913	265	5160	0	6791	3677	4925	91.695	56	56	3	CRYBG3	21	CRYBG3	ENSCJAG00000008539_4	CRYBG3
GeneID_100414735	ENSG00000080224_17	3393	1	3393	0	5535	2997	3396	96.113	100	100	3	EPHA6	21	EPHA6	ENSCJAG00000008553_4	EPHA6
GeneID_100403202	ENSG00000080293_10	1323	259	1590	0	1997	1081	1332	93.844	84	84	2	SCTR	6	SCTR	ENSCJAG00000021438_4	SCTR
GeneID_100406513	ENSG00000080298_15	2250	201	2334	0	3803	2059	2134	98.828	91	91	9	RFX3	1	RFX3	ENSCJAG00000010996_4	RFX3
GeneID_100395943	ENSG00000080345_18	7419	1	7392	0	11099	6010	7427	93.739	100	100	2	RIF1	6	RIF1	ENSCJAG00000003138_4	RIF1
GeneID_100401527	ENSG00000080371_6	678	1	678	0	1197	648	679	98.527	100	100	12	RAB21	9	RAB21	ENSCJAG00000053443_1	RAB21
GeneID_100394336	ENSG00000080493_18	3285	97	3381	0	5602	3033	3285	97.443	97	97	4	SLC4A4	3	SLC4A4	ENSCJAG00000014318_4	SLC4A4
GeneID_100401929	ENSG00000080503_24	4773	1	4193	0	6902	3737	4199	96.356	89	89	9	SMARCA2	1	SMARCA2	ENSCJAG00000010710_4	SMARCA2
GeneID_100399289	ENSG00000080511_5	996	1	996	0	1552	840	996	94.779	100	100	19	RDH8	22	RDH8	ENSCJAG00000005990_3	RDH8
GeneID_100411159	ENSG00000080546_13	1656	1	1656	0	2881	1560	1656	98.068	100	100	6	SESN1	4	SESN1	ENSCJAG00000005880_4	SESN1
GeneID_100408153	ENSG00000080561_14	2208	1	2208	0	3856	2088	2208	98.188	100	100	X	MID2	X	MID2	ENSCJAG00000007802_4	MID2
GeneID_100406091	ENSG00000080572_13	645	1	625	0	900	487	625	92.64	99	99	X	DNAAF6	X	DNAAF6	ENSCJAG00000007925_4	DNAAF6
GeneID_100391314	ENSG00000080573_7	5238	1	5244	0	8072	4371	5244	94.47	100	100	19	COL5A3	22	COL5A3	ENSCJAG00000021577_4	COL11A2
GeneID_100412403	ENSG00000080603_17	9693	1	9663	0	15568	8430	9696	95.71	100	100	16	SRCAP	12	SRCAP	ENSCJAG00000002760_4
GeneID_100403964	ENSG00000080608_10	1947	154	2097	0	3121	1690	1947	95.634	93	93	9	PUM3	1	PUM3	ENSCJAG00000010917_4	PUM3
GeneID_100411115	ENSG00000080618_17	1272	1	1272	0	1901	1029	1272	93.632	100	100	13	CPB2	5	CPB2	ENSCJAG00000016797_3	CPB2
GeneID_100390104	ENSG00000080644_16	1518	76	1587	0	2338	1266	1518	94.532	95	95	15	CHRNA3	10	CHRNA3	ENSCJAG00000019690_4	CHRNA2
GeneID_100413033	ENSG00000080709_16	2574	1	2550	0	4294	2325	2583	96.942	100	100	5	KCNN2	2	KCNN2	ENSCJAG00000016659_4	KCNN2
GeneID_100414175	ENSG00000080802_19	2142	1	2142	0	3851	2085	2142	99.113	100	100	7	CNOT4	8	CNOT4	ENSCJAG00000012532_5	CNOT4
GeneID_100401034	ENSG00000080815_19	1404	1	1401	0	2351	1273	1404	96.937	100	100	14	PSEN1	10	PSEN1	ENSCJAG00000014387_4	PSEN1
GeneID_100389961	ENSG00000080819_9	1365	1	1362	0	2124	1150	1365	94.799	100	100	3	CPOX	15	CPOX	ENSCJAG00000000664_4
GeneID_100390689	ENSG00000080822_17	831	225	1005	0	1321	715	781	97.183	78	78	3	CLDND1	15	CLDND1	ENSCJAG00000047211_2
GeneID_100389694	ENSG00000080823_23	1260	1	1254	0	1779	963	1256	92.277	99	99	14	MOK	10	MOK	ENSCJAG00000009899_3	MOK
GeneID_100411012	ENSG00000080824_19	2565	1	2202	0	3603	1951	2202	96.231	100	100	14	HSP90AA1	10	HSP90AA1	ENSCJAG00000065807_1
GeneID_100410315	ENSG00000080839_12	3207	1	3204	0	5254	2845	3207	96.258	100	100	20	RBL1	5	RBL1	ENSCJAG00000001178_3	RBL1
GeneID_100409600	ENSG00000080845_18	2979	1	2967	0	5025	2721	2979	97.18	100	100	20	DLGAP4	5	DLGAP4	ENSCJAG00000001360_5	DLGAP4
GeneID_100415393	ENSG00000080854_16	4314	618	4881	0	7060	3823	4264	96.599	87	87	11	IGSF9B	11	IGSF9B	ENSCJAG00000019608_5	IGSF9B
GeneID_100415282	ENSG00000080986_13	1929	1	1929	0	3208	1737	1929	96.682	100	100	18	NDC80	13	NDC80	ENSCJAG00000000078_3	NDC80
GeneID_100410847	ENSG00000081014_11	3414	1	3414	0	5624	3045	3414	96.397	100	100	15	AP4E1	10	AP4E1	ENSCJAG00000001217_4	AP4E1
GeneID_100409270	ENSG00000081019_13	2409	1	2406	0	4207	2278	2409	98.215	100	100	1	RSBN1	7	RSBN1	ENSCJAG00000012063_4	RSBN1
GeneID_100408297	ENSG00000081026_19	4446	1	4449	0	7365	3988	4449	96.561	100	100	1	MAGI3	7	MAGI3	ENSCJAG00000011928_5	MAGI3
GeneID_100400489	ENSG00000081041_9	324	1	324	3.72e-136	466	252	324	92.593	100	100	4	CXCL2	3	LOC100400489	ENSCJAG00000068044_1	CXCL1
GeneID_100391306	ENSG00000081051_8	1869	1	1787	0	2691	1457	1788	93.848	98	98	4	AFP	3	AFP	ENSCJAG00000013971_4	AFP
GeneID_100399154	ENSG00000081059_20	1446	1	1446	0	2322	1257	1449	95.652	100	100	5	TCF7	2	TCF7	ENSCJAG00000013603_5	TCF7
GeneID_100414258	ENSG00000081087_15	1005	1	1005	0	1668	903	1005	96.617	100	100	6	OSTM1	4	OSTM1	ENSCJAG00000040617_2	OSTM1
GeneID_100414207	ENSG00000081138_14	2358	1	2358	0	3895	2109	2358	96.48	100	100	18	CDH7	13	CDH7	ENSCJAG00000002895_4	CDH7
GeneID_100415058	ENSG00000081148_12	3726	1	3720	0	5801	3141	3732	94.802	100	100	3	IMPG2	15	IMPG2	ENSCJAG00000000522_3	IMPG2
GeneID_100413978	ENSG00000081154_12	537	64	600	0	942	510	537	98.324	90	90	3	PCNP	15	PCNP	ENSCJAG00000052282_1
GeneID_100408563	ENSG00000081177_18	1866	1	1866	0	3131	1695	1866	96.945	100	100	14	EXD2	10	EXD2	ENSCJAG00000014987_3	EXD2
GeneID_100402384	ENSG00000081181_8	1065	1	1065	0	1784	966	1065	96.901	100	100	14	ARG2	10	ARG2	ENSCJAG00000015277_4	ARG2
GeneID_100413265	ENSG00000081189_16	1452	1	1452	0	2627	1422	1452	99.311	100	100	5	MEF2C	2	MEF2C	ENSCJAG00000010799_4	MEF2C
GeneID_100385061	ENSG00000081237_20	3921	1	3903	0	5031	2724	3926	89.913	100	100	1	PTPRC	19	PTPRC	ENSCJAG00000004982_4	PTPRC
GeneID_100390112	ENSG00000081248_12	5622	1	5622	0	8937	4839	5622	95.358	100	100	1	CACNA1S	19	CACNA1S	ENSCJAG00000000732_5	CACNA1C
GeneID_100395425	ENSG00000081277_13	2244	1	1232	0	2043	1106	1232	96.591	56	56	1	PKP1	19	PKP1	ENSCJAG00000005433_4	PKP1
GeneID_100387008	ENSG00000081307_14	1215	1	1215	0	2061	1116	1215	97.284	100	100	3	UBA5	17	UBA5	ENSCJAG00000014009_3	UBA5
GeneID_100410573	ENSG00000081320_11	1119	1	1119	0	1901	1029	1119	97.319	100	100	2	STK17B	6	STK17B	ENSCJAG00000003591_3	STK17B
GeneID_100387893	ENSG00000081377_17	1497	655	1955	0	2193	1187	1301	97.079	59	59	9	CDC14B	1	CDC14B	ENSCJAG00000012598_4
GeneID_100408900	ENSG00000081386_13	2052	220	2161	0	2955	1600	1944	94.136	90	90	9	ZNF510	1	ZNF510	ENSCJAG00000011340_4	ZNF658
GeneID_100403066	ENSG00000081479_15	13968	1	8224	0	12630	6839	8224	94.419	59	59	2	LRP2	6	LRP2	ENSCJAG00000006333_3	LRP2
GeneID_100392767	ENSG00000081692_13	1254	406	1404	0	1330	720	999	90.791	71	71	1	JMJD4	19	JMJD4	ENSCJAG00000011727_4	JMJD4
GeneID_100388649	ENSG00000081721_12	1023	40	1065	0	1604	868	1026	94.932	96	96	1	DUSP12	18	DUSP12	ENSCJAG00000004609_4	DUSP12
GeneID_100391484	ENSG00000081760_17	2019	205	2223	0	3192	1728	2019	95.196	91	91	12	AACS	9	AACS	ENSCJAG00000021394_4	AACS
GeneID_100412671	ENSG00000081791_9	1548	1	1572	0	2255	1221	1572	92.812	100	100	5	DELE1	2	DELE1	ENSCJAG00000018193_4	DELE1
GeneID_100413216	ENSG00000081800_9	1788	1	1785	0	2772	1501	1788	94.687	100	100	7	SLC13A1	8	SLC13A1	ENSCJAG00000044845_2	SLC13A1
GeneID_100414303	ENSG00000081803_16	3906	1	3936	0	6455	3495	3939	96.395	100	100	7	CADPS2	8	CADPS2	ENSCJAG00000019620_4
GeneID_100403013	ENSG00000081818_4	2388	1	2281	0	3615	1957	2281	95.265	99	99	5	PCDHB4	2	PCDHB4	ENSCJAG00000040632_2	PCDHGB5
GeneID_100401450	ENSG00000081853_15	2799	10	2383	0	2567	1390	2387	86.343	62	62	5	PCDHGA2	2	LOC100401450	ENSCJAG00000036751_3	PCDHGA4
GeneID_100395153	ENSG00000081913_14	5154	1	5148	0	7945	4302	5170	94.526	100	100	18	PHLPP1	13	PHLPP1	ENSCJAG00000003250_3	PHLPP1
GeneID_100398880	ENSG00000081923_15	3756	1116	3843	0	4368	2365	2728	95.565	71	71	18	ATP8B1	13	ATP8B1	ENSCJAG00000003813_4	ATP8B1
GeneID_100393796	ENSG00000081985_13	2589	9	2583	0	3897	2110	2576	93.983	99	99	1	IL12RB2	7	IL12RB2	ENSCJAG00000017427_4	IL12RB2
GeneID_100387143	ENSG00000082014_17	1452	1	1452	0	2543	1377	1452	98.278	100	100	7	SMARCD3	8	SMARCD3	ENSCJAG00000020387_4	SMARCD3
GeneID_100389013	ENSG00000082068_9	1965	1	1962	0	3321	1798	1965	97.201	100	100	5	WDR70	2	WDR70	ENSCJAG00000007784_4	WDR70
GeneID_100411367	ENSG00000082074_19	2520	1	2520	0	3989	2160	2520	95.238	100	100	5	FYB1	2	FYB1	ENSCJAG00000007485_3	FYB1
GeneID_100398592	ENSG00000082126_18	1914	166	2073	0	3086	1671	1908	95.86	92	92	2	MPP4	6	MPP4	ENSCJAG00000004750_5	MPP4
GeneID_100396910	ENSG00000082146_13	1257	1	1257	0	2172	1176	1257	97.852	100	100	2	STRADB	6	STRADB	ENSCJAG00000004661_4	STRADB
GeneID_100390744	ENSG00000082153_18	1356	1	1324	0	2246	1216	1324	97.281	90	90	2	BZW1	6	BZW1	ENSCJAG00000004267_4	BZW1
GeneID_100395871	ENSG00000082175_15	2802	1	2808	0	4388	2376	2808	94.907	100	100	11	PGR	11	PGR	ENSCJAG00000000583_4	PGR
GeneID_100405685	ENSG00000082196_21	960	196	1155	0	1635	885	960	97.396	83	83	5	C1QTNF3	2	C1QTNF3	ENSCJAG00000048210_2
GeneID_100408945	ENSG00000082212_13	1755	1	1755	0	3014	1632	1755	97.664	100	100	18	ME2	13	ME2	ENSCJAG00000001929_4	ME2
GeneID_100398434	ENSG00000082213_18	1329	1	1329	0	2089	1131	1329	95.034	100	100	5	C5orf22	2	C2H5orf22	ENSCJAG00000018871_3	C5orf22
GeneID_100412841	ENSG00000082258_13	2193	1	2190	0	3725	2017	2196	97.359	100	100	2	CCNT2	6	CCNT2	ENSCJAG00000011573_4	CCNT2
GeneID_100404256	ENSG00000082269_17	4548	898	4629	0	6196	3355	3733	96.651	81	81	6	FAM135A	4	FAM135A	ENSCJAG00000003701_4	FAM135A
GeneID_103792490	ENSG00000082293_13	3429	1109	3513	0	3890	2106	2414	95.816	68	68	6	COL19A1	4	COL19A1	ENSCJAG00000003875_4	COL19A1
GeneID_100397637	ENSG00000082438_18	3702	213	3651	0	5083	2752	3442	93.463	87	87	2	COBLL1	6	COBLL1	ENSCJAG00000038390_2
GeneID_100413310	ENSG00000082458_12	2550	357	1773	0	2440	1321	1417	97.742	56	56	X	DLG3	X	DLG3	ENSCJAG00000015453_5	DLG3
GeneID_100400002	ENSG00000082482_14	1281	1	1281	0	2278	1233	1281	98.751	100	100	1	KCNK2	19	KCNK2	ENSCJAG00000015327_4	KCNK2
GeneID_100389981	ENSG00000082497_12	1071	1	1071	0	1807	978	1071	97.106	100	100	1	SERTAD4	19	SERTAD4	ENSCJAG00000042537_2	SERTAD4
GeneID_100388423	ENSG00000082512_15	1674	49	1725	0	2689	1456	1677	95.647	97	97	1	TRAF5	19	TRAF5	ENSCJAG00000000257_4	TRAF5
GeneID_100395998	ENSG00000082515_18	699	95	639	0	913	494	545	96.881	85	85	5	MRPL22	2	MRPL22	ENSCJAG00000007325_4	MRPL22
GeneID_100394560	ENSG00000082516_9	4527	1	4517	0	7286	3945	4520	95.774	99	99	5	GEMIN5	2	GEMIN5	ENSCJAG00000007336_3	GEMIN5
GeneID_100408350	ENSG00000082556_14	1230	1	1143	0	1674	906	1143	93.088	100	100	8	OPRK1	16	OPRK1	ENSCJAG00000048611_2	OPRK1
GeneID_100404402	ENSG00000082641_16	2319	1	2319	0	3906	2115	2319	97.068	100	100	17	NFE2L1	5	NFE2L1	ENSCJAG00000007542_4	NFE2L1
GeneID_100413504	ENSG00000082684_16	3618	1	3282	0	5230	2832	3282	95.43	100	100	3	SEMA5B	15	SEMA5B	ENSCJAG00000007825_4	SEMA5B
GeneID_100387683	ENSG00000082701_17	1413	1	910	0	1609	871	910	98.571	70	70	3	GSK3B	15	GSK3B	ENSCJAG00000008783_4	GSK3B
GeneID_100395279	ENSG00000082781_12	2400	1	2400	0	3757	2034	2400	94.917	100	100	3	ITGB5	15	ITGB5	ENSCJAG00000006606_4	ITGB5
GeneID_100404300	ENSG00000082805_20	3363	1	3363	0	5757	3117	3363	97.562	100	100	12	ERC1	9	ERC1	ENSCJAG00000000643_4	ERC1
GeneID_100410392	ENSG00000082898_19	3216	1	3216	0	5557	3009	3216	97.854	100	100	2	XPO1	14	XPO1	ENSCJAG00000008877_3	XPO1
GeneID_100399753	ENSG00000082996_20	1146	1	1146	0	2001	1083	1146	98.168	100	100	3	RNF13	17	RNF13	ENSCJAG00000001297_4
GeneID_100386462	ENSG00000083067_24	5160	1049	5235	0	7090	3839	4187	97.23	80	80	9	TRPM3	1	TRPM3	ENSCJAG00000001494_4	TRPM3
GeneID_100408318	ENSG00000083093_10	3561	1	3549	0	4992	2703	3562	92.027	100	100	16	PALB2	12	PALB2	ENSCJAG00000020619_4	PALB2
GeneID_100405952	ENSG00000083097_14	7431	1	7458	0	12440	6736	7458	96.836	100	100	6	DOP1A	4	DOP1A	ENSCJAG00000009155_4	DOP1A
GeneID_100400983	ENSG00000083099_11	297	1	187	3.86e-85	296	160	187	95.187	70	70	6	LYRM2	4	LYRM2	ENSCJAG00000000905_3	LYRM2
GeneID_100402568	ENSG00000083123_15	1179	1	1179	0	1868	1011	1180	95.254	100	100	6	BCKDHB	4	BCKDHB	ENSCJAG00000010953_4	BCKDHB
GeneID_100387783	ENSG00000083168_11	6021	1	6012	0	10013	5422	6021	96.712	100	100	8	KAT6A	13	KAT6A	ENSCJAG00000004274_4	KAT6A
GeneID_100395021	ENSG00000083223_18	4488	1	4406	0	7142	3867	4422	95.884	95	95	9	TUT7	1	TUT7	ENSCJAG00000001845_3	TUT7
GeneID_100386171	ENSG00000083290_20	3111	1	3111	0	5092	2757	3111	96.207	100	100	17	ULK2	5	ULK2	ENSCJAG00000011832_4	ULK2
GeneID_103788205	ENSG00000083307_12	1878	1	1257	0	2111	1143	1257	96.977	98	98	8	GRHL2	15	LOC103788205	ENSCJAG00000015886_3	GRHL2
GeneID_100413875	ENSG00000083312_18	2697	1	2697	0	4660	2523	2697	97.849	100	100	5	TNPO1	2	TNPO1	ENSCJAG00000016409_5	TNPO1
GeneID_100393790	ENSG00000083444_17	2184	1	2184	0	3446	1866	2184	95.147	100	100	1	PLOD1	7	PLOD1	ENSCJAG00000013459_4	PLOD1
GeneID_100411168	ENSG00000083454_22	1296	1	982	0	1439	779	982	93.177	71	71	17	P2RX5	5	P2RX5	ENSCJAG00000007148_3
GeneID_100395737	ENSG00000083520_15	2877	1	2880	0	4706	2548	2880	96.181	100	100	13	DIS3	1	DIS3	ENSCJAG00000021117_4	DIS3
GeneID_100393940	ENSG00000083535_16	2274	1	2274	0	3751	2031	2274	96.438	100	100	13	PIBF1	1	PIBF1	ENSCJAG00000021133_4	PIBF1
GeneID_100404096	ENSG00000083544_16	2235	1	2119	0	3493	1891	2119	96.413	91	91	13	TDRD3	1	TDRD3	ENSCJAG00000003853_4	TDRD3
GeneID_100405005	ENSG00000083635_8	1488	1	1485	0	2156	1167	1489	92.881	98	98	13	NUFIP1	5	NUFIP1	ENSCJAG00000019195_4	NUFIP1
GeneID_100390145	ENSG00000083642_19	4344	1	4350	0	7579	4104	4350	98.138	100	100	13	PDS5B	5	PDS5B	ENSCJAG00000018428_4	PDS5B
GeneID_100414476	ENSG00000083720_13	1563	281	1767	0	2453	1328	1487	96.436	84	84	5	OXCT1	2	OXCT1	ENSCJAG00000007199_3	OXCT1
GeneID_100387963	ENSG00000083750_13	1125	1	1125	0	1929	1044	1125	97.6	100	100	X	RRAGB	X	RRAGB	ENSCJAG00000007317_4	RRAGB
GeneID_100406980	ENSG00000083782_8	969	1	969	0	1596	864	969	96.388	100	100	12	EPYC	9	EPYC	ENSCJAG00000019555_3	EPYC
GeneID_100407645	ENSG00000083799_18	2871	1	2871	0	4815	2607	2871	96.935	100	100	16	CYLD	20	CYLD	ENSCJAG00000001749_4	CYLD
GeneID_100394591	ENSG00000083807_10	2073	1	1667	0	2453	1328	1667	93.221	71	71	19	SLC27A5	22	SLC27A5	ENSCJAG00000000268_3	SLC27A5
GeneID_103787299	ENSG00000083817_9	1785	956	1934	0	1565	847	979	95.506	50	50	19	ZNF416	22	ZNF416	ENSCJAG00000000381_5	ZNF256
GeneID_100402220	ENSG00000083838_16	1353	1	1345	0	1930	1045	1346	92.571	99	99	19	ZNF446	22	ZNF446	ENSCJAG00000000273_4	ZNF446
GeneID_100385328	ENSG00000083844_10	1884	1	1884	0	2959	1602	1884	95.011	100	100	19	ZNF264	22	ZNF264	ENSCJAG00000018073_4	ZNF79
GeneID_100393284	ENSG00000083845_9	678	108	615	0	800	433	508	95.079	83	83	19	RPS5	22	RPS5	ENSCJAG00000055733_1
GeneID_100407761	ENSG00000083857_14	13773	4252	13210	0	11605	6284	8969	90.055	64	64	4	FAT1	3	FAT1	ENSCJAG00000020301_4	FAT1
GeneID_100387580	ENSG00000083896_13	2208	1	2211	0	3836	2077	2211	98.01	100	100	4	YTHDC1	3	YTHDC1	ENSCJAG00000009934_4	YTHDC1
GeneID_100408012	ENSG00000083937_10	690	34	642	0	1009	546	609	96.552	95	95	3	CHMP2B	21	CHMP2B	ENSCJAG00000008842_5	CHMP2B
GeneID_100405875	ENSG00000084070_12	1290	1	1287	0	2163	1171	1290	96.977	100	100	1	SMAP2	7	SMAP2	ENSCJAG00000002908_4	SMAP2
GeneID_100400545	ENSG00000084072_17	945	1	838	0	1376	745	838	96.301	92	92	1	PPIE	7	PPIE	ENSCJAG00000002589_4	PPIE
GeneID_100404786	ENSG00000084073_10	1428	1	1428	0	2494	1350	1428	98.179	100	100	1	ZMPSTE24	7	ZMPSTE24	ENSCJAG00000002833_4	ZMPSTE24
GeneID_100409905	ENSG00000084090_14	1113	1	1113	0	1801	975	1113	95.867	100	100	2	STARD7	14	STARD7	ENSCJAG00000018742_4	STARD7
GeneID_100400490	ENSG00000084092_7	2097	1	2080	0	2784	1507	2105	90.879	99	99	4	NOA1	3	NOA1	ENSCJAG00000004102_4	NOA1
GeneID_100399762	ENSG00000084093_19	3294	1	2325	0	3410	1846	2345	93.177	72	72	4	REST	3	REST	ENSCJAG00000004081_4	REST
GeneID_100413101	ENSG00000084110_11	1974	1	1974	0	3120	1689	1974	95.187	100	100	12	HAL	9	HAL	ENSCJAG00000002643_4	HAL
GeneID_100414066	ENSG00000084112_15	3150	1234	3429	0	3169	1716	2199	92.724	64	64	12	SSH1	9	SSH1	ENSCJAG00000015460_4	SSH1
GeneID_100398632	ENSG00000084207_18	633	1	633	0	915	495	633	92.733	100	100	11	GSTP1	11	GSTP1	ENSCJAG00000000879_4
GeneID_100414190	ENSG00000084234_18	2292	1	2301	0	3770	2041	2301	96.306	100	100	11	APLP2	11	APLP2	ENSCJAG00000009288_4	APLP2
GeneID_100385474	ENSG00000084444_14	1869	1	1863	0	2915	1578	1869	94.864	100	100	12	FAM234B	9	FAM234B	ENSCJAG00000021626_4	FAM234B
GeneID_118144203	ENSG00000084453_16	2013	1	2013	0	3169	1716	2013	95.082	100	100	12	SLCO1A2	9	SLCO1A2	ENSCJAG00000045935_2	SLCO1A2
GeneID_100411663	ENSG00000084463_8	1926	1	1926	0	3314	1794	1926	97.715	100	100	12	WBP11	9	WBP11	ENSCJAG00000021611_4	WBP11
GeneID_100388109	ENSG00000084623_12	1317	1	896	0	1561	845	896	98.103	92	92	1	EIF3I	7	EIF3I	ENSCJAG00000006810_3	EIF3I
GeneID_100390275	ENSG00000084628_10	624	1	624	0	1098	594	624	98.397	100	100	1	NKAIN1	7	NKAIN1	ENSCJAG00000038268_2	NKAIN1
GeneID_100393179	ENSG00000084636_18	4815	1655	4836	0	4915	2661	3197	94.495	66	66	1	COL16A1	7	COL16A1	ENSCJAG00000006371_4	COL16A1
GeneID_100386664	ENSG00000084652_16	1641	1	1632	0	2689	1456	1641	96.344	100	100	1	TXLNA	7	TXLNA	ENSCJAG00000006728_4	TXLNA
GeneID_100399617	ENSG00000084674_15	13692	1	13674	0	20266	10974	13696	93.407	100	100	2	APOB	14	APOB	ENSCJAG00000007533_3	APOB
GeneID_100385756	ENSG00000084676_15	4326	1	4326	0	7457	4038	4326	97.781	100	100	2	NCOA1	14	NCOA1	ENSCJAG00000007912_4	NCOA1
GeneID_100385282	ENSG00000084693_16	2661	1	2664	0	4335	2347	2664	96.059	100	100	2	AGBL5	14	AGBL5	ENSCJAG00000001279_3	AGBL5
GeneID_100395986	ENSG00000084710_14	2454	1	2454	0	4039	2187	2454	96.373	100	100	2	EFR3B	14	EFR3B	ENSCJAG00000008127_4	EFR3B
GeneID_100391637	ENSG00000084733_11	603	1	603	0	1048	567	603	98.01	100	100	2	RAB10	14	RAB10	ENSCJAG00000056072_1	RAB10
GeneID_100388988	ENSG00000084734_9	1878	1	1878	0	2998	1623	1878	95.474	100	100	2	GCKR	14	GCKR	ENSCJAG00000000899_4	GCKR
GeneID_100390439	ENSG00000084754_12	2379	1	2147	0	3550	1922	2147	96.507	94	94	2	HADHA	14	HADHA	ENSCJAG00000008008_4	HADHA
GeneID_100386237	ENSG00000084764_12	846	1	846	0	1463	792	846	97.872	100	100	2	MAPRE3	14	MAPRE3	ENSCJAG00000001341_3	MAPRE3
GeneID_100405052	ENSG00000084774_14	6678	1	6678	0	10953	5931	6678	96.271	100	100	2	CAD	14	CAD	ENSCJAG00000001126_3	CAD
GeneID_100386445	ENSG00000085063_17	387	1	387	5.48e-121	416	225	390	86.154	100	100	11	CD59	11	CD59	ENSCJAG00000043097_2
GeneID_100401663	ENSG00000085117_12	804	142	945	0	1208	654	804	93.781	85	85	11	CD82	11	CD82	ENSCJAG00000011453_4
GeneID_100385937	ENSG00000085185_16	5358	1	5352	0	8648	4683	5358	95.819	100	100	X	BCORL1	X	BCORL1	ENSCJAG00000002614_5	BCORL1
GeneID_100389280	ENSG00000085224_23	7479	37	7494	0	12617	6832	7467	97.201	99	99	X	ATRX	X	ATRX	ENSCJAG00000021170_4	ATRX
GeneID_100897011	ENSG00000085231_14	519	1	519	0	893	483	519	97.688	100	100	5	AK6	2	AK6	ENSCJAG00000036421_3	AK6
GeneID_100402428	ENSG00000085274_16	1833	1	1833	0	3120	1689	1833	97.381	100	100	3	MYNN	17	MYNN	ENSCJAG00000002629_4	MYNN
GeneID_100403987	ENSG00000085276_19	3720	283	3972	0	6340	3433	3690	97.696	93	93	3	MECOM	17	MECOM	ENSCJAG00000002651_4	MECOM
GeneID_100395769	ENSG00000085365_18	1017	1	1017	0	1746	945	1017	97.64	100	100	5	SCAMP1	2	SCAMP1	ENSCJAG00000019794_4	SCAMP1
GeneID_100385916	ENSG00000085377_15	2133	1	2133	0	3507	1899	2133	96.343	100	100	6	PREP	4	PREP	ENSCJAG00000001710_4	PREP
GeneID_100399774	ENSG00000085382_12	2730	223	2660	0	4259	2306	2438	98.195	83	83	6	HACE1	4	HACE1	ENSCJAG00000001597_4	HACE1
GeneID_100895681	ENSG00000085415_16	1266	1	1272	0	2139	1158	1272	97.091	100	100	18	SEH1L	13	SEH1L	ENSCJAG00000005164_3	SEH1L
GeneID_100399455	ENSG00000085433_16	2784	1	2790	0	4765	2580	2790	97.527	100	100	1	WDR47	7	WDR47	ENSCJAG00000002658_4	WDR47
GeneID_100410217	ENSG00000085449_15	1233	1	1233	0	2061	1116	1233	96.837	100	100	2	WDFY1	6	WDFY1	ENSCJAG00000012362_4	WDFY1
GeneID_100402853	ENSG00000085465_13	2037	1	1285	0	1844	998	1285	92.685	58	58	1	OVGP1	7	OVGP1	ENSCJAG00000013301_3	OVGP1
GeneID_100396312	ENSG00000085491_17	1434	1	1434	0	2344	1269	1434	96.165	100	100	1	SLC25A24	7	SLC25A24	ENSCJAG00000008602_3	SLC25A24
GeneID_100413660	ENSG00000085511_20	4827	1	4797	0	7795	4221	4827	95.919	100	100	6	MAP3K4	4	MAP3K4	ENSCJAG00000012176_4	MAP3K4
GeneID_100385039	ENSG00000085514_16	912	79	957	0	845	457	895	84.134	92	92	7	PILRA	2	PILRA	ENSCJAG00000015373_4
GeneID_100400966	ENSG00000085552_17	3540	1	2064	0	3347	1812	2064	95.93	57	57	1	IGSF9	18	IGSF9	ENSCJAG00000006107_4	IGSF9
GeneID_100398256	ENSG00000085563_15	3843	1	3840	0	6207	3361	3843	95.837	100	100	7	ABCB1	8	ABCB1	ENSCJAG00000014528_4	ABCB1
GeneID_100402274	ENSG00000085644_14	1380	1	789	0	1081	585	789	91.381	60	60	16	ZNF213	12	ZNF213	ENSCJAG00000044119_2	ZNF629
GeneID_100387387	ENSG00000085662_14	951	277	1164	0	1452	786	888	96.171	76	76	7	AKR1B1	8	AKR1B1	ENSCJAG00000008906_2
GeneID_100401697	ENSG00000085719_13	1614	1	1614	0	2654	1437	1614	96.344	100	100	8	CPNE3	16	CPNE3	ENSCJAG00000000264_4	CPNE3
GeneID_100391144	ENSG00000085721_13	1956	1	1956	0	3037	1644	1956	94.683	100	100	16	RRN3	12	RRN3	ENSCJAG00000005268_4	RRN3
GeneID_100398625	ENSG00000085741_13	1065	1	1065	0	1779	963	1065	96.808	100	100	11	WNT11	11	WNT11	ENSCJAG00000015296_4	WNT11
GeneID_100394308	ENSG00000085760_15	2184	1	2184	0	3374	1827	2185	94.554	100	100	2	MTIF2	14	MTIF2	ENSCJAG00000010030_3	MTIF2
GeneID_100387533	ENSG00000085788_14	2136	1	2136	0	3674	1989	2137	97.707	100	100	8	DDHD2	13	DDHD2	ENSCJAG00000002575_4	DDHD2
GeneID_100894548	ENSG00000085831_16	1842	110	1908	0	2913	1577	1799	95.887	94	94	1	TTC39A	7	TTC39A	ENSCJAG00000021569_3	TTC39A
GeneID_100403565	ENSG00000085832_17	2691	762	2808	0	3354	1816	2048	96.289	73	73	1	EPS15	7	EPS15	ENSCJAG00000021570_4	EPS15
GeneID_100407451	ENSG00000085840_13	2586	1	2580	0	3795	2055	2589	93.202	100	100	1	ORC1	7	ORC1	ENSCJAG00000021595_3	ORC1
GeneID_100391062	ENSG00000085871_9	444	1	444	0	715	387	444	95.721	100	100	4	MGST2	3	MGST2	ENSCJAG00000003073_4	MGST2
GeneID_100388903	ENSG00000085872_15	2784	1	2782	0	4390	2377	2782	95.147	99	99	19	CHERP	22	CHERP	ENSCJAG00000040462_2	CHERP
GeneID_100400405	ENSG00000085978_22	1875	1	1875	0	3131	1695	1875	96.8	100	100	2	ATG16L1	6	ATG16L1	ENSCJAG00000013995_4	ATG16L1
GeneID_100405253	ENSG00000085982_14	3744	1	3710	0	5967	3231	3710	95.714	99	99	2	USP40	6	USP40	ENSCJAG00000014074_4	USP40
[truncated: 16,209 more rows]

## Sheet: Human vs. Pig
Blast results for Human CDS mapped with Pig CDS.
[truncated: 14,994 more rows]

## Sheet: Human vs. Mouse
Blast results for Human CDS mapped with Mouse CDS.
[truncated: 13,808 more rows]

[truncated: 6 more sheets: Human vs. Rat, Human vs. Rhesus macaque_10316, Human vs. Marmoset_10316, Human vs. Pig_10316, Human vs. Mouse_10316, Human vs. Rat_10316]
