# Supplementary material for: Evaluation of Five Mammalian Models for Human Disease Research Using Genomic and Bioinformatic Approaches
Source: Biomedicines. 2023 Aug 4;11(8):2197. doi: 10.3390/biomedicines11082197 (PMC10452283; doi:10.3390/biomedicines11082197)
Supplement: Supplementary file 1 [file biomedicines-11-02197-s001.zip › Supplementary_Table_S4.xlsx]

## Sheet: ReadMe
Supplementary Table S4. P-values for distribution of the CDS identity percentages with human in five different models
Sheet_Name	Description
All CDS	Details and p-values of the statistical tests involving all the CDS.
Conserved CDS	Details and p-values of the statistical tests involving the conserved CDS.

## Sheet: All CDS
Details and p-values of the statistical tests involving all the CDS.
ANOVA summary
F	27542
P value	<0.0001
P value summary	****
Significant diff. among means (P < 0.05)?	Yes
R squared	0.5872
Data summary
Number of treatments (columns)	5
Number of values (total)	77450
Bonferroni's multiple comparisons test	Mean Diff.	95.00% CI of diff.	Below threshold?	Summary	Adjusted P Value
Rhesus macaque vs. Marmoset	2.17	2.064 to 2.276	Yes	****	<0.0001
Rhesus macaque vs. Pig	7.45	7.339 to 7.561	Yes	****	<0.0001
Rhesus macaque vs. Mouse	10.17	10.06 to 10.29	Yes	****	<0.0001
Rhesus macaque vs. Rat	10.29	10.17 to 10.40	Yes	****	<0.0001
Marmoset vs. Pig	5.28	5.170 to 5.391	Yes	****	<0.0001
Marmoset vs. Mouse	8.004	7.891 to 8.118	Yes	****	<0.0001
Marmoset vs. Rat	8.117	8.002 to 8.231	Yes	****	<0.0001
Pig vs. Mouse	2.724	2.606 to 2.842	Yes	****	<0.0001
Pig vs. Rat	2.836	2.717 to 2.955	Yes	****	<0.0001
Mouse vs. Rat	0.1123	-0.009102 to 0.2338	No	ns	0.0941
Test details	Mean 1	Mean 2	Mean Diff.	SE of diff.	n1	n2	t	DF
Rhesus macaque vs. Marmoset	96.82	94.65	2.17	0.03778	17639	17788	57.44	77445
Rhesus macaque vs. Pig	96.82	89.37	7.45	0.03949	17639	14993	188.7	77445
Rhesus macaque vs. Mouse	96.82	86.65	10.17	0.0404	17639	13807	251.8	77445
Rhesus macaque vs. Rat	96.82	86.53	10.29	0.0409	17639	13223	251.5	77445
Marmoset vs. Pig	94.65	89.37	5.28	0.03942	17788	14993	134	77445
Marmoset vs. Mouse	94.65	86.65	8.004	0.04032	17788	13807	198.5	77445
Marmoset vs. Rat	94.65	86.53	8.117	0.04082	17788	13223	198.8	77445
Pig vs. Mouse	89.37	86.65	2.724	0.04193	14993	13807	64.96	77445
Pig vs. Rat	89.37	86.53	2.836	0.04241	14993	13223	66.87	77445
Mouse vs. Rat	86.65	86.53	0.1123	0.04326	13807	13223	2.597	77445

## Sheet: Conserved CDS
Details and p-values of the statistical tests involving the conserved CDS.
ANOVA summary
F	25254
P value	<0.0001
P value summary	****
Significant diff. among means (P < 0.05)?	Yes
R squared	0.662
Data summary
Number of treatments (columns)	5
Number of values (total)	51585
Bonferroni's multiple comparisons test	Mean Diff.	95.00% CI of diff.	Below threshold?	Summary	Adjusted P Value
Rhesus macaque vs. Marmoset	1.77	1.649 to 1.891	Yes	****	<0.0001
Rhesus macaque vs. Pig	7.153	7.032 to 7.275	Yes	****	<0.0001
Rhesus macaque vs. Mouse	10.35	10.23 to 10.47	Yes	****	<0.0001
Rhesus macaque vs. Rat	10.49	10.37 to 10.61	Yes	****	<0.0001
Marmoset vs. Pig	5.383	5.262 to 5.505	Yes	****	<0.0001
Marmoset vs. Mouse	8.576	8.455 to 8.698	Yes	****	<0.0001
Marmoset vs. Rat	8.722	8.601 to 8.843	Yes	****	<0.0001
Pig vs. Mouse	3.193	3.072 to 3.314	Yes	****	<0.0001
Pig vs. Rat	3.338	3.217 to 3.460	Yes	****	<0.0001
Mouse vs. Rat	0.1455	0.02424 to 0.2668	Yes	**	0.0076
Test details	Mean 1	Mean 2	Mean Diff.	SE of diff.	n1	n2	t	DF
Rhesus macaque vs. Marmoset	97.53	95.76	1.77	0.0432	10317	10317	40.97	51580
Rhesus macaque vs. Pig	97.53	90.38	7.153	0.0432	10317	10317	165.6	51580
Rhesus macaque vs. Mouse	97.53	87.19	10.35	0.0432	10317	10317	239.5	51580
Rhesus macaque vs. Rat	97.53	87.04	10.49	0.0432	10317	10317	242.8	51580
Marmoset vs. Pig	95.76	90.38	5.383	0.0432	10317	10317	124.6	51580
Marmoset vs. Mouse	95.76	87.19	8.576	0.0432	10317	10317	198.5	51580
Marmoset vs. Rat	95.76	87.04	8.722	0.0432	10317	10317	201.9	51580
Pig vs. Mouse	90.38	87.19	3.193	0.0432	10317	10317	73.9	51580
Pig vs. Rat	90.38	87.04	3.338	0.0432	10317	10317	77.27	51580
Mouse vs. Rat	87.19	87.04	0.1455	0.0432	10317	10317	3.368	51580
