# Supplementary material for: Evaluation of Five Mammalian Models for Human Disease Research Using Genomic and Bioinformatic Approaches
Source: Biomedicines. 2023 Aug 4;11(8):2197. doi: 10.3390/biomedicines11082197 (PMC10452283; doi:10.3390/biomedicines11082197)
Supplement: Supplementary file 1 [file biomedicines-11-02197-s001.zip › Supplementary_Table_S9.xlsx]

## Sheet: ReadMe
Supplementary Table S9. Mapped SNPs in different species.
Sheet_Name	Description
Human vs. Rhesus macaque	Identified diseases from Human (GCA_000001405.28) vs. Rhesus macaque (GCA_003339765.3) SNPs
Human vs. Marmoset	Identified diseases from Human (GCA_000001405.28) vs. Marmoset (GCF_009663435.1) SNPs
Human vs. Pig	Identified diseases from Human (GCA_000001405.28) vs. Pig (GCA_000003025.6) SNPs
Human vs. Mouse	Identified diseases from Human (GCA_000001405.28) vs. Mouse (GCA_000001635.9) SNPs
Human vs. Rat	Identified diseases from Human (GCA_000001405.28) vs. Rat (GCA_000001895.4) SNPs

## Sheet: Human vs. Rhesus macaque
Identified diseases from Human (GCA_000001405.28) vs. Rhesus macaque (GCA_003339765.3) SNPs
Uploaded_variation	Chromosome	Location	Gene_id	Transcript_id	Gene_symbol	Variation_ID	Diseases	Source	PubMed	Disease_Class_Name
ENST00000378755.9:C.1422C>T	1	1526472	ENSG00000197785	ENST00000378755.9	ATAD3A	rs777124344	Breast Carcinoma	Cosmic	22722193	Cancer; Organismal Injury and Abnormalities; Reproductive System Diseases
ENST00000378755.9:C.1422C>T	1	1526472	ENSG00000197785	ENST00000378755.9	ATAD3A	rs777124344	Breast Carcinoma	Cosmic	22722193	Cancer; Organismal Injury and Abnormalities; Reproductive System Diseases
ENST00000378755.9:C.1422C>T	1	1526472	ENSG00000197785	ENST00000378755.9	ATAD3A	rs777124344	Breast Carcinoma	Cosmic	22722193	Cancer; Organismal Injury and Abnormalities; Reproductive System Diseases
ENST00000378733.9:C.489C>G	1	1535392	ENSG00000205090	ENST00000378733.9	TMEM240	rs606231452	Spinocerebellar Ataxia 21	ClinVar		Nervous System Diseases; Congenital, Hereditary, and Neonatal Diseases and Abnormalities
ENST00000378733.9:C.489C>T	1	1535392	ENSG00000205090	ENST00000378733.9	TMEM240	rs606231452	Spinocerebellar Ataxia 21	ClinVar		Nervous System Diseases; Congenital, Hereditary, and Neonatal Diseases and Abnormalities
ENST00000638771.1:C.14C>G	1	2019437	ENSG00000187730	ENST00000638771.1	GABRD	rs1207791272	Idiopathic Generalized Epilepsy	ClinVar		Nervous System Diseases
ENST00000638771.1:C.492C>T	1	2027598	ENSG00000187730	ENST00000638771.1	GABRD	rs367776284	Idiopathic Generalized Epilepsy	ClinVar		Nervous System Diseases
ENST00000638771.1:C.969C>A	1	2029672	ENSG00000187730	ENST00000638771.1	GABRD	rs146381127	Idiopathic Generalized Epilepsy	ClinVar		Nervous System Diseases
ENST00000638771.1:C.969C>T	1	2029672	ENSG00000187730	ENST00000638771.1	GABRD	rs146381127	Idiopathic Generalized Epilepsy	ClinVar		Nervous System Diseases
ENST00000638771.1:C.1285C>G	1	2029988	ENSG00000187730	ENST00000638771.1	GABRD	rs1031482653	Idiopathic Generalized Epilepsy	ClinVar		Nervous System Diseases
ENST00000638771.1:C.1285C>T	1	2029988	ENSG00000187730	ENST00000638771.1	GABRD	rs1031482653	Idiopathic Generalized Epilepsy	ClinVar		Nervous System Diseases
ENST00000638771.1:C.1324C>G	1	2030027	ENSG00000187730	ENST00000638771.1	GABRD	rs28398772	Idiopathic Generalized Epilepsy	ClinVar		Nervous System Diseases
ENST00000638771.1:C.1324C>T	1	2030027	ENSG00000187730	ENST00000638771.1	GABRD	rs28398772	Idiopathic Generalized Epilepsy	ClinVar		Nervous System Diseases
ENST00000638771.1:C.1327C>A	1	2030030	ENSG00000187730	ENST00000638771.1	GABRD	rs148300882	Epilepsy	ClinVar		Nervous System Diseases
ENST00000638771.1:C.1327C>A	1	2030030	ENSG00000187730	ENST00000638771.1	GABRD	rs148300882	Idiopathic Generalized 10	ClinVar		Nervous System Diseases
ENST00000638771.1:C.1327C>G	1	2030030	ENSG00000187730	ENST00000638771.1	GABRD	rs148300882	Epilepsy	ClinVar		Nervous System Diseases
ENST00000638771.1:C.1327C>G	1	2030030	ENSG00000187730	ENST00000638771.1	GABRD	rs148300882	Idiopathic Generalized 10	ClinVar		Nervous System Diseases
ENST00000638771.1:C.1327C>T	1	2030030	ENSG00000187730	ENST00000638771.1	GABRD	rs148300882	Epilepsy	ClinVar		Nervous System Diseases
ENST00000638771.1:C.1327C>T	1	2030030	ENSG00000187730	ENST00000638771.1	GABRD	rs148300882	Idiopathic Generalized 10	ClinVar		Nervous System Diseases
ENST00000638771.1:C.1472C>T	1	2030175	ENSG00000187730	ENST00000638771.1	GABRD	rs200019257	Idiopathic Generalized Epilepsy	ClinVar		Nervous System Diseases
ENST00000378536.5:C.94C>G	1	2228860	ENSG00000157933	ENST00000378536.5	SKI	rs387907304	Shprintzen-Goldberg Syndrome	ClinVar		Musculoskeletal Diseases; Cardiovascular Diseases; Congenital, Hereditary, and Neonatal Diseases and Abnormalities; Dermatological Diseases and Conditions
ENST00000378536.5:C.94C>T	1	2228860	ENSG00000157933	ENST00000378536.5	SKI	rs387907304	Shprintzen-Goldberg Syndrome	ClinVar		Musculoskeletal Diseases; Cardiovascular Diseases; Congenital, Hereditary, and Neonatal Diseases and Abnormalities; Dermatological Diseases and Conditions
ENST00000378536.5:C.216C>T	1	2228982	ENSG00000157933	ENST00000378536.5	SKI	rs756778048	Cardiovascular Phenotype	ClinVar		Cardiovascular Diseases
ENST00000378536.5:C.726C>T	1	2229492	ENSG00000157933	ENST00000378536.5	SKI	rs139227600	Cardiovascular Phenotype	ClinVar		Cardiovascular Diseases
ENST00000378536.5:C.726C>T	1	2229492	ENSG00000157933	ENST00000378536.5	SKI	rs139227600	Shprintzen-Goldberg Syndrome	ClinVar		Musculoskeletal Diseases; Cardiovascular Diseases; Congenital, Hereditary, and Neonatal Diseases and Abnormalities; Dermatological Diseases and Conditions
ENST00000378536.5:C.906C>T	1	2229672	ENSG00000157933	ENST00000378536.5	SKI	rs772758586	Shprintzen-Goldberg Syndrome	ClinVar		Musculoskeletal Diseases; Cardiovascular Diseases; Congenital, Hereditary, and Neonatal Diseases and Abnormalities; Dermatological Diseases and Conditions
ENST00000378536.5:C.975C>T	1	2302983	ENSG00000157933	ENST00000378536.5	SKI	rs753145672	Cardiovascular Phenotype	ClinVar		Cardiovascular Diseases
ENST00000378536.5:C.1152C>G	1	2303341	ENSG00000157933	ENST00000378536.5	SKI	rs200160702	Cardiovascular Phenotype	ClinVar		Cardiovascular Diseases
ENST00000378536.5:C.1152C>T	1	2303341	ENSG00000157933	ENST00000378536.5	SKI	rs200160702	Cardiovascular Phenotype	ClinVar		Cardiovascular Diseases
ENST00000378536.5:C.1263C>G	1	2303891	ENSG00000157933	ENST00000378536.5	SKI	rs773045410	Cardiovascular Phenotype	ClinVar		Cardiovascular Diseases
ENST00000378536.5:C.1263C>T	1	2303891	ENSG00000157933	ENST00000378536.5	SKI	rs773045410	Cardiovascular Phenotype	ClinVar		Cardiovascular Diseases
ENST00000378536.5:C.1338C>T	1	2303966	ENSG00000157933	ENST00000378536.5	SKI	rs148632347	Cardiovascular Phenotype	ClinVar		Cardiovascular Diseases
ENST00000378536.5:C.1384C>G	1	2304012	ENSG00000157933	ENST00000378536.5	SKI	rs199797772	Cardiovascular Phenotype	ClinVar		Cardiovascular Diseases
ENST00000378536.5:C.1384C>G	1	2304012	ENSG00000157933	ENST00000378536.5	SKI	rs199797772	Shprintzen-Goldberg Syndrome	ClinVar		Musculoskeletal Diseases; Cardiovascular Diseases; Congenital, Hereditary, and Neonatal Diseases and Abnormalities; Dermatological Diseases and Conditions
ENST00000378536.5:C.1400C>T	1	2304028	ENSG00000157933	ENST00000378536.5	SKI	rs752151031	Shprintzen-Goldberg Syndrome	ClinVar		Musculoskeletal Diseases; Cardiovascular Diseases; Congenital, Hereditary, and Neonatal Diseases and Abnormalities; Dermatological Diseases and Conditions
ENST00000378536.5:C.1410C>T	1	2304038	ENSG00000157933	ENST00000378536.5	SKI	rs150985728	Cardiovascular Phenotype	ClinVar		Cardiovascular Diseases
ENST00000378536.5:C.1527C>G	1	2304345	ENSG00000157933	ENST00000378536.5	SKI	rs111935632	Cardiovascular Phenotype	ClinVar		Cardiovascular Diseases
ENST00000378536.5:C.1527C>T	1	2304345	ENSG00000157933	ENST00000378536.5	SKI	rs111935632	Cardiovascular Phenotype	ClinVar		Cardiovascular Diseases
ENST00000378536.5:C.1568C>T	1	2304386	ENSG00000157933	ENST00000378536.5	SKI	rs730880212	Arterial Dissection	ClinVar		Cardiovascular Diseases
ENST00000378536.5:C.1568C>T	1	2304386	ENSG00000157933	ENST00000378536.5	SKI	rs730880212	Cardiovascular Phenotype	ClinVar		Cardiovascular Diseases
ENST00000378536.5:C.1834C>T	1	2306086	ENSG00000157933	ENST00000378536.5	SKI	rs35833638	Cardiovascular Phenotype	ClinVar		Cardiovascular Diseases
ENST00000378536.5:C.1848C>A	1	2306100	ENSG00000157933	ENST00000378536.5	SKI	rs1044806468	Shprintzen-Goldberg Syndrome	ClinVar		Musculoskeletal Diseases; Cardiovascular Diseases; Congenital, Hereditary, and Neonatal Diseases and Abnormalities; Dermatological Diseases and Conditions
ENST00000378536.5:C.1848C>A	1	2306100	ENSG00000157933	ENST00000378536.5	SKI	rs1044806468	Shprintzen-Goldberg Syndrome	ClinVar		Musculoskeletal Diseases; Cardiovascular Diseases; Congenital, Hereditary, and Neonatal Diseases and Abnormalities; Dermatological Diseases and Conditions
ENST00000378536.5:C.1848C>G	1	2306100	ENSG00000157933	ENST00000378536.5	SKI	rs1044806468	Shprintzen-Goldberg Syndrome	ClinVar		Musculoskeletal Diseases; Cardiovascular Diseases; Congenital, Hereditary, and Neonatal Diseases and Abnormalities; Dermatological Diseases and Conditions
ENST00000378536.5:C.1848C>G	1	2306100	ENSG00000157933	ENST00000378536.5	SKI	rs1044806468	Shprintzen-Goldberg Syndrome	ClinVar		Musculoskeletal Diseases; Cardiovascular Diseases; Congenital, Hereditary, and Neonatal Diseases and Abnormalities; Dermatological Diseases and Conditions
ENST00000378536.5:C.2092C>G	1	2306670	ENSG00000157933	ENST00000378536.5	SKI	rs766929334	Shprintzen-Goldberg Syndrome	ClinVar		Musculoskeletal Diseases; Cardiovascular Diseases; Congenital, Hereditary, and Neonatal Diseases and Abnormalities; Dermatological Diseases and Conditions
ENST00000378536.5:C.2092C>T	1	2306670	ENSG00000157933	ENST00000378536.5	SKI	rs766929334	Shprintzen-Goldberg Syndrome	ClinVar		Musculoskeletal Diseases; Cardiovascular Diseases; Congenital, Hereditary, and Neonatal Diseases and Abnormalities; Dermatological Diseases and Conditions
ENST00000378536.5:C.2168C>A	1	2306746	ENSG00000157933	ENST00000378536.5	SKI	rs1264586139	Cardiovascular Phenotype	ClinVar		Cardiovascular Diseases
ENST00000378536.5:C.2168C>A	1	2306746	ENSG00000157933	ENST00000378536.5	SKI	rs1264586139	Shprintzen-Goldberg Syndrome	ClinVar		Musculoskeletal Diseases; Cardiovascular Diseases; Congenital, Hereditary, and Neonatal Diseases and Abnormalities; Dermatological Diseases and Conditions
ENST00000378536.5:C.2168C>T	1	2306746	ENSG00000157933	ENST00000378536.5	SKI	rs1264586139	Cardiovascular Phenotype	ClinVar		Cardiovascular Diseases
ENST00000378536.5:C.2168C>T	1	2306746	ENSG00000157933	ENST00000378536.5	SKI	rs1264586139	Shprintzen-Goldberg Syndrome	ClinVar		Musculoskeletal Diseases; Cardiovascular Diseases; Congenital, Hereditary, and Neonatal Diseases and Abnormalities; Dermatological Diseases and Conditions
ENST00000270722.10:C.843C>A	1	3402957	ENSG00000142611	ENST00000270722.10	PRDM16	rs201199516	Left Ventricular Noncompaction 8	ClinVar		Cardiovascular Diseases
ENST00000270722.10:C.843C>G	1	3402957	ENSG00000142611	ENST00000270722.10	PRDM16	rs201199516	Left Ventricular Noncompaction 8	ClinVar		Cardiovascular Diseases
ENST00000270722.10:C.843C>T	1	3402957	ENSG00000142611	ENST00000270722.10	PRDM16	rs201199516	Left Ventricular Noncompaction 8	ClinVar		Cardiovascular Diseases
ENST00000270722.10:C.1482C>G	1	3411679	ENSG00000142611	ENST00000270722.10	PRDM16	rs755193238	Left Ventricular Noncompaction 8	ClinVar		Cardiovascular Diseases
ENST00000270722.10:C.1482C>T	1	3411679	ENSG00000142611	ENST00000270722.10	PRDM16	rs755193238	Left Ventricular Noncompaction 8	ClinVar		Cardiovascular Diseases
ENST00000270722.10:C.1651C>T	1	3411848	ENSG00000142611	ENST00000270722.10	PRDM16	rs757695488	Left Ventricular Noncompaction 8	ClinVar		Cardiovascular Diseases
ENST00000270722.10:C.1737C>T	1	3411934	ENSG00000142611	ENST00000270722.10	PRDM16	rs35579804	Left Ventricular Noncompaction 8	ClinVar		Cardiovascular Diseases
ENST00000270722.10:C.1898C>T	1	3412095	ENSG00000142611	ENST00000270722.10	PRDM16	rs2493292	Diastolic Blood Pressure	GWAS	27618448	Other Diseases
ENST00000270722.10:C.1898C>T	1	3412095	ENSG00000142611	ENST00000270722.10	PRDM16	rs2493292	Hypertension	GWAS	31879980	Cardiovascular Diseases
ENST00000270722.10:C.1898C>T	1	3412095	ENSG00000142611	ENST00000270722.10	PRDM16	rs2493292	Mean Arterial Pressure	GWAS	27618448	Other Diseases
ENST00000270722.10:C.1898C>T	1	3412095	ENSG00000142611	ENST00000270722.10	PRDM16	rs2493292	Systolic Blood Pressure	GWAS	27618448	Cardiovascular Diseases
ENST00000270722.10:C.2434C>T	1	3412631	ENSG00000142611	ENST00000270722.10	PRDM16	rs876657960	Left Ventricular Noncompaction 8	ClinVar		Cardiovascular Diseases
ENST00000270722.10:C.2565C>T	1	3412762	ENSG00000142611	ENST00000270722.10	PRDM16	rs769253322	Left Ventricular Noncompaction 8	ClinVar		Cardiovascular Diseases
ENST00000378295.9:C.1008C>T	1	3728151	ENSG00000078900	ENST00000378295.9	TP73	rs12046074	Haemangioblastoma	Cosmic	25589003	Cancer
ENST00000378295.9:C.1008C>T	1	3728151	ENSG00000078900	ENST00000378295.9	TP73	rs12046074	Haemangioblastoma	Cosmic	25589003	Cancer
ENST00000378295.9:C.1008C>T	1	3728151	ENSG00000078900	ENST00000378295.9	TP73	rs12046074	Haemangioblastoma	Cosmic	25589003	Cancer
ENST00000378295.9:C.1008C>T	1	3728151	ENSG00000078900	ENST00000378295.9	TP73	rs12046074	Haemangioblastoma	Cosmic	25589003	Cancer
ENST00000378295.9:C.1008C>T	1	3728151	ENSG00000078900	ENST00000378295.9	TP73	rs12046074	Haemangioblastoma	Cosmic	25589003	Cancer
ENST00000378295.9:C.1008C>T	1	3728151	ENSG00000078900	ENST00000378295.9	TP73	rs12046074	Haemangioblastoma	Cosmic	25589003	Cancer
ENST00000378295.9:C.1008C>T	1	3728151	ENSG00000078900	ENST00000378295.9	TP73	rs12046074	Haemangioblastoma	Cosmic	25589003	Cancer
ENST00000378295.9:C.1008C>T	1	3728151	ENSG00000078900	ENST00000378295.9	TP73	rs12046074	Haemangioblastoma	Cosmic	25589003	Cancer
ENST00000378295.9:C.1008C>T	1	3728151	ENSG00000078900	ENST00000378295.9	TP73	rs12046074	Haemangioblastoma	Cosmic	25589003	Cancer
ENST00000378295.9:C.1008C>T	1	3728151	ENSG00000078900	ENST00000378295.9	TP73	rs12046074	Haemangioblastoma	Cosmic	25589003	Cancer
ENST00000378295.9:C.1008C>T	1	3728151	ENSG00000078900	ENST00000378295.9	TP73	rs12046074	Haemangioblastoma	Cosmic	25589003	Cancer
ENST00000675666.1:C.496C>T	1	3844977	ENSG00000116198	ENST00000675666.1	CEP104	rs374574638	Joubert Syndrome 25	ClinVar		Eye Diseases; Male Urogenital Diseases; Reproductive System Diseases; Congenital, Hereditary, and Neonatal Diseases and Abnormalities
ENST00000378156.9:C.4260C>T	1	5863286	ENSG00000131697	ENST00000378156.9	NPHP4	rs376464726	Nephronophthisis	ClinVar		Male Urogenital Diseases; Reproductive System Diseases
ENST00000378156.9:C.4114C>T	1	5863916	ENSG00000131697	ENST00000378156.9	NPHP4	rs374146357	Nephronophthisis	ClinVar		Male Urogenital Diseases; Reproductive System Diseases
ENST00000378156.9:C.4114C>T	1	5863916	ENSG00000131697	ENST00000378156.9	NPHP4	rs374146357	Renal Dysplasia And Retinal Aplasia	ClinVar		Congenital, Hereditary, and Neonatal Diseases and Abnormalities; Reproductive System Diseases; Eye Diseases; Male Urogenital Diseases; Nervous System Diseases
ENST00000378156.9:C.3960C>G	1	5864374	ENSG00000131697	ENST00000378156.9	NPHP4	rs778306754	Nephronophthisis	ClinVar		Male Urogenital Diseases; Reproductive System Diseases
ENST00000378156.9:C.3960C>G	1	5864374	ENSG00000131697	ENST00000378156.9	NPHP4	rs778306754	Renal Dysplasia And Retinal Aplasia	ClinVar		Congenital, Hereditary, and Neonatal Diseases and Abnormalities; Reproductive System Diseases; Eye Diseases; Male Urogenital Diseases; Nervous System Diseases
ENST00000378156.9:C.3960C>T	1	5864374	ENSG00000131697	ENST00000378156.9	NPHP4	rs778306754	Nephronophthisis	ClinVar		Male Urogenital Diseases; Reproductive System Diseases
ENST00000378156.9:C.3960C>T	1	5864374	ENSG00000131697	ENST00000378156.9	NPHP4	rs778306754	Renal Dysplasia And Retinal Aplasia	ClinVar		Congenital, Hereditary, and Neonatal Diseases and Abnormalities; Reproductive System Diseases; Eye Diseases; Male Urogenital Diseases; Nervous System Diseases
ENST00000378156.9:C.3705C>T	1	5865213	ENSG00000131697	ENST00000378156.9	NPHP4	rs199925943	Nephronophthisis	ClinVar		Male Urogenital Diseases; Reproductive System Diseases
ENST00000378156.9:C.3705C>T	1	5865213	ENSG00000131697	ENST00000378156.9	NPHP4	rs199925943	Renal Dysplasia And Retinal Aplasia	ClinVar		Congenital, Hereditary, and Neonatal Diseases and Abnormalities; Reproductive System Diseases; Eye Diseases; Male Urogenital Diseases; Nervous System Diseases
ENST00000378156.9:C.3479C>T	1	5867109	ENSG00000131697	ENST00000378156.9	NPHP4	rs113445782	Nephronophthisis	ClinVar		Male Urogenital Diseases; Reproductive System Diseases
ENST00000378156.9:C.3479C>T	1	5867109	ENSG00000131697	ENST00000378156.9	NPHP4	rs113445782	Renal Dysplasia And Retinal Aplasia	ClinVar		Congenital, Hereditary, and Neonatal Diseases and Abnormalities; Reproductive System Diseases; Eye Diseases; Male Urogenital Diseases; Nervous System Diseases
ENST00000378156.9:C.3329C>T	1	5867883	ENSG00000131697	ENST00000378156.9	NPHP4	rs139767853	Nephronophthisis	ClinVar		Male Urogenital Diseases; Reproductive System Diseases
ENST00000378156.9:C.3329C>T	1	5867883	ENSG00000131697	ENST00000378156.9	NPHP4	rs139767853	Renal Dysplasia And Retinal Aplasia	ClinVar		Congenital, Hereditary, and Neonatal Diseases and Abnormalities; Reproductive System Diseases; Eye Diseases; Male Urogenital Diseases; Nervous System Diseases
ENST00000378156.9:C.3078C>T	1	5874624	ENSG00000131697	ENST00000378156.9	NPHP4	rs886046461	Nephronophthisis	ClinVar		Male Urogenital Diseases; Reproductive System Diseases
ENST00000378156.9:C.3078C>T	1	5874624	ENSG00000131697	ENST00000378156.9	NPHP4	rs886046461	Renal Dysplasia And Retinal Aplasia	ClinVar		Congenital, Hereditary, and Neonatal Diseases and Abnormalities; Reproductive System Diseases; Eye Diseases; Male Urogenital Diseases; Nervous System Diseases
ENST00000378156.9:C.3027C>A	1	5874891	ENSG00000131697	ENST00000378156.9	NPHP4	rs762202268	Nephronophthisis	ClinVar		Male Urogenital Diseases; Reproductive System Diseases
ENST00000378156.9:C.3027C>A	1	5874891	ENSG00000131697	ENST00000378156.9	NPHP4	rs762202268	Renal Dysplasia And Retinal Aplasia	ClinVar		Congenital, Hereditary, and Neonatal Diseases and Abnormalities; Reproductive System Diseases; Eye Diseases; Male Urogenital Diseases; Nervous System Diseases
ENST00000378156.9:C.3027C>T	1	5874891	ENSG00000131697	ENST00000378156.9	NPHP4	rs762202268	Nephronophthisis	ClinVar		Male Urogenital Diseases; Reproductive System Diseases
ENST00000378156.9:C.3027C>T	1	5874891	ENSG00000131697	ENST00000378156.9	NPHP4	rs762202268	Renal Dysplasia And Retinal Aplasia	ClinVar		Congenital, Hereditary, and Neonatal Diseases and Abnormalities; Reproductive System Diseases; Eye Diseases; Male Urogenital Diseases; Nervous System Diseases
ENST00000378156.9:C.2868C>T	1	5875050	ENSG00000131697	ENST00000378156.9	NPHP4	rs138025088	Nephronophthisis	ClinVar		Male Urogenital Diseases; Reproductive System Diseases
ENST00000378156.9:C.2868C>T	1	5875050	ENSG00000131697	ENST00000378156.9	NPHP4	rs138025088	Renal Dysplasia And Retinal Aplasia	ClinVar		Congenital, Hereditary, and Neonatal Diseases and Abnormalities; Reproductive System Diseases; Eye Diseases; Male Urogenital Diseases; Nervous System Diseases
ENST00000378156.9:C.2531C>T	1	5880194	ENSG00000131697	ENST00000378156.9	NPHP4	rs186014615	Nephronophthisis	ClinVar		Male Urogenital Diseases; Reproductive System Diseases
ENST00000378156.9:C.2531C>T	1	5880194	ENSG00000131697	ENST00000378156.9	NPHP4	rs186014615	Renal Dysplasia And Retinal Aplasia	ClinVar		Congenital, Hereditary, and Neonatal Diseases and Abnormalities; Reproductive System Diseases; Eye Diseases; Male Urogenital Diseases; Nervous System Diseases
ENST00000378156.9:C.2419C>A	1	5887352	ENSG00000131697	ENST00000378156.9	NPHP4	rs770004315	Nephronophthisis	ClinVar		Male Urogenital Diseases; Reproductive System Diseases
ENST00000378156.9:C.2419C>A	1	5887352	ENSG00000131697	ENST00000378156.9	NPHP4	rs770004315	Renal Dysplasia And Retinal Aplasia	ClinVar		Congenital, Hereditary, and Neonatal Diseases and Abnormalities; Reproductive System Diseases; Eye Diseases; Male Urogenital Diseases; Nervous System Diseases
ENST00000378156.9:C.2419C>T	1	5887352	ENSG00000131697	ENST00000378156.9	NPHP4	rs770004315	Nephronophthisis	ClinVar		Male Urogenital Diseases; Reproductive System Diseases
ENST00000378156.9:C.2419C>T	1	5887352	ENSG00000131697	ENST00000378156.9	NPHP4	rs770004315	Renal Dysplasia And Retinal Aplasia	ClinVar		Congenital, Hereditary, and Neonatal Diseases and Abnormalities; Reproductive System Diseases; Eye Diseases; Male Urogenital Diseases; Nervous System Diseases
ENST00000378156.9:C.2259C>T	1	5890913	ENSG00000131697	ENST00000378156.9	NPHP4	rs199628481	Nephronophthisis	ClinVar		Male Urogenital Diseases; Reproductive System Diseases
ENST00000378156.9:C.2259C>T	1	5890913	ENSG00000131697	ENST00000378156.9	NPHP4	rs199628481	Renal Dysplasia And Retinal Aplasia	ClinVar		Congenital, Hereditary, and Neonatal Diseases and Abnormalities; Reproductive System Diseases; Eye Diseases; Male Urogenital Diseases; Nervous System Diseases
ENST00000378156.9:C.1923C>T	1	5905324	ENSG00000131697	ENST00000378156.9	NPHP4	rs372430727	Nephronophthisis	ClinVar		Male Urogenital Diseases; Reproductive System Diseases
ENST00000378156.9:C.1923C>T	1	5905324	ENSG00000131697	ENST00000378156.9	NPHP4	rs372430727	Renal Dysplasia And Retinal Aplasia	ClinVar		Congenital, Hereditary, and Neonatal Diseases and Abnormalities; Reproductive System Diseases; Eye Diseases; Male Urogenital Diseases; Nervous System Diseases
ENST00000378156.9:C.1695C>T	1	5905700	ENSG00000131697	ENST00000378156.9	NPHP4	rs773050903	Nephronophthisis	ClinVar		Male Urogenital Diseases; Reproductive System Diseases
ENST00000378156.9:C.1668C>T	1	5905727	ENSG00000131697	ENST00000378156.9	NPHP4	rs753733095	Nephronophthisis	ClinVar		Male Urogenital Diseases; Reproductive System Diseases
ENST00000378156.9:C.1668C>T	1	5905727	ENSG00000131697	ENST00000378156.9	NPHP4	rs753733095	Renal Dysplasia And Retinal Aplasia	ClinVar		Congenital, Hereditary, and Neonatal Diseases and Abnormalities; Reproductive System Diseases; Eye Diseases; Male Urogenital Diseases; Nervous System Diseases
ENST00000378156.9:C.1632C>T	1	5905763	ENSG00000131697	ENST00000378156.9	NPHP4	rs201903713	Nephronophthisis	ClinVar		Male Urogenital Diseases; Reproductive System Diseases
ENST00000378156.9:C.1632C>T	1	5905763	ENSG00000131697	ENST00000378156.9	NPHP4	rs201903713	Renal Dysplasia And Retinal Aplasia	ClinVar		Congenital, Hereditary, and Neonatal Diseases and Abnormalities; Reproductive System Diseases; Eye Diseases; Male Urogenital Diseases; Nervous System Diseases
ENST00000378156.9:C.1622C>T	1	5905773	ENSG00000131697	ENST00000378156.9	NPHP4	rs145255635	Nephronophthisis	ClinVar		Male Urogenital Diseases; Reproductive System Diseases
ENST00000378156.9:C.1622C>T	1	5905773	ENSG00000131697	ENST00000378156.9	NPHP4	rs145255635	Nephronophthisis 4	ClinVar		Male Urogenital Diseases; Reproductive System Diseases
ENST00000378156.9:C.1622C>T	1	5905773	ENSG00000131697	ENST00000378156.9	NPHP4	rs145255635	Renal Dysplasia And Retinal Aplasia	ClinVar		Congenital, Hereditary, and Neonatal Diseases and Abnormalities; Reproductive System Diseases; Eye Diseases; Male Urogenital Diseases; Nervous System Diseases
ENST00000378156.9:C.1527C>A	1	5907199	ENSG00000131697	ENST00000378156.9	NPHP4	rs773573886	Nephronophthisis	ClinVar		Male Urogenital Diseases; Reproductive System Diseases
ENST00000378156.9:C.1527C>A	1	5907199	ENSG00000131697	ENST00000378156.9	NPHP4	rs773573886	Renal Dysplasia And Retinal Aplasia	ClinVar		Congenital, Hereditary, and Neonatal Diseases and Abnormalities; Reproductive System Diseases; Eye Diseases; Male Urogenital Diseases; Nervous System Diseases
ENST00000378156.9:C.1527C>T	1	5907199	ENSG00000131697	ENST00000378156.9	NPHP4	rs773573886	Nephronophthisis	ClinVar		Male Urogenital Diseases; Reproductive System Diseases
ENST00000378156.9:C.1527C>T	1	5907199	ENSG00000131697	ENST00000378156.9	NPHP4	rs773573886	Renal Dysplasia And Retinal Aplasia	ClinVar		Congenital, Hereditary, and Neonatal Diseases and Abnormalities; Reproductive System Diseases; Eye Diseases; Male Urogenital Diseases; Nervous System Diseases
ENST00000378156.9:C.1470C>T	1	5909185	ENSG00000131697	ENST00000378156.9	NPHP4	rs12116997	Nephronophthisis	ClinVar		Male Urogenital Diseases; Reproductive System Diseases
ENST00000378156.9:C.1470C>T	1	5909185	ENSG00000131697	ENST00000378156.9	NPHP4	rs12116997	Renal Dysplasia And Retinal Aplasia	ClinVar		Congenital, Hereditary, and Neonatal Diseases and Abnormalities; Reproductive System Diseases; Eye Diseases; Male Urogenital Diseases; Nervous System Diseases
ENST00000378156.9:C.254C>T	1	5978295	ENSG00000131697	ENST00000378156.9	NPHP4	rs200272048	Nephronophthisis 4	ClinVar		Male Urogenital Diseases; Reproductive System Diseases
ENST00000378156.9:C.254C>T	1	5978295	ENSG00000131697	ENST00000378156.9	NPHP4	rs200272048	Senior-Loken Syndrome 4	ClinVar		Congenital, Hereditary, and Neonatal Diseases and Abnormalities; Reproductive System Diseases; Eye Diseases; Male Urogenital Diseases
ENST00000378156.9:C.86C>T	1	5986204	ENSG00000131697	ENST00000378156.9	NPHP4	rs12142270	Nephronophthisis	ClinVar		Male Urogenital Diseases; Reproductive System Diseases
ENST00000378156.9:C.86C>T	1	5986204	ENSG00000131697	ENST00000378156.9	NPHP4	rs12142270	Renal Dysplasia And Retinal Aplasia	ClinVar		Congenital, Hereditary, and Neonatal Diseases and Abnormalities; Reproductive System Diseases; Eye Diseases; Male Urogenital Diseases; Nervous System Diseases
ENST00000378156.9:C.6C>T	1	5986284	ENSG00000131697	ENST00000378156.9	NPHP4	rs371472576	Nephronophthisis	ClinVar		Male Urogenital Diseases; Reproductive System Diseases
ENST00000378156.9:C.6C>T	1	5986284	ENSG00000131697	ENST00000378156.9	NPHP4	rs371472576	Renal Dysplasia And Retinal Aplasia	ClinVar		Congenital, Hereditary, and Neonatal Diseases and Abnormalities; Reproductive System Diseases; Eye Diseases; Male Urogenital Diseases; Nervous System Diseases
ENST00000471889.7:C.526C>T	1	8325853	ENSG00000162426	ENST00000471889.7	SLC45A1	rs781036625	Intellectual Developmental Disorder With Neuropsychiatric Features	ClinVar		Other Diseases
ENST00000377424.9:C.808C>T	1	9039877	ENSG00000142583	ENST00000377424.9	SLC2A5	rs779760381	Long Qt Syndrome	ClinVar		Pathological Conditions, Signs and Symptoms; Congenital, Hereditary, and Neonatal Diseases and Abnormalities; Cardiovascular Diseases
ENST00000602477.1:C.981C>G	1	9262261	ENSG00000049239	ENST00000602477.1	H6PD	rs398122817	Cortisone Reductase Deficiency 1	ClinVar		Other Diseases
ENST00000602477.1:C.2300C>T	1	9264760	ENSG00000049239	ENST00000602477.1	H6PD	rs201296526	Lymphoid Neoplasm	Cosmic	23292937	Cancer; Hematological Diseases; Organismal Injury and Abnormalities
ENST00000602477.1:C.2300C>T	1	9264760	ENSG00000049239	ENST00000602477.1	H6PD	rs201296526	Lymphoid Neoplasm	Cosmic	23292937	Cancer; Hematological Diseases; Organismal Injury and Abnormalities
ENST00000377081.5:C.399C>G	1	10261940	ENSG00000054523	ENST00000377081.5	KIF1B	rs996589396	Charcot-Marie-Tooth Disease	ClinVar		Nervous System Diseases; Congenital, Hereditary, and Neonatal Diseases and Abnormalities
ENST00000377081.5:C.1818C>T	1	10296622	ENSG00000054523	ENST00000377081.5	KIF1B	rs760404775	Charcot-Marie-Tooth Disease	ClinVar		Nervous System Diseases; Congenital, Hereditary, and Neonatal Diseases and Abnormalities
ENST00000377081.5:C.2604C>T	1	10324824	ENSG00000054523	ENST00000377081.5	KIF1B	rs145846362	Charcot-Marie-Tooth Disease	ClinVar		Nervous System Diseases; Congenital, Hereditary, and Neonatal Diseases and Abnormalities
ENST00000377081.5:C.2604C>T	1	10324824	ENSG00000054523	ENST00000377081.5	KIF1B	rs145846362	Neuroblastoma	ClinVar		Cancer
ENST00000377081.5:C.2604C>T	1	10324824	ENSG00000054523	ENST00000377081.5	KIF1B	rs145846362	Pheochromocytoma	ClinVar		Cancer
ENST00000377081.5:C.2874C>T	1	10326309	ENSG00000054523	ENST00000377081.5	KIF1B	rs150831576	Charcot-Marie-Tooth Disease	ClinVar		Nervous System Diseases; Congenital, Hereditary, and Neonatal Diseases and Abnormalities
ENST00000377081.5:C.2874C>T	1	10326309	ENSG00000054523	ENST00000377081.5	KIF1B	rs150831576	Neuroblastoma	ClinVar		Cancer
ENST00000377081.5:C.2874C>T	1	10326309	ENSG00000054523	ENST00000377081.5	KIF1B	rs150831576	Pheochromocytoma	ClinVar		Cancer
ENST00000377081.5:C.2985C>T	1	10334580	ENSG00000054523	ENST00000377081.5	KIF1B	rs150904940	Charcot-Marie-Tooth Disease	ClinVar		Nervous System Diseases; Congenital, Hereditary, and Neonatal Diseases and Abnormalities
ENST00000377081.5:C.2985C>T	1	10334580	ENSG00000054523	ENST00000377081.5	KIF1B	rs150904940	Neuroblastoma	ClinVar		Cancer
ENST00000377081.5:C.2985C>T	1	10334580	ENSG00000054523	ENST00000377081.5	KIF1B	rs150904940	Pheochromocytoma	ClinVar		Cancer
ENST00000377081.5:C.4668C>A	1	10365564	ENSG00000054523	ENST00000377081.5	KIF1B	rs765541693	Charcot-Marie-Tooth Disease	ClinVar		Nervous System Diseases; Congenital, Hereditary, and Neonatal Diseases and Abnormalities
ENST00000377081.5:C.4668C>T	1	10365564	ENSG00000054523	ENST00000377081.5	KIF1B	rs765541693	Charcot-Marie-Tooth Disease	ClinVar		Nervous System Diseases; Congenital, Hereditary, and Neonatal Diseases and Abnormalities
ENST00000377081.5:C.4683C>T	1	10365579	ENSG00000054523	ENST00000377081.5	KIF1B	rs751084365	Charcot-Marie-Tooth Disease	ClinVar		Nervous System Diseases; Congenital, Hereditary, and Neonatal Diseases and Abnormalities
ENST00000377081.5:C.4683C>T	1	10365579	ENSG00000054523	ENST00000377081.5	KIF1B	rs751084365	Neuroblastoma	ClinVar		Cancer
ENST00000377081.5:C.4683C>T	1	10365579	ENSG00000054523	ENST00000377081.5	KIF1B	rs751084365	Pheochromocytoma	ClinVar		Cancer
ENST00000377081.5:C.5301C>A	1	10375266	ENSG00000054523	ENST00000377081.5	KIF1B	rs11121552	Charcot-Marie-Tooth Disease	ClinVar		Nervous System Diseases; Congenital, Hereditary, and Neonatal Diseases and Abnormalities
ENST00000377081.5:C.5301C>A	1	10375266	ENSG00000054523	ENST00000377081.5	KIF1B	rs11121552	Neuroblastoma	ClinVar		Cancer
ENST00000377081.5:C.5301C>A	1	10375266	ENSG00000054523	ENST00000377081.5	KIF1B	rs11121552	Pheochromocytoma	ClinVar		Cancer
ENST00000356607.9:C.156C>T	1	10536284	ENSG00000142655	ENST00000356607.9	PEX14	rs12375	Peroxisome Biogenesis Disorder 1a (Zellweger)	ClinVar		Congenital, Hereditary, and Neonatal Diseases and Abnormalities; Nutritional and Metabolic Diseases
ENST00000356607.9:C.1014C>G	1	10629867	ENSG00000142655	ENST00000356607.9	PEX14	rs2128414	Peroxisome Biogenesis Disorder 1a (Zellweger)	ClinVar		Congenital, Hereditary, and Neonatal Diseases and Abnormalities; Nutritional and Metabolic Diseases
ENST00000356607.9:C.1014C>T	1	10629867	ENSG00000142655	ENST00000356607.9	PEX14	rs2128414	Peroxisome Biogenesis Disorder 1a (Zellweger)	ClinVar		Congenital, Hereditary, and Neonatal Diseases and Abnormalities; Nutritional and Metabolic Diseases
ENST00000639083.1:C.1098C>G	1	11022507	ENSG00000120948	ENST00000639083.1	TARDBP	rs148325203	Amyotrophic Lateral Sclerosis	ClinVar		Nervous System Diseases; Nutritional and Metabolic Diseases
ENST00000639083.1:C.1098C>G	1	11022507	ENSG00000120948	ENST00000639083.1	TARDBP	rs148325203	Frontotemporal Dementia	ClinVar		Nervous System Diseases; Nutritional and Metabolic Diseases; Behavior and Behavior Mechanisms
ENST00000639083.1:C.1098C>T	1	11022507	ENSG00000120948	ENST00000639083.1	TARDBP	rs148325203	Amyotrophic Lateral Sclerosis	ClinVar		Nervous System Diseases; Nutritional and Metabolic Diseases
ENST00000639083.1:C.1098C>T	1	11022507	ENSG00000120948	ENST00000639083.1	TARDBP	rs148325203	Frontotemporal Dementia	ClinVar		Nervous System Diseases; Nutritional and Metabolic Diseases; Behavior and Behavior Mechanisms
ENST00000400897.8:C.1590C>T	1	11027356	ENSG00000009724	ENST00000400897.8	MASP2	rs886045053	Masp2 Deficiency	ClinVar		Congenital, Hereditary, and Neonatal Diseases and Abnormalities; Immune System Diseases
ENST00000400897.8:C.828C>G	1	11042936	ENSG00000009724	ENST00000400897.8	MASP2	rs149800848	Masp2 Deficiency	ClinVar		Congenital, Hereditary, and Neonatal Diseases and Abnormalities; Immune System Diseases
ENST00000400897.8:C.828C>T	1	11042936	ENSG00000009724	ENST00000400897.8	MASP2	rs149800848	Masp2 Deficiency	ClinVar		Congenital, Hereditary, and Neonatal Diseases and Abnormalities; Immune System Diseases
ENST00000400897.8:C.729C>T	1	11043351	ENSG00000009724	ENST00000400897.8	MASP2	rs7536030	Masp2 Deficiency	ClinVar		Congenital, Hereditary, and Neonatal Diseases and Abnormalities; Immune System Diseases
ENST00000400897.8:C.555C>T	1	11043525	ENSG00000009724	ENST00000400897.8	MASP2	rs78775425	Masp2 Deficiency	ClinVar		Congenital, Hereditary, and Neonatal Diseases and Abnormalities; Immune System Diseases
ENST00000400897.8:C.420C>T	1	11045532	ENSG00000009724	ENST00000400897.8	MASP2	rs760062530	Masp2 Deficiency	ClinVar		Congenital, Hereditary, and Neonatal Diseases and Abnormalities; Immune System Diseases
ENST00000400897.8:C.159C>T	1	11046966	ENSG00000009724	ENST00000400897.8	MASP2	rs376802078	Masp2 Deficiency	ClinVar		Congenital, Hereditary, and Neonatal Diseases and Abnormalities; Immune System Diseases
ENST00000361445.9:C.4449C>G	1	11157172	ENSG00000198793	ENST00000361445.9	MTOR	rs1057519913	Glioblastoma	ClinVar		Cancer
ENST00000361445.9:C.4449C>G	1	11157172	ENSG00000198793	ENST00000361445.9	MTOR	rs1057519913	Neoplasm Of The Breast	ClinVar		Cancer
ENST00000361445.9:C.4449C>G	1	11157172	ENSG00000198793	ENST00000361445.9	MTOR	rs1057519913	Papillary	ClinVar		Cancer
ENST00000361445.9:C.4449C>G	1	11157172	ENSG00000198793	ENST00000361445.9	MTOR	rs1057519913	Renal Cell Carcinoma	ClinVar		Cancer; Reproductive System Diseases; Male Urogenital Diseases
ENST00000376810.6:C.370C>A	1	11273901	ENSG00000120942	ENST00000376810.6	UBIAD1	rs748615089	Schnyder Crystalline Corneal Dystrophy	ClinVar		Eye Diseases; Congenital, Hereditary, and Neonatal Diseases and Abnormalities
ENST00000376585.6:C.1257C>T	1	11794761	ENSG00000177000	ENST00000376585.6	MTHFR	rs767306503	Folate-Sensitive	ClinVar		Reproductive System Diseases; Male Urogenital Diseases
ENST00000376585.6:C.1257C>T	1	11794761	ENSG00000177000	ENST00000376585.6	MTHFR	rs767306503	Neural Tube Defects	ClinVar		Congenital, Hereditary, and Neonatal Diseases and Abnormalities; Nervous System Diseases
ENST00000376585.6:C.1195C>T	1	11794823	ENSG00000177000	ENST00000376585.6	MTHFR	rs377443637	Homocysteinemia Due To Mthfr Deficiency	ClinVar		Congenital, Hereditary, and Neonatal Diseases and Abnormalities; Nutritional and Metabolic Diseases
ENST00000376585.6:C.1179C>T	1	11794839	ENSG00000177000	ENST00000376585.6	MTHFR	rs2066462	Natriuretic Peptide Levels	Ensembl_Post_GWAS	21273288	Other Diseases
ENST00000376585.6:C.1179C>T	1	11794839	ENSG00000177000	ENST00000376585.6	MTHFR	rs2066462	Folate-Sensitive	ClinVar		Reproductive System Diseases; Male Urogenital Diseases
ENST00000376585.6:C.1179C>T	1	11794839	ENSG00000177000	ENST00000376585.6	MTHFR	rs2066462	Neural Tube Defects	ClinVar		Congenital, Hereditary, and Neonatal Diseases and Abnormalities; Nervous System Diseases
ENST00000376585.6:C.277C>T	1	11802963	ENSG00000177000	ENST00000376585.6	MTHFR	rs986604359	Homocysteinemia Due To Mthfr Deficiency	ClinVar		Congenital, Hereditary, and Neonatal Diseases and Abnormalities; Nutritional and Metabolic Diseases
ENST00000376585.6:C.259C>T	1	11802981	ENSG00000177000	ENST00000376585.6	MTHFR	rs138189536	Homocysteinemia Due To Mthfr Deficiency	ClinVar		Congenital, Hereditary, and Neonatal Diseases and Abnormalities; Nutritional and Metabolic Diseases
ENST00000376585.6:C.240C>G	1	11803000	ENSG00000177000	ENST00000376585.6	MTHFR	rs2066470	Natriuretic Peptide Levels	Ensembl_Post_GWAS	21273288	Other Diseases
ENST00000376585.6:C.240C>T	1	11803000	ENSG00000177000	ENST00000376585.6	MTHFR	rs2066470	Natriuretic Peptide Levels	Ensembl_Post_GWAS	21273288	Other Diseases
ENST00000376585.6:C.240C>G	1	11803000	ENSG00000177000	ENST00000376585.6	MTHFR	rs2066470	Folate-Sensitive	ClinVar		Reproductive System Diseases; Male Urogenital Diseases
ENST00000376585.6:C.240C>G	1	11803000	ENSG00000177000	ENST00000376585.6	MTHFR	rs2066470	Neural Tube Defects	ClinVar		Congenital, Hereditary, and Neonatal Diseases and Abnormalities; Nervous System Diseases
ENST00000376585.6:C.240C>T	1	11803000	ENSG00000177000	ENST00000376585.6	MTHFR	rs2066470	Folate-Sensitive	ClinVar		Reproductive System Diseases; Male Urogenital Diseases
ENST00000376585.6:C.240C>T	1	11803000	ENSG00000177000	ENST00000376585.6	MTHFR	rs2066470	Neural Tube Defects	ClinVar		Congenital, Hereditary, and Neonatal Diseases and Abnormalities; Nervous System Diseases
ENST00000196061.5:C.177C>T	1	11949781	ENSG00000083444	ENST00000196061.5	PLOD1	rs34032489	Cardiovascular Phenotype	ClinVar		Cardiovascular Diseases
ENST00000196061.5:C.177C>T	1	11949781	ENSG00000083444	ENST00000196061.5	PLOD1	rs34032489	Ehlers-Danlos Syndrome	ClinVar		Congenital, Hereditary, and Neonatal Diseases and Abnormalities; Dermatological Diseases and Conditions; Hematological Diseases; Cardiovascular Diseases
ENST00000196061.5:C.177C>T	1	11949781	ENSG00000083444	ENST00000196061.5	PLOD1	rs34032489	Hydroxylysine-Deficient	ClinVar		Congenital, Hereditary, and Neonatal Diseases and Abnormalities; Dermatological Diseases and Conditions; Hematological Diseases; Cardiovascular Diseases
ENST00000196061.5:C.303C>T	1	11950357	ENSG00000083444	ENST00000196061.5	PLOD1	rs147980436	Cardiovascular Phenotype	ClinVar		Cardiovascular Diseases
ENST00000196061.5:C.303C>T	1	11950357	ENSG00000083444	ENST00000196061.5	PLOD1	rs147980436	Ehlers-Danlos Syndrome	ClinVar		Congenital, Hereditary, and Neonatal Diseases and Abnormalities; Dermatological Diseases and Conditions; Hematological Diseases; Cardiovascular Diseases
ENST00000196061.5:C.303C>T	1	11950357	ENSG00000083444	ENST00000196061.5	PLOD1	rs147980436	Hydroxylysine-Deficient	ClinVar		Congenital, Hereditary, and Neonatal Diseases and Abnormalities; Dermatological Diseases and Conditions; Hematological Diseases; Cardiovascular Diseases
ENST00000196061.5:C.534C>A	1	11952690	ENSG00000083444	ENST00000196061.5	PLOD1	rs113384442	Cardiovascular Phenotype	ClinVar		Cardiovascular Diseases
ENST00000196061.5:C.534C>A	1	11952690	ENSG00000083444	ENST00000196061.5	PLOD1	rs113384442	Ehlers-Danlos Syndrome	ClinVar		Congenital, Hereditary, and Neonatal Diseases and Abnormalities; Dermatological Diseases and Conditions; Hematological Diseases; Cardiovascular Diseases
ENST00000196061.5:C.534C>A	1	11952690	ENSG00000083444	ENST00000196061.5	PLOD1	rs113384442	Hydroxylysine-Deficient	ClinVar		Congenital, Hereditary, and Neonatal Diseases and Abnormalities; Dermatological Diseases and Conditions; Hematological Diseases; Cardiovascular Diseases
ENST00000196061.5:C.534C>G	1	11952690	ENSG00000083444	ENST00000196061.5	PLOD1	rs113384442	Cardiovascular Phenotype	ClinVar		Cardiovascular Diseases
ENST00000196061.5:C.534C>G	1	11952690	ENSG00000083444	ENST00000196061.5	PLOD1	rs113384442	Ehlers-Danlos Syndrome	ClinVar		Congenital, Hereditary, and Neonatal Diseases and Abnormalities; Dermatological Diseases and Conditions; Hematological Diseases; Cardiovascular Diseases
ENST00000196061.5:C.534C>G	1	11952690	ENSG00000083444	ENST00000196061.5	PLOD1	rs113384442	Hydroxylysine-Deficient	ClinVar		Congenital, Hereditary, and Neonatal Diseases and Abnormalities; Dermatological Diseases and Conditions; Hematological Diseases; Cardiovascular Diseases
ENST00000196061.5:C.534C>T	1	11952690	ENSG00000083444	ENST00000196061.5	PLOD1	rs113384442	Cardiovascular Phenotype	ClinVar		Cardiovascular Diseases
ENST00000196061.5:C.534C>T	1	11952690	ENSG00000083444	ENST00000196061.5	PLOD1	rs113384442	Ehlers-Danlos Syndrome	ClinVar		Congenital, Hereditary, and Neonatal Diseases and Abnormalities; Dermatological Diseases and Conditions; Hematological Diseases; Cardiovascular Diseases
ENST00000196061.5:C.534C>T	1	11952690	ENSG00000083444	ENST00000196061.5	PLOD1	rs113384442	Hydroxylysine-Deficient	ClinVar		Congenital, Hereditary, and Neonatal Diseases and Abnormalities; Dermatological Diseases and Conditions; Hematological Diseases; Cardiovascular Diseases
ENST00000196061.5:C.804C>T	1	11957904	ENSG00000083444	ENST00000196061.5	PLOD1	rs140758113	Cardiovascular Phenotype	ClinVar		Cardiovascular Diseases
ENST00000196061.5:C.804C>T	1	11957904	ENSG00000083444	ENST00000196061.5	PLOD1	rs140758113	Ehlers-Danlos Syndrome	ClinVar		Congenital, Hereditary, and Neonatal Diseases and Abnormalities; Dermatological Diseases and Conditions; Hematological Diseases; Cardiovascular Diseases
ENST00000196061.5:C.804C>T	1	11957904	ENSG00000083444	ENST00000196061.5	PLOD1	rs140758113	Hydroxylysine-Deficient	ClinVar		Congenital, Hereditary, and Neonatal Diseases and Abnormalities; Dermatological Diseases and Conditions; Hematological Diseases; Cardiovascular Diseases
ENST00000196061.5:C.1026C>T	1	11960696	ENSG00000083444	ENST00000196061.5	PLOD1	rs140159343	Ehlers-Danlos Syndrome	ClinVar		Congenital, Hereditary, and Neonatal Diseases and Abnormalities; Dermatological Diseases and Conditions; Hematological Diseases; Cardiovascular Diseases
ENST00000196061.5:C.1026C>T	1	11960696	ENSG00000083444	ENST00000196061.5	PLOD1	rs140159343	Hydroxylysine-Deficient	ClinVar		Congenital, Hereditary, and Neonatal Diseases and Abnormalities; Dermatological Diseases and Conditions; Hematological Diseases; Cardiovascular Diseases
ENST00000196061.5:C.1152C>T	1	11963586	ENSG00000083444	ENST00000196061.5	PLOD1	rs771685198	Cardiovascular Phenotype	ClinVar		Cardiovascular Diseases
ENST00000196061.5:C.1164C>T	1	11963598	ENSG00000083444	ENST00000196061.5	PLOD1	rs74949176	Cardiovascular Phenotype	ClinVar		Cardiovascular Diseases
ENST00000196061.5:C.1180C>T	1	11963614	ENSG00000083444	ENST00000196061.5	PLOD1	rs1428519006	Ehlers-Danlos Syndrome	ClinVar		Congenital, Hereditary, and Neonatal Diseases and Abnormalities; Dermatological Diseases and Conditions; Hematological Diseases; Cardiovascular Diseases
ENST00000196061.5:C.1180C>T	1	11963614	ENSG00000083444	ENST00000196061.5	PLOD1	rs1428519006	Hydroxylysine-Deficient	ClinVar		Congenital, Hereditary, and Neonatal Diseases and Abnormalities; Dermatological Diseases and Conditions; Hematological Diseases; Cardiovascular Diseases
ENST00000196061.5:C.1206C>A	1	11964178	ENSG00000083444	ENST00000196061.5	PLOD1	rs1130529	Cardiovascular Phenotype	ClinVar		Cardiovascular Diseases
ENST00000196061.5:C.1206C>A	1	11964178	ENSG00000083444	ENST00000196061.5	PLOD1	rs1130529	Ehlers-Danlos Syndrome	ClinVar		Congenital, Hereditary, and Neonatal Diseases and Abnormalities; Dermatological Diseases and Conditions; Hematological Diseases; Cardiovascular Diseases
ENST00000196061.5:C.1206C>A	1	11964178	ENSG00000083444	ENST00000196061.5	PLOD1	rs1130529	Hydroxylysine-Deficient	ClinVar		Congenital, Hereditary, and Neonatal Diseases and Abnormalities; Dermatological Diseases and Conditions; Hematological Diseases; Cardiovascular Diseases
ENST00000196061.5:C.1206C>T	1	11964178	ENSG00000083444	ENST00000196061.5	PLOD1	rs1130529	Cardiovascular Phenotype	ClinVar		Cardiovascular Diseases
ENST00000196061.5:C.1206C>T	1	11964178	ENSG00000083444	ENST00000196061.5	PLOD1	rs1130529	Ehlers-Danlos Syndrome	ClinVar		Congenital, Hereditary, and Neonatal Diseases and Abnormalities; Dermatological Diseases and Conditions; Hematological Diseases; Cardiovascular Diseases
ENST00000196061.5:C.1206C>T	1	11964178	ENSG00000083444	ENST00000196061.5	PLOD1	rs1130529	Hydroxylysine-Deficient	ClinVar		Congenital, Hereditary, and Neonatal Diseases and Abnormalities; Dermatological Diseases and Conditions; Hematological Diseases; Cardiovascular Diseases
ENST00000196061.5:C.1530C>T	1	11965539	ENSG00000083444	ENST00000196061.5	PLOD1	rs1025133534	Ehlers-Danlos Syndrome	ClinVar		Congenital, Hereditary, and Neonatal Diseases and Abnormalities; Dermatological Diseases and Conditions; Hematological Diseases; Cardiovascular Diseases
ENST00000196061.5:C.1530C>T	1	11965539	ENSG00000083444	ENST00000196061.5	PLOD1	rs1025133534	Hydroxylysine-Deficient	ClinVar		Congenital, Hereditary, and Neonatal Diseases and Abnormalities; Dermatological Diseases and Conditions; Hematological Diseases; Cardiovascular Diseases
ENST00000196061.5:C.1581C>G	1	11965590	ENSG00000083444	ENST00000196061.5	PLOD1	rs142934642	Ehlers-Danlos Syndrome	ClinVar		Congenital, Hereditary, and Neonatal Diseases and Abnormalities; Dermatological Diseases and Conditions; Hematological Diseases; Cardiovascular Diseases
ENST00000196061.5:C.1581C>G	1	11965590	ENSG00000083444	ENST00000196061.5	PLOD1	rs142934642	Hydroxylysine-Deficient	ClinVar		Congenital, Hereditary, and Neonatal Diseases and Abnormalities; Dermatological Diseases and Conditions; Hematological Diseases; Cardiovascular Diseases
ENST00000196061.5:C.1581C>T	1	11965590	ENSG00000083444	ENST00000196061.5	PLOD1	rs142934642	Ehlers-Danlos Syndrome	ClinVar		Congenital, Hereditary, and Neonatal Diseases and Abnormalities; Dermatological Diseases and Conditions; Hematological Diseases; Cardiovascular Diseases
ENST00000196061.5:C.1581C>T	1	11965590	ENSG00000083444	ENST00000196061.5	PLOD1	rs142934642	Hydroxylysine-Deficient	ClinVar		Congenital, Hereditary, and Neonatal Diseases and Abnormalities; Dermatological Diseases and Conditions; Hematological Diseases; Cardiovascular Diseases
ENST00000196061.5:C.1608C>T	1	11966274	ENSG00000083444	ENST00000196061.5	PLOD1	rs138289419	Ehlers-Danlos Syndrome	ClinVar		Congenital, Hereditary, and Neonatal Diseases and Abnormalities; Dermatological Diseases and Conditions; Hematological Diseases; Cardiovascular Diseases
ENST00000196061.5:C.1608C>T	1	11966274	ENSG00000083444	ENST00000196061.5	PLOD1	rs138289419	Hydroxylysine-Deficient	ClinVar		Congenital, Hereditary, and Neonatal Diseases and Abnormalities; Dermatological Diseases and Conditions; Hematological Diseases; Cardiovascular Diseases
ENST00000196061.5:C.2008C>T	1	11972977	ENSG00000083444	ENST00000196061.5	PLOD1	rs121913554	Ehlers-Danlos Syndrome	ClinVar		Congenital, Hereditary, and Neonatal Diseases and Abnormalities; Dermatological Diseases and Conditions; Hematological Diseases; Cardiovascular Diseases
ENST00000196061.5:C.2008C>T	1	11972977	ENSG00000083444	ENST00000196061.5	PLOD1	rs121913554	Hydroxylysine-Deficient	ClinVar		Congenital, Hereditary, and Neonatal Diseases and Abnormalities; Dermatological Diseases and Conditions; Hematological Diseases; Cardiovascular Diseases
ENST00000196061.5:C.2068C>T	1	11974692	ENSG00000083444	ENST00000196061.5	PLOD1	rs373094220	Ehlers-Danlos Syndrome	ClinVar		Congenital, Hereditary, and Neonatal Diseases and Abnormalities; Dermatological Diseases and Conditions; Hematological Diseases; Cardiovascular Diseases
ENST00000196061.5:C.2068C>T	1	11974692	ENSG00000083444	ENST00000196061.5	PLOD1	rs373094220	Hydroxylysine-Deficient	ClinVar		Congenital, Hereditary, and Neonatal Diseases and Abnormalities; Dermatological Diseases and Conditions; Hematological Diseases; Cardiovascular Diseases
ENST00000196061.5:C.2133C>G	1	11974757	ENSG00000083444	ENST00000196061.5	PLOD1	rs879691	Cardiovascular Phenotype	ClinVar		Cardiovascular Diseases
ENST00000196061.5:C.2133C>G	1	11974757	ENSG00000083444	ENST00000196061.5	PLOD1	rs879691	Ehlers-Danlos Syndrome	ClinVar		Congenital, Hereditary, and Neonatal Diseases and Abnormalities; Dermatological Diseases and Conditions; Hematological Diseases; Cardiovascular Diseases
ENST00000196061.5:C.2133C>G	1	11974757	ENSG00000083444	ENST00000196061.5	PLOD1	rs879691	Hydroxylysine-Deficient	ClinVar		Congenital, Hereditary, and Neonatal Diseases and Abnormalities; Dermatological Diseases and Conditions; Hematological Diseases; Cardiovascular Diseases
ENST00000196061.5:C.2160C>A	1	11974784	ENSG00000083444	ENST00000196061.5	PLOD1	rs140513387	Ehlers-Danlos Syndrome	ClinVar		Congenital, Hereditary, and Neonatal Diseases and Abnormalities; Dermatological Diseases and Conditions; Hematological Diseases; Cardiovascular Diseases
ENST00000196061.5:C.2160C>A	1	11974784	ENSG00000083444	ENST00000196061.5	PLOD1	rs140513387	Hydroxylysine-Deficient	ClinVar		Congenital, Hereditary, and Neonatal Diseases and Abnormalities; Dermatological Diseases and Conditions; Hematological Diseases; Cardiovascular Diseases
ENST00000196061.5:C.2160C>T	1	11974784	ENSG00000083444	ENST00000196061.5	PLOD1	rs140513387	Ehlers-Danlos Syndrome	ClinVar		Congenital, Hereditary, and Neonatal Diseases and Abnormalities; Dermatological Diseases and Conditions; Hematological Diseases; Cardiovascular Diseases
ENST00000196061.5:C.2160C>T	1	11974784	ENSG00000083444	ENST00000196061.5	PLOD1	rs140513387	Hydroxylysine-Deficient	ClinVar		Congenital, Hereditary, and Neonatal Diseases and Abnormalities; Dermatological Diseases and Conditions; Hematological Diseases; Cardiovascular Diseases
ENST00000675298.1:C.159C>G	1	11989327	ENSG00000116688	ENST00000675298.1	MFN2	rs61733200	Charcot-Marie-Tooth Disease	ClinVar		Nervous System Diseases; Congenital, Hereditary, and Neonatal Diseases and Abnormalities
ENST00000675298.1:C.159C>G	1	11989327	ENSG00000116688	ENST00000675298.1	MFN2	rs61733200	Hereditary Motor And Sensory Neuropathy	ClinVar		Congenital, Hereditary, and Neonatal Diseases and Abnormalities; Nervous System Diseases
ENST00000675298.1:C.159C>T	1	11989327	ENSG00000116688	ENST00000675298.1	MFN2	rs61733200	Charcot-Marie-Tooth Disease	ClinVar		Nervous System Diseases; Congenital, Hereditary, and Neonatal Diseases and Abnormalities
ENST00000675298.1:C.159C>T	1	11989327	ENSG00000116688	ENST00000675298.1	MFN2	rs61733200	Hereditary Motor And Sensory Neuropathy	ClinVar		Congenital, Hereditary, and Neonatal Diseases and Abnormalities; Nervous System Diseases
ENST00000675298.1:C.280C>G	1	11992659	ENSG00000116688	ENST00000675298.1	MFN2	rs119103263	Abnormal Blistering Of The Skin	ClinVar		Other Diseases
ENST00000675298.1:C.280C>G	1	11992659	ENSG00000116688	ENST00000675298.1	MFN2	rs119103263	Abnormality Of Dental Enamel	ClinVar		Other Diseases
ENST00000675298.1:C.280C>G	1	11992659	ENSG00000116688	ENST00000675298.1	MFN2	rs119103263	Abnormality Of The Dentition	ClinVar		Stomatognathic Diseases; Congenital, Hereditary, and Neonatal Diseases and Abnormalities
ENST00000675298.1:C.280C>G	1	11992659	ENSG00000116688	ENST00000675298.1	MFN2	rs119103263	Alopecia Of Scalp	ClinVar		Pathological Conditions, Signs and Symptoms; Dermatological Diseases and Conditions
ENST00000675298.1:C.280C>G	1	11992659	ENSG00000116688	ENST00000675298.1	MFN2	rs119103263	Charcot-Marie-Tooth Disease	ClinVar		Nervous System Diseases; Congenital, Hereditary, and Neonatal Diseases and Abnormalities
ENST00000675298.1:C.280C>G	1	11992659	ENSG00000116688	ENST00000675298.1	MFN2	rs119103263	Charcot-Marie-Tooth Disease	ClinVar		Nervous System Diseases; Congenital, Hereditary, and Neonatal Diseases and Abnormalities
ENST00000675298.1:C.280C>G	1	11992659	ENSG00000116688	ENST00000675298.1	MFN2	rs119103263	Decreased Body Weight	ClinVar		Congenital, Hereditary, and Neonatal Diseases and Abnormalities
ENST00000675298.1:C.280C>G	1	11992659	ENSG00000116688	ENST00000675298.1	MFN2	rs119103263	Distal Muscle Weakness	ClinVar		Pathological Conditions, Signs and Symptoms; Musculoskeletal Diseases; Nervous System Diseases
ENST00000675298.1:C.280C>G	1	11992659	ENSG00000116688	ENST00000675298.1	MFN2	rs119103263	Emg Abnormality	ClinVar		Other Diseases
ENST00000675298.1:C.280C>G	1	11992659	ENSG00000116688	ENST00000675298.1	MFN2	rs119103263	Failure To Thrive	ClinVar		Pathological Conditions, Signs and Symptoms
ENST00000675298.1:C.280C>G	1	11992659	ENSG00000116688	ENST00000675298.1	MFN2	rs119103263	Hereditary Motor And Sensory Neuropathy With Optic Atrophy	ClinVar		Congenital, Hereditary, and Neonatal Diseases and Abnormalities; Nervous System Diseases
ENST00000675298.1:C.280C>G	1	11992659	ENSG00000116688	ENST00000675298.1	MFN2	rs119103263	Hyperpigmentation Of The Skin	ClinVar		Dermatological Diseases and Conditions
ENST00000675298.1:C.280C>G	1	11992659	ENSG00000116688	ENST00000675298.1	MFN2	rs119103263	Microcephaly	ClinVar		Congenital, Hereditary, and Neonatal Diseases and Abnormalities; Musculoskeletal Diseases; Nervous System Diseases
ENST00000675298.1:C.280C>G	1	11992659	ENSG00000116688	ENST00000675298.1	MFN2	rs119103263	Nail Dystrophy	ClinVar		Pathological Conditions, Signs and Symptoms; Congenital, Hereditary, and Neonatal Diseases and Abnormalities; Nutritional and Metabolic Diseases; Dermatological Diseases and Conditions; Immune System Diseases
ENST00000675298.1:C.280C>G	1	11992659	ENSG00000116688	ENST00000675298.1	MFN2	rs119103263	Scarring	ClinVar		Behavior and Behavior Mechanisms
ENST00000675298.1:C.280C>G	1	11992659	ENSG00000116688	ENST00000675298.1	MFN2	rs119103263	Scarring Alopecia Of Scalp	ClinVar		Congenital, Hereditary, and Neonatal Diseases and Abnormalities
ENST00000675298.1:C.280C>G	1	11992659	ENSG00000116688	ENST00000675298.1	MFN2	rs119103263	Short Stature	ClinVar		Other Diseases
ENST00000675298.1:C.280C>T	1	11992659	ENSG00000116688	ENST00000675298.1	MFN2	rs119103263	Abnormal Blistering Of The Skin	ClinVar		Other Diseases
ENST00000675298.1:C.280C>T	1	11992659	ENSG00000116688	ENST00000675298.1	MFN2	rs119103263	Abnormality Of Dental Enamel	ClinVar		Other Diseases
ENST00000675298.1:C.280C>T	1	11992659	ENSG00000116688	ENST00000675298.1	MFN2	rs119103263	Abnormality Of The Dentition	ClinVar		Stomatognathic Diseases; Congenital, Hereditary, and Neonatal Diseases and Abnormalities
ENST00000675298.1:C.280C>T	1	11992659	ENSG00000116688	ENST00000675298.1	MFN2	rs119103263	Alopecia Of Scalp	ClinVar		Pathological Conditions, Signs and Symptoms; Dermatological Diseases and Conditions
ENST00000675298.1:C.280C>T	1	11992659	ENSG00000116688	ENST00000675298.1	MFN2	rs119103263	Charcot-Marie-Tooth Disease	ClinVar		Nervous System Diseases; Congenital, Hereditary, and Neonatal Diseases and Abnormalities
ENST00000675298.1:C.280C>T	1	11992659	ENSG00000116688	ENST00000675298.1	MFN2	rs119103263	Charcot-Marie-Tooth Disease	ClinVar		Nervous System Diseases; Congenital, Hereditary, and Neonatal Diseases and Abnormalities
ENST00000675298.1:C.280C>T	1	11992659	ENSG00000116688	ENST00000675298.1	MFN2	rs119103263	Decreased Body Weight	ClinVar		Congenital, Hereditary, and Neonatal Diseases and Abnormalities
ENST00000675298.1:C.280C>T	1	11992659	ENSG00000116688	ENST00000675298.1	MFN2	rs119103263	Distal Muscle Weakness	ClinVar		Pathological Conditions, Signs and Symptoms; Musculoskeletal Diseases; Nervous System Diseases
ENST00000675298.1:C.280C>T	1	11992659	ENSG00000116688	ENST00000675298.1	MFN2	rs119103263	Emg Abnormality	ClinVar		Other Diseases
ENST00000675298.1:C.280C>T	1	11992659	ENSG00000116688	ENST00000675298.1	MFN2	rs119103263	Failure To Thrive	ClinVar		Pathological Conditions, Signs and Symptoms
ENST00000675298.1:C.280C>T	1	11992659	ENSG00000116688	ENST00000675298.1	MFN2	rs119103263	Hereditary Motor And Sensory Neuropathy With Optic Atrophy	ClinVar		Congenital, Hereditary, and Neonatal Diseases and Abnormalities; Nervous System Diseases
ENST00000675298.1:C.280C>T	1	11992659	ENSG00000116688	ENST00000675298.1	MFN2	rs119103263	Hyperpigmentation Of The Skin	ClinVar		Dermatological Diseases and Conditions
ENST00000675298.1:C.280C>T	1	11992659	ENSG00000116688	ENST00000675298.1	MFN2	rs119103263	Microcephaly	ClinVar		Congenital, Hereditary, and Neonatal Diseases and Abnormalities; Musculoskeletal Diseases; Nervous System Diseases
ENST00000675298.1:C.280C>T	1	11992659	ENSG00000116688	ENST00000675298.1	MFN2	rs119103263	Nail Dystrophy	ClinVar		Pathological Conditions, Signs and Symptoms; Congenital, Hereditary, and Neonatal Diseases and Abnormalities; Nutritional and Metabolic Diseases; Dermatological Diseases and Conditions; Immune System Diseases
ENST00000675298.1:C.280C>T	1	11992659	ENSG00000116688	ENST00000675298.1	MFN2	rs119103263	Scarring	ClinVar		Behavior and Behavior Mechanisms
ENST00000675298.1:C.280C>T	1	11992659	ENSG00000116688	ENST00000675298.1	MFN2	rs119103263	Scarring Alopecia Of Scalp	ClinVar		Congenital, Hereditary, and Neonatal Diseases and Abnormalities
ENST00000675298.1:C.280C>T	1	11992659	ENSG00000116688	ENST00000675298.1	MFN2	rs119103263	Short Stature	ClinVar		Other Diseases
ENST00000675298.1:C.1476C>A	1	12004908	ENSG00000116688	ENST00000675298.1	MFN2	rs143428548	Charcot-Marie-Tooth Disease	ClinVar		Nervous System Diseases; Congenital, Hereditary, and Neonatal Diseases and Abnormalities
ENST00000675298.1:C.1476C>T	1	12004908	ENSG00000116688	ENST00000675298.1	MFN2	rs143428548	Charcot-Marie-Tooth Disease	ClinVar		Nervous System Diseases; Congenital, Hereditary, and Neonatal Diseases and Abnormalities
ENST00000675298.1:C.1827C>T	1	12006648	ENSG00000116688	ENST00000675298.1	MFN2	rs138724074	Charcot-Marie-Tooth Disease	ClinVar		Nervous System Diseases; Congenital, Hereditary, and Neonatal Diseases and Abnormalities
ENST00000675298.1:C.1827C>T	1	12006648	ENSG00000116688	ENST00000675298.1	MFN2	rs138724074	Hereditary Motor And Sensory Neuropathy	ClinVar		Congenital, Hereditary, and Neonatal Diseases and Abnormalities; Nervous System Diseases
ENST00000375799.8:C.819C>T	1	15725423	ENSG00000116786	ENST00000375799.8	PLEKHM2	rs374011612	Dilated Cardiomyopathy	ClinVar		Cardiovascular Diseases
ENST00000375799.8:C.1115C>A	1	15727187	ENSG00000116786	ENST00000375799.8	PLEKHM2	rs199741495	Dilated Cardiomyopathy	ClinVar		Cardiovascular Diseases
ENST00000375799.8:C.1115C>G	1	15727187	ENSG00000116786	ENST00000375799.8	PLEKHM2	rs199741495	Dilated Cardiomyopathy	ClinVar		Cardiovascular Diseases
ENST00000375799.8:C.1115C>T	1	15727187	ENSG00000116786	ENST00000375799.8	PLEKHM2	rs199741495	Dilated Cardiomyopathy	ClinVar		Cardiovascular Diseases
ENST00000375799.8:C.1242C>T	1	15727314	ENSG00000116786	ENST00000375799.8	PLEKHM2	rs7517033	Dilated Cardiomyopathy	ClinVar		Cardiovascular Diseases
ENST00000375799.8:C.1848C>T	1	15728284	ENSG00000116786	ENST00000375799.8	PLEKHM2	rs375314550	Dilated Cardiomyopathy	ClinVar		Cardiovascular Diseases
ENST00000375799.8:C.2282C>T	1	15730605	ENSG00000116786	ENST00000375799.8	PLEKHM2	rs570032250	Dilated Cardiomyopathy	ClinVar		Cardiovascular Diseases
ENST00000375799.8:C.2302C>A	1	15730625	ENSG00000116786	ENST00000375799.8	PLEKHM2	rs754341890	Dilated Cardiomyopathy	ClinVar		Cardiovascular Diseases
ENST00000375799.8:C.2302C>T	1	15730625	ENSG00000116786	ENST00000375799.8	PLEKHM2	rs754341890	Dilated Cardiomyopathy	ClinVar		Cardiovascular Diseases
ENST00000375799.8:C.2677C>A	1	15732401	ENSG00000116786	ENST00000375799.8	PLEKHM2	rs1249701724	Dilated Cardiomyopathy	ClinVar		Cardiovascular Diseases
ENST00000375799.8:C.2677C>T	1	15732401	ENSG00000116786	ENST00000375799.8	PLEKHM2	rs1249701724	Dilated Cardiomyopathy	ClinVar		Cardiovascular Diseases
ENST00000358432.8:C.2874C>T	1	16125272	ENSG00000142627	ENST00000358432.8	EPHA2	rs3754334	Age-Related Cortical Cataract	ClinVar		Behavior and Behavior Mechanisms
ENST00000358432.8:C.2097C>T	1	16132396	ENSG00000142627	ENST00000358432.8	EPHA2	rs149080726	Age-Related Cortical Cataract	ClinVar		Behavior and Behavior Mechanisms
ENST00000358432.8:C.1843C>T	1	16133502	ENSG00000142627	ENST00000358432.8	EPHA2	rs373953344	Age-Related Cortical Cataract	ClinVar		Behavior and Behavior Mechanisms
ENST00000358432.8:C.1500C>T	1	16135118	ENSG00000142627	ENST00000358432.8	EPHA2	rs746512965	Cataract 6	ClinVar		Eye Diseases
ENST00000358432.8:C.1359C>T	1	16135724	ENSG00000142627	ENST00000358432.8	EPHA2	rs55740291	Age-Related Cortical Cataract	ClinVar		Behavior and Behavior Mechanisms
ENST00000358432.8:C.1170C>T	1	16137995	ENSG00000142627	ENST00000358432.8	EPHA2	rs113173342	Age-Related Cortical Cataract	ClinVar		Behavior and Behavior Mechanisms
ENST00000358432.8:C.1048C>A	1	16138117	ENSG00000142627	ENST00000358432.8	EPHA2	rs11543934	Age-Related Cortical Cataract	ClinVar		Behavior and Behavior Mechanisms
ENST00000358432.8:C.1048C>T	1	16138117	ENSG00000142627	ENST00000358432.8	EPHA2	rs11543934	Age-Related Cortical Cataract	ClinVar		Behavior and Behavior Mechanisms
ENST00000358432.8:C.681C>T	1	16148520	ENSG00000142627	ENST00000358432.8	EPHA2	rs770700471	Cataract 6	ClinVar		Eye Diseases
ENST00000358432.8:C.648C>A	1	16148553	ENSG00000142627	ENST00000358432.8	EPHA2	rs34753465	Age-Related Cortical Cataract	ClinVar		Behavior and Behavior Mechanisms
ENST00000358432.8:C.648C>T	1	16148553	ENSG00000142627	ENST00000358432.8	EPHA2	rs34753465	Age-Related Cortical Cataract	ClinVar		Behavior and Behavior Mechanisms
ENST00000358432.8:C.606C>T	1	16148595	ENSG00000142627	ENST00000358432.8	EPHA2	rs201175373	Age-Related Cortical Cataract	ClinVar		Behavior and Behavior Mechanisms
ENST00000358432.8:C.606C>T	1	16148595	ENSG00000142627	ENST00000358432.8	EPHA2	rs201175373	Cataract 6	ClinVar		Eye Diseases
ENST00000358432.8:C.507C>T	1	16148694	ENSG00000142627	ENST00000358432.8	EPHA2	rs139064351	Age-Related Cortical Cataract	ClinVar		Behavior and Behavior Mechanisms
ENST00000358432.8:C.453C>T	1	16148748	ENSG00000142627	ENST00000358432.8	EPHA2	rs139200871	Age-Related Cortical Cataract	ClinVar		Behavior and Behavior Mechanisms
ENST00000326735.13:C.3429C>T	1	16986335	ENSG00000159363	ENST00000326735.13	ATP13A2	rs377703085	Parkinson Disease 9	ClinVar		Nervous System Diseases
ENST00000326735.13:C.3342C>T	1	16986526	ENSG00000159363	ENST00000326735.13	ATP13A2	rs115985012	History Of Neurodevelopmental Disorder	ClinVar		Other Diseases
ENST00000326735.13:C.3301C>A	1	16986567	ENSG00000159363	ENST00000326735.13	ATP13A2	rs886045577	Parkinson Disease 9	ClinVar		Nervous System Diseases
ENST00000326735.13:C.3301C>T	1	16986567	ENSG00000159363	ENST00000326735.13	ATP13A2	rs886045577	Parkinson Disease 9	ClinVar		Nervous System Diseases
ENST00000326735.13:C.3297C>T	1	16986571	ENSG00000159363	ENST00000326735.13	ATP13A2	rs756650754	Autosomal Recessive	ClinVar		Nervous System Diseases
ENST00000326735.13:C.3297C>T	1	16986571	ENSG00000159363	ENST00000326735.13	ATP13A2	rs756650754	History Of Neurodevelopmental Disorder	ClinVar		Other Diseases
ENST00000326735.13:C.3297C>T	1	16986571	ENSG00000159363	ENST00000326735.13	ATP13A2	rs756650754	Parkinson Disease 9	ClinVar		Nervous System Diseases
ENST00000326735.13:C.3297C>T	1	16986571	ENSG00000159363	ENST00000326735.13	ATP13A2	rs756650754	Spastic Paraplegia 78	ClinVar		Pathological Conditions, Signs and Symptoms; Nervous System Diseases
ENST00000326735.13:C.3144C>G	1	16986896	ENSG00000159363	ENST00000326735.13	ATP13A2	rs56126202	Autosomal Recessive	ClinVar		Nervous System Diseases
ENST00000326735.13:C.3144C>G	1	16986896	ENSG00000159363	ENST00000326735.13	ATP13A2	rs56126202	History Of Neurodevelopmental Disorder	ClinVar		Other Diseases
ENST00000326735.13:C.3144C>G	1	16986896	ENSG00000159363	ENST00000326735.13	ATP13A2	rs56126202	Parkinson Disease 9	ClinVar		Nervous System Diseases
ENST00000326735.13:C.3144C>G	1	16986896	ENSG00000159363	ENST00000326735.13	ATP13A2	rs56126202	Spastic Paraplegia 78	ClinVar		Pathological Conditions, Signs and Symptoms; Nervous System Diseases
ENST00000326735.13:C.3111C>T	1	16986929	ENSG00000159363	ENST00000326735.13	ATP13A2	rs538236343	Parkinson Disease 9	ClinVar		Nervous System Diseases
ENST00000326735.13:C.2808C>T	1	16988189	ENSG00000159363	ENST00000326735.13	ATP13A2	rs886045578	Parkinson Disease 9	ClinVar		Nervous System Diseases
ENST00000326735.13:C.2637C>T	1	16988447	ENSG00000159363	ENST00000326735.13	ATP13A2	rs9435662	History Of Neurodevelopmental Disorder	ClinVar		Other Diseases
ENST00000326735.13:C.2637C>T	1	16988447	ENSG00000159363	ENST00000326735.13	ATP13A2	rs9435662	Parkinson Disease 9	ClinVar		Nervous System Diseases
ENST00000326735.13:C.2406C>T	1	16990133	ENSG00000159363	ENST00000326735.13	ATP13A2	rs886045580	Parkinson Disease 9	ClinVar		Nervous System Diseases
ENST00000326735.13:C.2367C>T	1	16990172	ENSG00000159363	ENST00000326735.13	ATP13A2	rs140048110	History Of Neurodevelopmental Disorder	ClinVar		Other Diseases
ENST00000326735.13:C.2331C>T	1	16990208	ENSG00000159363	ENST00000326735.13	ATP13A2	rs144708504	Parkinson Disease 9	ClinVar		Nervous System Diseases
ENST00000326735.13:C.2151C>T	1	16991834	ENSG00000159363	ENST00000326735.13	ATP13A2	rs544545629	History Of Neurodevelopmental Disorder	ClinVar		Other Diseases
ENST00000326735.13:C.1947C>G	1	16992301	ENSG00000159363	ENST00000326735.13	ATP13A2	rs369722835	Parkinson Disease 9	ClinVar		Nervous System Diseases
ENST00000326735.13:C.1947C>T	1	16992301	ENSG00000159363	ENST00000326735.13	ATP13A2	rs369722835	Parkinson Disease 9	ClinVar		Nervous System Diseases
ENST00000326735.13:C.1667C>T	1	16993711	ENSG00000159363	ENST00000326735.13	ATP13A2	rs760021599	History Of Neurodevelopmental Disorder	ClinVar		Other Diseases
ENST00000326735.13:C.1630C>T	1	16993748	ENSG00000159363	ENST00000326735.13	ATP13A2	rs893985839	Autosomal Recessive	ClinVar		Nervous System Diseases
ENST00000326735.13:C.1630C>T	1	16993748	ENSG00000159363	ENST00000326735.13	ATP13A2	rs893985839	Parkinson Disease 9	ClinVar		Nervous System Diseases
ENST00000326735.13:C.1630C>T	1	16993748	ENSG00000159363	ENST00000326735.13	ATP13A2	rs893985839	Spastic Paraplegia 78	ClinVar		Pathological Conditions, Signs and Symptoms; Nervous System Diseases
ENST00000326735.13:C.1536C>T	1	16995982	ENSG00000159363	ENST00000326735.13	ATP13A2	rs536306337	History Of Neurodevelopmental Disorder	ClinVar		Other Diseases
ENST00000326735.13:C.1345C>T	1	16996262	ENSG00000159363	ENST00000326735.13	ATP13A2	rs1057519293	Autosomal Recessive	ClinVar		Nervous System Diseases
ENST00000326735.13:C.1345C>T	1	16996262	ENSG00000159363	ENST00000326735.13	ATP13A2	rs1057519293	Spastic Paraplegia 78	ClinVar		Pathological Conditions, Signs and Symptoms; Nervous System Diseases
ENST00000326735.13:C.1314C>A	1	16996293	ENSG00000159363	ENST00000326735.13	ATP13A2	rs764435162	Autosomal Recessive	ClinVar		Nervous System Diseases
ENST00000326735.13:C.1314C>A	1	16996293	ENSG00000159363	ENST00000326735.13	ATP13A2	rs764435162	Parkinson Disease 9	ClinVar		Nervous System Diseases
ENST00000326735.13:C.1314C>A	1	16996293	ENSG00000159363	ENST00000326735.13	ATP13A2	rs764435162	Spastic Paraplegia 78	ClinVar		Pathological Conditions, Signs and Symptoms; Nervous System Diseases
ENST00000326735.13:C.1314C>T	1	16996293	ENSG00000159363	ENST00000326735.13	ATP13A2	rs764435162	Autosomal Recessive	ClinVar		Nervous System Diseases
ENST00000326735.13:C.1314C>T	1	16996293	ENSG00000159363	ENST00000326735.13	ATP13A2	rs764435162	Parkinson Disease 9	ClinVar		Nervous System Diseases
ENST00000326735.13:C.1314C>T	1	16996293	ENSG00000159363	ENST00000326735.13	ATP13A2	rs764435162	Spastic Paraplegia 78	ClinVar		Pathological Conditions, Signs and Symptoms; Nervous System Diseases
ENST00000326735.13:C.1128C>T	1	16997087	ENSG00000159363	ENST00000326735.13	ATP13A2	rs148970081	Autosomal Recessive	ClinVar		Nervous System Diseases
ENST00000326735.13:C.1128C>T	1	16997087	ENSG00000159363	ENST00000326735.13	ATP13A2	rs148970081	History Of Neurodevelopmental Disorder	ClinVar		Other Diseases
ENST00000326735.13:C.1128C>T	1	16997087	ENSG00000159363	ENST00000326735.13	ATP13A2	rs148970081	Parkinson Disease 9	ClinVar		Nervous System Diseases
ENST00000326735.13:C.1128C>T	1	16997087	ENSG00000159363	ENST00000326735.13	ATP13A2	rs148970081	Spastic Paraplegia 78	ClinVar		Pathological Conditions, Signs and Symptoms; Nervous System Diseases
ENST00000326735.13:C.1005C>T	1	17000045	ENSG00000159363	ENST00000326735.13	ATP13A2	rs56290406	Autosomal Recessive	ClinVar		Nervous System Diseases
ENST00000326735.13:C.1005C>T	1	17000045	ENSG00000159363	ENST00000326735.13	ATP13A2	rs56290406	History Of Neurodevelopmental Disorder	ClinVar		Other Diseases
ENST00000326735.13:C.1005C>T	1	17000045	ENSG00000159363	ENST00000326735.13	ATP13A2	rs56290406	Parkinson Disease 9	ClinVar		Nervous System Diseases
ENST00000326735.13:C.1005C>T	1	17000045	ENSG00000159363	ENST00000326735.13	ATP13A2	rs56290406	Spastic Paraplegia 78	ClinVar		Pathological Conditions, Signs and Symptoms; Nervous System Diseases
ENST00000326735.13:C.786C>T	1	17000454	ENSG00000159363	ENST00000326735.13	ATP13A2	rs1237741171	History Of Neurodevelopmental Disorder	ClinVar		Other Diseases
ENST00000326735.13:C.777C>T	1	17000463	ENSG00000159363	ENST00000326735.13	ATP13A2	rs780133367	History Of Neurodevelopmental Disorder	ClinVar		Other Diseases
ENST00000326735.13:C.453C>T	1	17004716	ENSG00000159363	ENST00000326735.13	ATP13A2	rs55979991	History Of Neurodevelopmental Disorder	ClinVar		Other Diseases
ENST00000375499.8:C.606C>T	1	17024009	ENSG00000117118	ENST00000375499.8	SDHB	rs199653121	Hereditary Cancer-Predisposing Syndrome	ClinVar		Other Diseases
ENST00000375499.8:C.552C>T	1	17024063	ENSG00000117118	ENST00000375499.8	SDHB	rs202098600	Hereditary Cancer-Predisposing Syndrome	ClinVar		Other Diseases
ENST00000375499.8:C.549C>T	1	17024066	ENSG00000117118	ENST00000375499.8	SDHB	rs1411654404	Hereditary Cancer-Predisposing Syndrome	ClinVar		Other Diseases
ENST00000375499.8:C.543C>T	1	17024072	ENSG00000117118	ENST00000375499.8	SDHB	rs199809975	Hereditary Cancer-Predisposing Syndrome	ClinVar		Other Diseases
ENST00000375499.8:C.423C>A	1	17028600	ENSG00000117118	ENST00000375499.8	SDHB	rs150542357	Gastrointestinal Stromal Tumor	ClinVar		Gastrointestinal Diseases; Cancer
ENST00000375499.8:C.423C>A	1	17028600	ENSG00000117118	ENST00000375499.8	SDHB	rs150542357	Hereditary Cancer-Predisposing Syndrome	ClinVar		Other Diseases
ENST00000375499.8:C.423C>A	1	17028600	ENSG00000117118	ENST00000375499.8	SDHB	rs150542357	Paragangliomas 4	ClinVar		Congenital, Hereditary, and Neonatal Diseases and Abnormalities; Cancer
ENST00000375499.8:C.423C>A	1	17028600	ENSG00000117118	ENST00000375499.8	SDHB	rs150542357	Pheochromocytoma	ClinVar		Cancer
ENST00000375499.8:C.423C>T	1	17028600	ENSG00000117118	ENST00000375499.8	SDHB	rs150542357	Gastrointestinal Stromal Tumor	ClinVar		Gastrointestinal Diseases; Cancer
ENST00000375499.8:C.423C>T	1	17028600	ENSG00000117118	ENST00000375499.8	SDHB	rs150542357	Hereditary Cancer-Predisposing Syndrome	ClinVar		Other Diseases
ENST00000375499.8:C.423C>T	1	17028600	ENSG00000117118	ENST00000375499.8	SDHB	rs150542357	Paragangliomas 4	ClinVar		Congenital, Hereditary, and Neonatal Diseases and Abnormalities; Cancer
ENST00000375499.8:C.423C>T	1	17028600	ENSG00000117118	ENST00000375499.8	SDHB	rs150542357	Pheochromocytoma	ClinVar		Cancer
ENST00000375499.8:C.193C>T	1	17044768	ENSG00000117118	ENST00000375499.8	SDHB	rs786202185	Gastrointestinal Stromal Tumor	ClinVar		Gastrointestinal Diseases; Cancer
ENST00000375499.8:C.193C>T	1	17044768	ENSG00000117118	ENST00000375499.8	SDHB	rs786202185	Hereditary Cancer-Predisposing Syndrome	ClinVar		Other Diseases
ENST00000375499.8:C.193C>T	1	17044768	ENSG00000117118	ENST00000375499.8	SDHB	rs786202185	Paragangliomas 4	ClinVar		Congenital, Hereditary, and Neonatal Diseases and Abnormalities; Cancer
ENST00000375499.8:C.193C>T	1	17044768	ENSG00000117118	ENST00000375499.8	SDHB	rs786202185	Pheochromocytoma	ClinVar		Cancer
ENST00000375499.8:C.112C>T	1	17044849	ENSG00000117118	ENST00000375499.8	SDHB	rs202119350	Cowden Syndrome	ClinVar		Other Diseases
ENST00000375499.8:C.112C>T	1	17044849	ENSG00000117118	ENST00000375499.8	SDHB	rs202119350	Gastrointestinal Stromal Tumor	ClinVar		Gastrointestinal Diseases; Cancer
ENST00000375499.8:C.112C>T	1	17044849	ENSG00000117118	ENST00000375499.8	SDHB	rs202119350	Hereditary Cancer-Predisposing Syndrome	ClinVar		Other Diseases
ENST00000375499.8:C.112C>T	1	17044849	ENSG00000117118	ENST00000375499.8	SDHB	rs202119350	Paraganglioma And Gastric Stromal Sarcoma	ClinVar		Gastrointestinal Diseases; Cancer
ENST00000375499.8:C.112C>T	1	17044849	ENSG00000117118	ENST00000375499.8	SDHB	rs202119350	Paragangliomas 4	ClinVar		Congenital, Hereditary, and Neonatal Diseases and Abnormalities; Cancer
ENST00000375499.8:C.112C>T	1	17044849	ENSG00000117118	ENST00000375499.8	SDHB	rs202119350	Pheochromocytoma	ClinVar		Cancer
ENST00000375499.8:C.50C>A	1	17053970	ENSG00000117118	ENST00000375499.8	SDHB	rs138979875	Gastrointestinal Stromal Tumor	ClinVar		Gastrointestinal Diseases; Cancer
ENST00000375499.8:C.50C>A	1	17053970	ENSG00000117118	ENST00000375499.8	SDHB	rs138979875	Gastrointestinal Stromal Tumor	ClinVar		Gastrointestinal Diseases; Cancer
ENST00000375499.8:C.50C>A	1	17053970	ENSG00000117118	ENST00000375499.8	SDHB	rs138979875	Hereditary Cancer-Predisposing Syndrome	ClinVar		Other Diseases
ENST00000375499.8:C.50C>A	1	17053970	ENSG00000117118	ENST00000375499.8	SDHB	rs138979875	Hereditary Cancer-Predisposing Syndrome	ClinVar		Other Diseases
ENST00000375499.8:C.50C>A	1	17053970	ENSG00000117118	ENST00000375499.8	SDHB	rs138979875	Paragangliomas 4	ClinVar		Congenital, Hereditary, and Neonatal Diseases and Abnormalities; Cancer
ENST00000375499.8:C.50C>A	1	17053970	ENSG00000117118	ENST00000375499.8	SDHB	rs138979875	Paragangliomas 4	ClinVar		Congenital, Hereditary, and Neonatal Diseases and Abnormalities; Cancer
ENST00000375499.8:C.50C>A	1	17053970	ENSG00000117118	ENST00000375499.8	SDHB	rs138979875	Pheochromocytoma	ClinVar		Cancer
ENST00000375499.8:C.50C>A	1	17053970	ENSG00000117118	ENST00000375499.8	SDHB	rs138979875	Pheochromocytoma	ClinVar		Cancer
ENST00000375499.8:C.50C>T	1	17053970	ENSG00000117118	ENST00000375499.8	SDHB	rs138979875	Gastrointestinal Stromal Tumor	ClinVar		Gastrointestinal Diseases; Cancer
ENST00000375499.8:C.50C>T	1	17053970	ENSG00000117118	ENST00000375499.8	SDHB	rs138979875	Gastrointestinal Stromal Tumor	ClinVar		Gastrointestinal Diseases; Cancer
ENST00000375499.8:C.50C>T	1	17053970	ENSG00000117118	ENST00000375499.8	SDHB	rs138979875	Hereditary Cancer-Predisposing Syndrome	ClinVar		Other Diseases
ENST00000375499.8:C.50C>T	1	17053970	ENSG00000117118	ENST00000375499.8	SDHB	rs138979875	Hereditary Cancer-Predisposing Syndrome	ClinVar		Other Diseases
ENST00000375499.8:C.50C>T	1	17053970	ENSG00000117118	ENST00000375499.8	SDHB	rs138979875	Paragangliomas 4	ClinVar		Congenital, Hereditary, and Neonatal Diseases and Abnormalities; Cancer
ENST00000375499.8:C.50C>T	1	17053970	ENSG00000117118	ENST00000375499.8	SDHB	rs138979875	Paragangliomas 4	ClinVar		Congenital, Hereditary, and Neonatal Diseases and Abnormalities; Cancer
ENST00000375499.8:C.50C>T	1	17053970	ENSG00000117118	ENST00000375499.8	SDHB	rs138979875	Pheochromocytoma	ClinVar		Cancer
ENST00000375499.8:C.50C>T	1	17053970	ENSG00000117118	ENST00000375499.8	SDHB	rs138979875	Pheochromocytoma	ClinVar		Cancer
ENST00000375499.8:C.45C>T	1	17053975	ENSG00000117118	ENST00000375499.8	SDHB	rs764875162	Hereditary Cancer-Predisposing Syndrome	ClinVar		Other Diseases
ENST00000375499.8:C.19C>G	1	17054001	ENSG00000117118	ENST00000375499.8	SDHB	rs745664191	Gastrointestinal Stromal Tumor	ClinVar		Gastrointestinal Diseases; Cancer
ENST00000375499.8:C.19C>G	1	17054001	ENSG00000117118	ENST00000375499.8	SDHB	rs745664191	Hereditary Cancer-Predisposing Syndrome	ClinVar		Other Diseases
ENST00000375499.8:C.19C>G	1	17054001	ENSG00000117118	ENST00000375499.8	SDHB	rs745664191	Hereditary Cancer-Predisposing Syndrome	ClinVar		Other Diseases
ENST00000375499.8:C.19C>G	1	17054001	ENSG00000117118	ENST00000375499.8	SDHB	rs745664191	Paragangliomas 4	ClinVar		Congenital, Hereditary, and Neonatal Diseases and Abnormalities; Cancer
ENST00000375499.8:C.19C>G	1	17054001	ENSG00000117118	ENST00000375499.8	SDHB	rs745664191	Pheochromocytoma	ClinVar		Cancer
ENST00000375499.8:C.19C>T	1	17054001	ENSG00000117118	ENST00000375499.8	SDHB	rs745664191	Gastrointestinal Stromal Tumor	ClinVar		Gastrointestinal Diseases; Cancer
ENST00000375499.8:C.19C>T	1	17054001	ENSG00000117118	ENST00000375499.8	SDHB	rs745664191	Hereditary Cancer-Predisposing Syndrome	ClinVar		Other Diseases
ENST00000375499.8:C.19C>T	1	17054001	ENSG00000117118	ENST00000375499.8	SDHB	rs745664191	Hereditary Cancer-Predisposing Syndrome	ClinVar		Other Diseases
ENST00000375499.8:C.19C>T	1	17054001	ENSG00000117118	ENST00000375499.8	SDHB	rs745664191	Paragangliomas 4	ClinVar		Congenital, Hereditary, and Neonatal Diseases and Abnormalities; Cancer
ENST00000375499.8:C.19C>T	1	17054001	ENSG00000117118	ENST00000375499.8	SDHB	rs745664191	Pheochromocytoma	ClinVar		Cancer
ENST00000375460.3:C.510C>A	1	17266820	ENSG00000142619	ENST00000375460.3	PADI3	rs779516592	Liver Carcinoma	Cosmic	0	Cancer; Gastrointestinal Diseases; Hepatic System Diseases; Organismal Injury and Abnormalities
ENST00000375460.3:C.510C>T	1	17266820	ENSG00000142619	ENST00000375460.3	PADI3	rs779516592	Liver Carcinoma	Cosmic	0	Cancer; Gastrointestinal Diseases; Hepatic System Diseases; Organismal Injury and Abnormalities
ENST00000375460.3:C.1191C>T	1	17274670	ENSG00000142619	ENST00000375460.3	PADI3	rs11585357	Hair Shape	GWAS	29220522	Other Diseases
ENST00000375375.7:C.1374C>G	1	18735850	ENSG00000009709	ENST00000375375.7	PAX7	rs760844061	Breast Carcinoma	Cosmic	20668451	Cancer; Organismal Injury and Abnormalities; Reproductive System Diseases
ENST00000375375.7:C.1374C>G	1	18735850	ENSG00000009709	ENST00000375375.7	PAX7	rs760844061	Breast Carcinoma	Cosmic	20668451	Cancer; Organismal Injury and Abnormalities; Reproductive System Diseases
ENST00000375375.7:C.1374C>G	1	18735850	ENSG00000009709	ENST00000375375.7	PAX7	rs760844061	Breast Carcinoma	Cosmic	20668451	Cancer; Organismal Injury and Abnormalities; Reproductive System Diseases
ENST00000375375.7:C.1374C>T	1	18735850	ENSG00000009709	ENST00000375375.7	PAX7	rs760844061	Breast Carcinoma	Cosmic	20668451	Cancer; Organismal Injury and Abnormalities; Reproductive System Diseases
ENST00000375375.7:C.1374C>T	1	18735850	ENSG00000009709	ENST00000375375.7	PAX7	rs760844061	Breast Carcinoma	Cosmic	20668451	Cancer; Organismal Injury and Abnormalities; Reproductive System Diseases
ENST00000375375.7:C.1374C>T	1	18735850	ENSG00000009709	ENST00000375375.7	PAX7	rs760844061	Breast Carcinoma	Cosmic	20668451	Cancer; Organismal Injury and Abnormalities; Reproductive System Diseases
ENST00000290597.9:C.1631C>T	1	18872906	ENSG00000159423	ENST00000290597.9	ALDH4A1	rs72953172	Hyperprolinemia	ClinVar		Congenital, Hereditary, and Neonatal Diseases and Abnormalities; Nutritional and Metabolic Diseases
ENST00000290597.9:C.1583C>A	1	18872954	ENSG00000159423	ENST00000290597.9	ALDH4A1	rs61757683	Deficiency Of Pyrroline-5-Carboxylate Reductase	ClinVar		Congenital, Hereditary, and Neonatal Diseases and Abnormalities; Nutritional and Metabolic Diseases
ENST00000290597.9:C.1583C>T	1	18872954	ENSG00000159423	ENST00000290597.9	ALDH4A1	rs61757683	Deficiency Of Pyrroline-5-Carboxylate Reductase	ClinVar		Congenital, Hereditary, and Neonatal Diseases and Abnormalities; Nutritional and Metabolic Diseases
ENST00000290597.9:C.1251C>T	1	18876402	ENSG00000159423	ENST00000290597.9	ALDH4A1	rs2230707	Hyperprolinemia	ClinVar		Congenital, Hereditary, and Neonatal Diseases and Abnormalities; Nutritional and Metabolic Diseases
ENST00000290597.9:C.648C>T	1	18883154	ENSG00000159423	ENST00000290597.9	ALDH4A1	rs139340058	Hyperprolinemia	ClinVar		Congenital, Hereditary, and Neonatal Diseases and Abnormalities; Nutritional and Metabolic Diseases
ENST00000290597.9:C.584C>T	1	18883298	ENSG00000159423	ENST00000290597.9	ALDH4A1	rs72936434	Hyperprolinemia	ClinVar		Congenital, Hereditary, and Neonatal Diseases and Abnormalities; Nutritional and Metabolic Diseases
ENST00000290597.9:C.337C>T	1	18885589	ENSG00000159423	ENST00000290597.9	ALDH4A1	rs142923662	Deficiency Of Pyrroline-5-Carboxylate Reductase	ClinVar		Congenital, Hereditary, and Neonatal Diseases and Abnormalities; Nutritional and Metabolic Diseases
ENST00000290597.9:C.102C>G	1	18890066	ENSG00000159423	ENST00000290597.9	ALDH4A1	rs148778436	Hyperprolinemia	ClinVar		Congenital, Hereditary, and Neonatal Diseases and Abnormalities; Nutritional and Metabolic Diseases
ENST00000290597.9:C.102C>T	1	18890066	ENSG00000159423	ENST00000290597.9	ALDH4A1	rs148778436	Hyperprolinemia	ClinVar		Congenital, Hereditary, and Neonatal Diseases and Abnormalities; Nutritional and Metabolic Diseases
ENST00000649812.1:C.1107C>G	1	21247229	ENSG00000117298	ENST00000649812.1	ECE1	rs2229450	Serum Alkaline Phosphatase Levels	GWAS	29403010	Other Diseases
ENST00000649812.1:C.1107C>T	1	21247229	ENSG00000117298	ENST00000649812.1	ECE1	rs2229450	Serum Alkaline Phosphatase Levels	GWAS	29403010	Other Diseases
ENST00000374695.8:C.13005C>T	1	21823487	ENSG00000142798	ENST00000374695.8	HSPG2	rs568526447	Dyssegmental Dysplasia	ClinVar		Congenital, Hereditary, and Neonatal Diseases and Abnormalities; Musculoskeletal Diseases; Endocrine System Diseases
ENST00000374695.8:C.13005C>T	1	21823487	ENSG00000142798	ENST00000374695.8	HSPG2	rs568526447	Schwartz Jampel Syndrome Type 1	ClinVar		Congenital, Hereditary, and Neonatal Diseases and Abnormalities; Musculoskeletal Diseases
ENST00000374695.8:C.12786C>T	1	21824335	ENSG00000142798	ENST00000374695.8	HSPG2	rs141936971	Dyssegmental Dysplasia	ClinVar		Congenital, Hereditary, and Neonatal Diseases and Abnormalities; Musculoskeletal Diseases; Endocrine System Diseases
ENST00000374695.8:C.12786C>T	1	21824335	ENSG00000142798	ENST00000374695.8	HSPG2	rs141936971	Schwartz Jampel Syndrome Type 1	ClinVar		Congenital, Hereditary, and Neonatal Diseases and Abnormalities; Musculoskeletal Diseases
ENST00000374695.8:C.12558C>G	1	21827894	ENSG00000142798	ENST00000374695.8	HSPG2	rs11552570	Dyssegmental Dysplasia	ClinVar		Congenital, Hereditary, and Neonatal Diseases and Abnormalities; Musculoskeletal Diseases; Endocrine System Diseases
ENST00000374695.8:C.12558C>G	1	21827894	ENSG00000142798	ENST00000374695.8	HSPG2	rs11552570	Schwartz Jampel Syndrome Type 1	ClinVar		Congenital, Hereditary, and Neonatal Diseases and Abnormalities; Musculoskeletal Diseases
ENST00000374695.8:C.12558C>T	1	21827894	ENSG00000142798	ENST00000374695.8	HSPG2	rs11552570	Dyssegmental Dysplasia	ClinVar		Congenital, Hereditary, and Neonatal Diseases and Abnormalities; Musculoskeletal Diseases; Endocrine System Diseases
ENST00000374695.8:C.12558C>T	1	21827894	ENSG00000142798	ENST00000374695.8	HSPG2	rs11552570	Schwartz Jampel Syndrome Type 1	ClinVar		Congenital, Hereditary, and Neonatal Diseases and Abnormalities; Musculoskeletal Diseases
ENST00000374695.8:C.12072C>T	1	21829000	ENSG00000142798	ENST00000374695.8	HSPG2	rs146167897	Dyssegmental Dysplasia	ClinVar		Congenital, Hereditary, and Neonatal Diseases and Abnormalities; Musculoskeletal Diseases; Endocrine System Diseases
ENST00000374695.8:C.12072C>T	1	21829000	ENSG00000142798	ENST00000374695.8	HSPG2	rs146167897	Schwartz Jampel Syndrome Type 1	ClinVar		Congenital, Hereditary, and Neonatal Diseases and Abnormalities; Musculoskeletal Diseases
ENST00000374695.8:C.11826C>T	1	21829549	ENSG00000142798	ENST00000374695.8	HSPG2	rs760805332	Dyssegmental Dysplasia	ClinVar		Congenital, Hereditary, and Neonatal Diseases and Abnormalities; Musculoskeletal Diseases; Endocrine System Diseases
ENST00000374695.8:C.11826C>T	1	21829549	ENSG00000142798	ENST00000374695.8	HSPG2	rs760805332	Schwartz Jampel Syndrome Type 1	ClinVar		Congenital, Hereditary, and Neonatal Diseases and Abnormalities; Musculoskeletal Diseases
ENST00000374695.8:C.11082C>A	1	21833281	ENSG00000142798	ENST00000374695.8	HSPG2	rs2229486	Dyssegmental Dysplasia	ClinVar		Congenital, Hereditary, and Neonatal Diseases and Abnormalities; Musculoskeletal Diseases; Endocrine System Diseases
ENST00000374695.8:C.11082C>A	1	21833281	ENSG00000142798	ENST00000374695.8	HSPG2	rs2229486	Schwartz Jampel Syndrome Type 1	ClinVar		Congenital, Hereditary, and Neonatal Diseases and Abnormalities; Musculoskeletal Diseases
ENST00000374695.8:C.11082C>G	1	21833281	ENSG00000142798	ENST00000374695.8	HSPG2	rs2229486	Dyssegmental Dysplasia	ClinVar		Congenital, Hereditary, and Neonatal Diseases and Abnormalities; Musculoskeletal Diseases; Endocrine System Diseases
ENST00000374695.8:C.11082C>G	1	21833281	ENSG00000142798	ENST00000374695.8	HSPG2	rs2229486	Schwartz Jampel Syndrome Type 1	ClinVar		Congenital, Hereditary, and Neonatal Diseases and Abnormalities; Musculoskeletal Diseases
ENST00000374695.8:C.11082C>T	1	21833281	ENSG00000142798	ENST00000374695.8	HSPG2	rs2229486	Dyssegmental Dysplasia	ClinVar		Congenital, Hereditary, and Neonatal Diseases and Abnormalities; Musculoskeletal Diseases; Endocrine System Diseases
ENST00000374695.8:C.11082C>T	1	21833281	ENSG00000142798	ENST00000374695.8	HSPG2	rs2229486	Schwartz Jampel Syndrome Type 1	ClinVar		Congenital, Hereditary, and Neonatal Diseases and Abnormalities; Musculoskeletal Diseases
ENST00000374695.8:C.10365C>T	1	21835628	ENSG00000142798	ENST00000374695.8	HSPG2	rs189103460	Dyssegmental Dysplasia	ClinVar		Congenital, Hereditary, and Neonatal Diseases and Abnormalities; Musculoskeletal Diseases; Endocrine System Diseases
ENST00000374695.8:C.10365C>T	1	21835628	ENSG00000142798	ENST00000374695.8	HSPG2	rs189103460	Schwartz Jampel Syndrome Type 1	ClinVar		Congenital, Hereditary, and Neonatal Diseases and Abnormalities; Musculoskeletal Diseases
ENST00000374695.8:C.8961C>T	1	21842330	ENSG00000142798	ENST00000374695.8	HSPG2	rs369899077	Dyssegmental Dysplasia	ClinVar		Congenital, Hereditary, and Neonatal Diseases and Abnormalities; Musculoskeletal Diseases; Endocrine System Diseases
ENST00000374695.8:C.8961C>T	1	21842330	ENSG00000142798	ENST00000374695.8	HSPG2	rs369899077	Schwartz Jampel Syndrome Type 1	ClinVar		Congenital, Hereditary, and Neonatal Diseases and Abnormalities; Musculoskeletal Diseases
ENST00000374695.8:C.8622C>T	1	21843433	ENSG00000142798	ENST00000374695.8	HSPG2	rs62642513	Dyssegmental Dysplasia	ClinVar		Congenital, Hereditary, and Neonatal Diseases and Abnormalities; Musculoskeletal Diseases; Endocrine System Diseases
ENST00000374695.8:C.8622C>T	1	21843433	ENSG00000142798	ENST00000374695.8	HSPG2	rs62642513	Schwartz Jampel Syndrome Type 1	ClinVar		Congenital, Hereditary, and Neonatal Diseases and Abnormalities; Musculoskeletal Diseases
ENST00000374695.8:C.7872C>T	1	21847959	ENSG00000142798	ENST00000374695.8	HSPG2	rs749008859	Dyssegmental Dysplasia	ClinVar		Congenital, Hereditary, and Neonatal Diseases and Abnormalities; Musculoskeletal Diseases; Endocrine System Diseases
ENST00000374695.8:C.7872C>T	1	21847959	ENSG00000142798	ENST00000374695.8	HSPG2	rs749008859	Schwartz Jampel Syndrome Type 1	ClinVar		Congenital, Hereditary, and Neonatal Diseases and Abnormalities; Musculoskeletal Diseases
ENST00000374695.8:C.7346C>T	1	21850141	ENSG00000142798	ENST00000374695.8	HSPG2	rs375141478	Dyssegmental Dysplasia	ClinVar		Congenital, Hereditary, and Neonatal Diseases and Abnormalities; Musculoskeletal Diseases; Endocrine System Diseases
ENST00000374695.8:C.7346C>T	1	21850141	ENSG00000142798	ENST00000374695.8	HSPG2	rs375141478	Schwartz Jampel Syndrome Type 1	ClinVar		Congenital, Hereditary, and Neonatal Diseases and Abnormalities; Musculoskeletal Diseases
ENST00000374695.8:C.7086C>T	1	21851618	ENSG00000142798	ENST00000374695.8	HSPG2	rs139001173	Dyssegmental Dysplasia	ClinVar		Congenital, Hereditary, and Neonatal Diseases and Abnormalities; Musculoskeletal Diseases; Endocrine System Diseases
ENST00000374695.8:C.7086C>T	1	21851618	ENSG00000142798	ENST00000374695.8	HSPG2	rs139001173	Schwartz Jampel Syndrome Type 1	ClinVar		Congenital, Hereditary, and Neonatal Diseases and Abnormalities; Musculoskeletal Diseases
ENST00000374695.8:C.7035C>T	1	21851669	ENSG00000142798	ENST00000374695.8	HSPG2	rs2229484	Dyssegmental Dysplasia	ClinVar		Congenital, Hereditary, and Neonatal Diseases and Abnormalities; Musculoskeletal Diseases; Endocrine System Diseases
ENST00000374695.8:C.7035C>T	1	21851669	ENSG00000142798	ENST00000374695.8	HSPG2	rs2229484	Schwartz Jampel Syndrome Type 1	ClinVar		Congenital, Hereditary, and Neonatal Diseases and Abnormalities; Musculoskeletal Diseases
ENST00000374695.8:C.6927C>T	1	21851870	ENSG00000142798	ENST00000374695.8	HSPG2	rs552716935	Dyssegmental Dysplasia	ClinVar		Congenital, Hereditary, and Neonatal Diseases and Abnormalities; Musculoskeletal Diseases; Endocrine System Diseases
ENST00000374695.8:C.6927C>T	1	21851870	ENSG00000142798	ENST00000374695.8	HSPG2	rs552716935	Schwartz Jampel Syndrome Type 1	ClinVar		Congenital, Hereditary, and Neonatal Diseases and Abnormalities; Musculoskeletal Diseases
ENST00000374695.8:C.6114C>G	1	21854867	ENSG00000142798	ENST00000374695.8	HSPG2	rs116788687	Dyssegmental Dysplasia	ClinVar		Congenital, Hereditary, and Neonatal Diseases and Abnormalities; Musculoskeletal Diseases; Endocrine System Diseases
ENST00000374695.8:C.6114C>G	1	21854867	ENSG00000142798	ENST00000374695.8	HSPG2	rs116788687	Schwartz Jampel Syndrome Type 1	ClinVar		Congenital, Hereditary, and Neonatal Diseases and Abnormalities; Musculoskeletal Diseases
ENST00000374695.8:C.6010C>T	1	21854971	ENSG00000142798	ENST00000374695.8	HSPG2	rs777591903	Dyssegmental Dysplasia	ClinVar		Congenital, Hereditary, and Neonatal Diseases and Abnormalities; Musculoskeletal Diseases; Endocrine System Diseases
ENST00000374695.8:C.6010C>T	1	21854971	ENSG00000142798	ENST00000374695.8	HSPG2	rs777591903	Schwartz Jampel Syndrome Type 1	ClinVar		Congenital, Hereditary, and Neonatal Diseases and Abnormalities; Musculoskeletal Diseases
ENST00000374695.8:C.5916C>A	1	21855385	ENSG00000142798	ENST00000374695.8	HSPG2	rs147669915	Dyssegmental Dysplasia	ClinVar		Congenital, Hereditary, and Neonatal Diseases and Abnormalities; Musculoskeletal Diseases; Endocrine System Diseases
ENST00000374695.8:C.5916C>A	1	21855385	ENSG00000142798	ENST00000374695.8	HSPG2	rs147669915	Schwartz Jampel Syndrome Type 1	ClinVar		Congenital, Hereditary, and Neonatal Diseases and Abnormalities; Musculoskeletal Diseases
ENST00000374695.8:C.5916C>G	1	21855385	ENSG00000142798	ENST00000374695.8	HSPG2	rs147669915	Dyssegmental Dysplasia	ClinVar		Congenital, Hereditary, and Neonatal Diseases and Abnormalities; Musculoskeletal Diseases; Endocrine System Diseases
ENST00000374695.8:C.5916C>G	1	21855385	ENSG00000142798	ENST00000374695.8	HSPG2	rs147669915	Schwartz Jampel Syndrome Type 1	ClinVar		Congenital, Hereditary, and Neonatal Diseases and Abnormalities; Musculoskeletal Diseases
ENST00000374695.8:C.5916C>T	1	21855385	ENSG00000142798	ENST00000374695.8	HSPG2	rs147669915	Dyssegmental Dysplasia	ClinVar		Congenital, Hereditary, and Neonatal Diseases and Abnormalities; Musculoskeletal Diseases; Endocrine System Diseases
ENST00000374695.8:C.5916C>T	1	21855385	ENSG00000142798	ENST00000374695.8	HSPG2	rs147669915	Schwartz Jampel Syndrome Type 1	ClinVar		Congenital, Hereditary, and Neonatal Diseases and Abnormalities; Musculoskeletal Diseases
ENST00000374695.8:C.5433C>T	1	21857157	ENSG00000142798	ENST00000374695.8	HSPG2	rs140134749	Dyssegmental Dysplasia	ClinVar		Congenital, Hereditary, and Neonatal Diseases and Abnormalities; Musculoskeletal Diseases; Endocrine System Diseases
ENST00000374695.8:C.5433C>T	1	21857157	ENSG00000142798	ENST00000374695.8	HSPG2	rs140134749	Schwartz Jampel Syndrome Type 1	ClinVar		Congenital, Hereditary, and Neonatal Diseases and Abnormalities; Musculoskeletal Diseases
ENST00000374695.8:C.5115C>A	1	21859902	ENSG00000142798	ENST00000374695.8	HSPG2	rs370558075	Dyssegmental Dysplasia	ClinVar		Congenital, Hereditary, and Neonatal Diseases and Abnormalities; Musculoskeletal Diseases; Endocrine System Diseases
ENST00000374695.8:C.5115C>A	1	21859902	ENSG00000142798	ENST00000374695.8	HSPG2	rs370558075	Schwartz Jampel Syndrome Type 1	ClinVar		Congenital, Hereditary, and Neonatal Diseases and Abnormalities; Musculoskeletal Diseases
ENST00000374695.8:C.5115C>G	1	21859902	ENSG00000142798	ENST00000374695.8	HSPG2	rs370558075	Dyssegmental Dysplasia	ClinVar		Congenital, Hereditary, and Neonatal Diseases and Abnormalities; Musculoskeletal Diseases; Endocrine System Diseases
ENST00000374695.8:C.5115C>G	1	21859902	ENSG00000142798	ENST00000374695.8	HSPG2	rs370558075	Schwartz Jampel Syndrome Type 1	ClinVar		Congenital, Hereditary, and Neonatal Diseases and Abnormalities; Musculoskeletal Diseases
ENST00000374695.8:C.5115C>T	1	21859902	ENSG00000142798	ENST00000374695.8	HSPG2	rs370558075	Dyssegmental Dysplasia	ClinVar		Congenital, Hereditary, and Neonatal Diseases and Abnormalities; Musculoskeletal Diseases; Endocrine System Diseases
ENST00000374695.8:C.5115C>T	1	21859902	ENSG00000142798	ENST00000374695.8	HSPG2	rs370558075	Schwartz Jampel Syndrome Type 1	ClinVar		Congenital, Hereditary, and Neonatal Diseases and Abnormalities; Musculoskeletal Diseases
ENST00000374695.8:C.4299C>T	1	21865732	ENSG00000142798	ENST00000374695.8	HSPG2	rs768475262	Dyssegmental Dysplasia	ClinVar		Congenital, Hereditary, and Neonatal Diseases and Abnormalities; Musculoskeletal Diseases; Endocrine System Diseases
ENST00000374695.8:C.4299C>T	1	21865732	ENSG00000142798	ENST00000374695.8	HSPG2	rs768475262	Schwartz Jampel Syndrome Type 1	ClinVar		Congenital, Hereditary, and Neonatal Diseases and Abnormalities; Musculoskeletal Diseases
ENST00000374695.8:C.3591C>T	1	21874471	ENSG00000142798	ENST00000374695.8	HSPG2	rs544392697	Dyssegmental Dysplasia	ClinVar		Congenital, Hereditary, and Neonatal Diseases and Abnormalities; Musculoskeletal Diseases; Endocrine System Diseases
ENST00000374695.8:C.3591C>T	1	21874471	ENSG00000142798	ENST00000374695.8	HSPG2	rs544392697	Schwartz Jampel Syndrome Type 1	ClinVar		Congenital, Hereditary, and Neonatal Diseases and Abnormalities; Musculoskeletal Diseases
ENST00000374695.8:C.3556C>A	1	21874506	ENSG00000142798	ENST00000374695.8	HSPG2	rs113743582	Dyssegmental Dysplasia	ClinVar		Congenital, Hereditary, and Neonatal Diseases and Abnormalities; Musculoskeletal Diseases; Endocrine System Diseases
ENST00000374695.8:C.3556C>A	1	21874506	ENSG00000142798	ENST00000374695.8	HSPG2	rs113743582	Schwartz Jampel Syndrome Type 1	ClinVar		Congenital, Hereditary, and Neonatal Diseases and Abnormalities; Musculoskeletal Diseases
ENST00000374695.8:C.3556C>T	1	21874506	ENSG00000142798	ENST00000374695.8	HSPG2	rs113743582	Dyssegmental Dysplasia	ClinVar		Congenital, Hereditary, and Neonatal Diseases and Abnormalities; Musculoskeletal Diseases; Endocrine System Diseases
ENST00000374695.8:C.3556C>T	1	21874506	ENSG00000142798	ENST00000374695.8	HSPG2	rs113743582	Schwartz Jampel Syndrome Type 1	ClinVar		Congenital, Hereditary, and Neonatal Diseases and Abnormalities; Musculoskeletal Diseases
ENST00000374695.8:C.3132C>G	1	21875914	ENSG00000142798	ENST00000374695.8	HSPG2	rs759433713	Dyssegmental Dysplasia	ClinVar		Congenital, Hereditary, and Neonatal Diseases and Abnormalities; Musculoskeletal Diseases; Endocrine System Diseases
ENST00000374695.8:C.3132C>G	1	21875914	ENSG00000142798	ENST00000374695.8	HSPG2	rs759433713	Schwartz Jampel Syndrome Type 1	ClinVar		Congenital, Hereditary, and Neonatal Diseases and Abnormalities; Musculoskeletal Diseases
ENST00000374695.8:C.2664C>T	1	21878207	ENSG00000142798	ENST00000374695.8	HSPG2	rs560919408	Dyssegmental Dysplasia	ClinVar		Congenital, Hereditary, and Neonatal Diseases and Abnormalities; Musculoskeletal Diseases; Endocrine System Diseases
ENST00000374695.8:C.2664C>T	1	21878207	ENSG00000142798	ENST00000374695.8	HSPG2	rs560919408	Schwartz Jampel Syndrome Type 1	ClinVar		Congenital, Hereditary, and Neonatal Diseases and Abnormalities; Musculoskeletal Diseases
ENST00000374695.8:C.2568C>G	1	21878482	ENSG00000142798	ENST00000374695.8	HSPG2	rs886046042	Dyssegmental Dysplasia	ClinVar		Congenital, Hereditary, and Neonatal Diseases and Abnormalities; Musculoskeletal Diseases; Endocrine System Diseases
ENST00000374695.8:C.2568C>G	1	21878482	ENSG00000142798	ENST00000374695.8	HSPG2	rs886046042	Schwartz Jampel Syndrome Type 1	ClinVar		Congenital, Hereditary, and Neonatal Diseases and Abnormalities; Musculoskeletal Diseases
ENST00000374695.8:C.2568C>T	1	21878482	ENSG00000142798	ENST00000374695.8	HSPG2	rs886046042	Dyssegmental Dysplasia	ClinVar		Congenital, Hereditary, and Neonatal Diseases and Abnormalities; Musculoskeletal Diseases; Endocrine System Diseases
ENST00000374695.8:C.2568C>T	1	21878482	ENSG00000142798	ENST00000374695.8	HSPG2	rs886046042	Schwartz Jampel Syndrome Type 1	ClinVar		Congenital, Hereditary, and Neonatal Diseases and Abnormalities; Musculoskeletal Diseases
ENST00000374695.8:C.1776C>T	1	21881381	ENSG00000142798	ENST00000374695.8	HSPG2	rs62642536	Dyssegmental Dysplasia	ClinVar		Congenital, Hereditary, and Neonatal Diseases and Abnormalities; Musculoskeletal Diseases; Endocrine System Diseases
ENST00000374695.8:C.1776C>T	1	21881381	ENSG00000142798	ENST00000374695.8	HSPG2	rs62642536	Schwartz Jampel Syndrome Type 1	ClinVar		Congenital, Hereditary, and Neonatal Diseases and Abnormalities; Musculoskeletal Diseases
ENST00000374695.8:C.1082C>A	1	21885448	ENSG00000142798	ENST00000374695.8	HSPG2	rs75467696	Dyssegmental Dysplasia	ClinVar		Congenital, Hereditary, and Neonatal Diseases and Abnormalities; Musculoskeletal Diseases; Endocrine System Diseases
ENST00000374695.8:C.1082C>A	1	21885448	ENSG00000142798	ENST00000374695.8	HSPG2	rs75467696	Schwartz Jampel Syndrome Type 1	ClinVar		Congenital, Hereditary, and Neonatal Diseases and Abnormalities; Musculoskeletal Diseases
ENST00000374695.8:C.1082C>T	1	21885448	ENSG00000142798	ENST00000374695.8	HSPG2	rs75467696	Dyssegmental Dysplasia	ClinVar		Congenital, Hereditary, and Neonatal Diseases and Abnormalities; Musculoskeletal Diseases; Endocrine System Diseases
ENST00000374695.8:C.1082C>T	1	21885448	ENSG00000142798	ENST00000374695.8	HSPG2	rs75467696	Schwartz Jampel Syndrome Type 1	ClinVar		Congenital, Hereditary, and Neonatal Diseases and Abnormalities; Musculoskeletal Diseases
ENST00000374695.8:C.204C>A	1	21895962	ENSG00000142798	ENST00000374695.8	HSPG2	rs1869780	Multiple Complex Diseases	Ensembl_Post_GWAS	17554300	Other Diseases
ENST00000166244.8:C.1401C>T	1	22593411	ENSG00000070886	ENST00000166244.8	EPHA8	rs209696	Haemangioblastoma	Cosmic	25589003	Cancer
ENST00000166244.8:C.1401C>T	1	22593411	ENSG00000070886	ENST00000166244.8	EPHA8	rs209696	Haemangioblastoma	Cosmic	25589003	Cancer
ENST00000166244.8:C.1401C>T	1	22593411	ENSG00000070886	ENST00000166244.8	EPHA8	rs209696	Haemangioblastoma	Cosmic	25589003	Cancer
ENST00000166244.8:C.1401C>T	1	22593411	ENSG00000070886	ENST00000166244.8	EPHA8	rs209696	Haemangioblastoma	Cosmic	25589003	Cancer
ENST00000166244.8:C.1401C>T	1	22593411	ENSG00000070886	ENST00000166244.8	EPHA8	rs209696	Haemangioblastoma	Cosmic	25589003	Cancer
ENST00000166244.8:C.1401C>T	1	22593411	ENSG00000070886	ENST00000166244.8	EPHA8	rs209696	Haemangioblastoma	Cosmic	25589003	Cancer
ENST00000166244.8:C.1401C>T	1	22593411	ENSG00000070886	ENST00000166244.8	EPHA8	rs209696	Haemangioblastoma	Cosmic	25589003	Cancer
ENST00000166244.8:C.1401C>T	1	22593411	ENSG00000070886	ENST00000166244.8	EPHA8	rs209696	Haemangioblastoma	Cosmic	25589003	Cancer
ENST00000166244.8:C.1923C>A	1	22597469	ENSG00000070886	ENST00000166244.8	EPHA8	rs761435838	Skin Carcinoma	Cosmic	25589618	Cancer; Dermatological Diseases and Conditions; Organismal Injury and Abnormalities
ENST00000166244.8:C.1923C>T	1	22597469	ENSG00000070886	ENST00000166244.8	EPHA8	rs761435838	Skin Carcinoma	Cosmic	25589618	Cancer; Dermatological Diseases and Conditions; Organismal Injury and Abnormalities
ENST00000166244.8:C.2361C>T	1	22599020	ENSG00000070886	ENST00000166244.8	EPHA8	rs148170457	Glioma	Cosmic	18772396	Cancer
ENST00000400181.9:C.154C>T	1	23019750	ENSG00000004487	ENST00000400181.9	KDM1A	rs576500517	Upper Aerodigestive Tract Carcinoma	Cosmic	24952746	Cancer; Organismal Injury and Abnormalities
ENST00000400181.9:C.154C>T	1	23019750	ENSG00000004487	ENST00000400181.9	KDM1A	rs576500517	Upper Aerodigestive Tract Carcinoma	Cosmic	24952746	Cancer; Organismal Injury and Abnormalities
ENST00000400181.9:C.154C>T	1	23019750	ENSG00000004487	ENST00000400181.9	KDM1A	rs576500517	Upper Aerodigestive Tract Carcinoma	Cosmic	24952746	Cancer; Organismal Injury and Abnormalities
ENST00000617979.5:C.937C>A	1	23796202	ENSG00000117308	ENST00000617979.5	GALE	rs3180383	Udpglucose-4-Epimerase Deficiency	ClinVar		Congenital, Hereditary, and Neonatal Diseases and Abnormalities; Nutritional and Metabolic Diseases; Nervous System Diseases
ENST00000617979.5:C.937C>T	1	23796202	ENSG00000117308	ENST00000617979.5	GALE	rs3180383	Udpglucose-4-Epimerase Deficiency	ClinVar		Congenital, Hereditary, and Neonatal Diseases and Abnormalities; Nutritional and Metabolic Diseases; Nervous System Diseases
ENST00000617979.5:C.715C>T	1	23796777	ENSG00000117308	ENST00000617979.5	GALE	rs137853860	Udpglucose-4-Epimerase Deficiency	ClinVar		Congenital, Hereditary, and Neonatal Diseases and Abnormalities; Nutritional and Metabolic Diseases; Nervous System Diseases
ENST00000617979.5:C.447C>G	1	23797776	ENSG00000117308	ENST00000617979.5	GALE	rs571625657	Udpglucose-4-Epimerase Deficiency	ClinVar		Congenital, Hereditary, and Neonatal Diseases and Abnormalities; Nutritional and Metabolic Diseases; Nervous System Diseases
ENST00000617979.5:C.447C>T	1	23797776	ENSG00000117308	ENST00000617979.5	GALE	rs571625657	Udpglucose-4-Epimerase Deficiency	ClinVar		Congenital, Hereditary, and Neonatal Diseases and Abnormalities; Nutritional and Metabolic Diseases; Nervous System Diseases
ENST00000374490.8:C.708C>G	1	23808177	ENSG00000117305	ENST00000374490.8	HMGCL	rs886046312	Deficiency Of Hydroxymethylglutaryl-Coa Lyase	ClinVar		Congenital, Hereditary, and Neonatal Diseases and Abnormalities; Nutritional and Metabolic Diseases
ENST00000374490.8:C.708C>T	1	23808177	ENSG00000117305	ENST00000374490.8	HMGCL	rs886046312	Deficiency Of Hydroxymethylglutaryl-Coa Lyase	ClinVar		Congenital, Hereditary, and Neonatal Diseases and Abnormalities; Nutritional and Metabolic Diseases
ENST00000374490.8:C.630C>T	1	23808255	ENSG00000117305	ENST00000374490.8	HMGCL	rs886046313	Deficiency Of Hydroxymethylglutaryl-Coa Lyase	ClinVar		Congenital, Hereditary, and Neonatal Diseases and Abnormalities; Nutritional and Metabolic Diseases
ENST00000374490.8:C.594C>T	1	23808291	ENSG00000117305	ENST00000374490.8	HMGCL	rs139799938	Deficiency Of Hydroxymethylglutaryl-Coa Lyase	ClinVar		Congenital, Hereditary, and Neonatal Diseases and Abnormalities; Nutritional and Metabolic Diseases
ENST00000374490.8:C.501C>G	1	23810796	ENSG00000117305	ENST00000374490.8	HMGCL	rs200189529	Deficiency Of Hydroxymethylglutaryl-Coa Lyase	ClinVar		Congenital, Hereditary, and Neonatal Diseases and Abnormalities; Nutritional and Metabolic Diseases
ENST00000374490.8:C.501C>T	1	23810796	ENSG00000117305	ENST00000374490.8	HMGCL	rs200189529	Deficiency Of Hydroxymethylglutaryl-Coa Lyase	ClinVar		Congenital, Hereditary, and Neonatal Diseases and Abnormalities; Nutritional and Metabolic Diseases
ENST00000374490.8:C.493C>T	1	23814194	ENSG00000117305	ENST00000374490.8	HMGCL	rs764039230	Deficiency Of Hydroxymethylglutaryl-Coa Lyase	ClinVar		Congenital, Hereditary, and Neonatal Diseases and Abnormalities; Nutritional and Metabolic Diseases
ENST00000374490.8:C.31C>T	1	23825385	ENSG00000117305	ENST00000374490.8	HMGCL	rs1212444447	Deficiency Of Hydroxymethylglutaryl-Coa Lyase	ClinVar		Congenital, Hereditary, and Neonatal Diseases and Abnormalities; Nutritional and Metabolic Diseases
ENST00000374490.8:C.31C>T	1	23825385	ENSG00000117305	ENST00000374490.8	HMGCL	rs1212444447	Inborn Genetic Diseases	ClinVar		Other Diseases
ENST00000374479.4:C.1279C>T	1	23845837	ENSG00000179163	ENST00000374479.4	FUCA1	rs118204450	Fucosidosis	ClinVar		Congenital, Hereditary, and Neonatal Diseases and Abnormalities; Nutritional and Metabolic Diseases; Nervous System Diseases
ENST00000374479.4:C.1148C>T	1	23848661	ENSG00000179163	ENST00000374479.4	FUCA1	rs114490852	Fucosidosis	ClinVar		Congenital, Hereditary, and Neonatal Diseases and Abnormalities; Nutritional and Metabolic Diseases; Nervous System Diseases
ENST00000374479.4:C.648C>A	1	23863148	ENSG00000179163	ENST00000374479.4	FUCA1	rs80358198	Fucosidosis	ClinVar		Congenital, Hereditary, and Neonatal Diseases and Abnormalities; Nutritional and Metabolic Diseases; Nervous System Diseases
ENST00000374479.4:C.648C>T	1	23863148	ENSG00000179163	ENST00000374479.4	FUCA1	rs80358198	Fucosidosis	ClinVar		Congenital, Hereditary, and Neonatal Diseases and Abnormalities; Nutritional and Metabolic Diseases; Nervous System Diseases
ENST00000374479.4:C.244C>T	1	23868043	ENSG00000179163	ENST00000374479.4	FUCA1	rs80358196	Fucosidosis	ClinVar		Congenital, Hereditary, and Neonatal Diseases and Abnormalities; Nutritional and Metabolic Diseases; Nervous System Diseases
ENST00000374338.5:C.423C>G	1	25557231	ENSG00000157978	ENST00000374338.5	LDLRAP1	rs140170877	Familial Hypercholesterolemia 1	ClinVar		Congenital, Hereditary, and Neonatal Diseases and Abnormalities; Nutritional and Metabolic Diseases
ENST00000374338.5:C.423C>T	1	25557231	ENSG00000157978	ENST00000374338.5	LDLRAP1	rs140170877	Familial Hypercholesterolemia 1	ClinVar		Congenital, Hereditary, and Neonatal Diseases and Abnormalities; Nutritional and Metabolic Diseases
ENST00000374338.5:C.480C>T	1	25562664	ENSG00000157978	ENST00000374338.5	LDLRAP1	rs1057515463	Familial Hypercholesterolemia 1	ClinVar		Congenital, Hereditary, and Neonatal Diseases and Abnormalities; Nutritional and Metabolic Diseases
ENST00000374338.5:C.653C>T	1	25563697	ENSG00000157978	ENST00000374338.5	LDLRAP1	rs114583297	Familial Hypercholesterolemia 4	ClinVar		Congenital, Hereditary, and Neonatal Diseases and Abnormalities; Nutritional and Metabolic Diseases
ENST00000374338.5:C.672C>T	1	25563716	ENSG00000157978	ENST00000374338.5	LDLRAP1	rs41291054	Familial Hypercholesterolemia 1	ClinVar		Congenital, Hereditary, and Neonatal Diseases and Abnormalities; Nutritional and Metabolic Diseases
ENST00000374338.5:C.710C>T	1	25563754	ENSG00000157978	ENST00000374338.5	LDLRAP1	rs746229586	Familial Hypercholesterolemia 4	ClinVar		Congenital, Hereditary, and Neonatal Diseases and Abnormalities; Nutritional and Metabolic Diseases
ENST00000374338.5:C.861C>T	1	25566926	ENSG00000157978	ENST00000374338.5	LDLRAP1	rs767867837	Familial Hypercholesterolemia 1	ClinVar		Congenital, Hereditary, and Neonatal Diseases and Abnormalities; Nutritional and Metabolic Diseases
ENST00000360009.6:C.292C>G	1	26442842	ENSG00000117682	ENST00000360009.6	DHDDS	rs754564043	Retinitis Pigmentosa	ClinVar		Congenital, Hereditary, and Neonatal Diseases and Abnormalities; Eye Diseases
ENST00000360009.6:C.292C>T	1	26442842	ENSG00000117682	ENST00000360009.6	DHDDS	rs754564043	Retinitis Pigmentosa	ClinVar		Congenital, Hereditary, and Neonatal Diseases and Abnormalities; Eye Diseases
ENST00000373836.4:C.723C>G	1	28466638	ENSG00000204138	ENST00000373836.4	PHACTR4	rs61748637	Pulse Pressure	GWAS	30578418	Other Diseases
ENST00000421922.6:C.330C>T	1	32204044	ENSG00000160050	ENST00000421922.6	CCDC28B	rs41263993	Bardet-Biedl Syndrome	ClinVar		Congenital, Hereditary, and Neonatal Diseases and Abnormalities; Eye Diseases; Nervous System Diseases
ENST00000421922.6:C.330C>T	1	32204044	ENSG00000160050	ENST00000421922.6	CCDC28B	rs41263993	Bardet-Biedl Syndrome 1	ClinVar		Congenital, Hereditary, and Neonatal Diseases and Abnormalities; Eye Diseases; Nervous System Diseases
ENST00000373548.8:C.1291C>T	1	32332161	ENSG00000116478	ENST00000373548.8	HDAC1	rs1412932910	Lung Carcinoma	Cosmic	20668451	Cancer; Organismal Injury and Abnormalities; Respiratory Diseases
ENST00000373477.9:C.1275C>T	1	32780144	ENSG00000134684	ENST00000373477.9	YARS1	rs778718842	Charcot-Marie-Tooth	ClinVar		Nervous System Diseases; Congenital, Hereditary, and Neonatal Diseases and Abnormalities
ENST00000373477.9:C.1198C>T	1	32780221	ENSG00000134684	ENST00000373477.9	YARS1	rs1179946635	Charcot-Marie-Tooth Disease	ClinVar		Nervous System Diseases; Congenital, Hereditary, and Neonatal Diseases and Abnormalities
ENST00000373477.9:C.1198C>T	1	32780221	ENSG00000134684	ENST00000373477.9	YARS1	rs1179946635	Dominant Intermediate C	ClinVar		Congenital, Hereditary, and Neonatal Diseases and Abnormalities; Nervous System Diseases
ENST00000373477.9:C.1179C>T	1	32780240	ENSG00000134684	ENST00000373477.9	YARS1	rs373909518	Charcot-Marie-Tooth Disease	ClinVar		Nervous System Diseases; Congenital, Hereditary, and Neonatal Diseases and Abnormalities
ENST00000373477.9:C.1179C>T	1	32780240	ENSG00000134684	ENST00000373477.9	YARS1	rs373909518	Dominant Intermediate C	ClinVar		Congenital, Hereditary, and Neonatal Diseases and Abnormalities; Nervous System Diseases
ENST00000373477.9:C.414C>T	1	32806578	ENSG00000134684	ENST00000373477.9	YARS1	rs762551221	Charcot-Marie-Tooth	ClinVar		Nervous System Diseases; Congenital, Hereditary, and Neonatal Diseases and Abnormalities
ENST00000616395.4:C.208C>T	1	36139776	ENSG00000054116	ENST00000616395.4	TRAPPC3	rs751375244	Bardet-Biedl Syndrome	ClinVar		Congenital, Hereditary, and Neonatal Diseases and Abnormalities; Eye Diseases; Nervous System Diseases
ENST00000373026.5:C.152C>T	1	37945756	ENSG00000204084	ENST00000373026.5	INPP5B	rs773387490	Dent Disease 2	ClinVar		Congenital, Hereditary, and Neonatal Diseases and Abnormalities; Reproductive System Diseases; Male Urogenital Diseases
ENST00000373026.5:C.135C>T	1	37945773	ENSG00000204084	ENST00000373026.5	INPP5B	rs871524	Pulse Pressure	GWAS	28739976	Other Diseases
ENST00000373026.5:C.135C>T	1	37945773	ENSG00000204084	ENST00000373026.5	INPP5B	rs871524	Pulse Pressure	GWAS	28739976	Other Diseases
ENST00000641471.1:C.543C>A	1	40089490	ENSG00000131238	ENST00000641471.1	PPT1	rs386833648	Ceroid Lipofuscinosis Neuronal 1	ClinVar		Congenital, Hereditary, and Neonatal Diseases and Abnormalities; Nutritional and Metabolic Diseases; Nervous System Diseases
ENST00000641471.1:C.543C>T	1	40089490	ENSG00000131238	ENST00000641471.1	PPT1	rs386833648	Ceroid Lipofuscinosis Neuronal 1	ClinVar		Congenital, Hereditary, and Neonatal Diseases and Abnormalities; Nutritional and Metabolic Diseases; Nervous System Diseases
ENST00000641471.1:C.532C>A	1	40089501	ENSG00000131238	ENST00000641471.1	PPT1	rs775899980	Ceroid Lipofuscinosis Neuronal 1	ClinVar		Congenital, Hereditary, and Neonatal Diseases and Abnormalities; Nutritional and Metabolic Diseases; Nervous System Diseases
ENST00000641471.1:C.312C>T	1	40092407	ENSG00000131238	ENST00000641471.1	PPT1	rs1477732757	Ceroid Lipofuscinosis Neuronal 1	ClinVar		Congenital, Hereditary, and Neonatal Diseases and Abnormalities; Nutritional and Metabolic Diseases; Nervous System Diseases
ENST00000641471.1:C.59C>T	1	40097180	ENSG00000131238	ENST00000641471.1	PPT1	rs1187613034	Ceroid Lipofuscinosis Neuronal 1	ClinVar		Congenital, Hereditary, and Neonatal Diseases and Abnormalities; Nutritional and Metabolic Diseases; Nervous System Diseases
ENST00000372748.8:C.1918C>T	1	40301334	ENSG00000049089	ENST00000372748.8	COL9A2	rs747162216	Col9a2-Related Disorders	ClinVar		Other Diseases
ENST00000372748.8:C.1041C>T	1	40306155	ENSG00000049089	ENST00000372748.8	COL9A2	rs138882727	Multiple Epiphyseal Dysplasia	ClinVar		Musculoskeletal Diseases; Congenital, Hereditary, and Neonatal Diseases and Abnormalities
ENST00000372748.8:C.1041C>T	1	40306155	ENSG00000049089	ENST00000372748.8	COL9A2	rs138882727	Stickler Syndrome	ClinVar		Pathological Conditions, Signs and Symptoms; Congenital, Hereditary, and Neonatal Diseases and Abnormalities; Eye Diseases; Musculoskeletal Diseases
ENST00000372748.8:C.1003C>G	1	40307451	ENSG00000049089	ENST00000372748.8	COL9A2	rs2228567	Multiple Epiphyseal Dysplasia	ClinVar		Musculoskeletal Diseases; Congenital, Hereditary, and Neonatal Diseases and Abnormalities
ENST00000372748.8:C.1003C>G	1	40307451	ENSG00000049089	ENST00000372748.8	COL9A2	rs2228567	Stickler Syndrome	ClinVar		Pathological Conditions, Signs and Symptoms; Congenital, Hereditary, and Neonatal Diseases and Abnormalities; Eye Diseases; Musculoskeletal Diseases
ENST00000372748.8:C.1003C>T	1	40307451	ENSG00000049089	ENST00000372748.8	COL9A2	rs2228567	Multiple Epiphyseal Dysplasia	ClinVar		Musculoskeletal Diseases; Congenital, Hereditary, and Neonatal Diseases and Abnormalities
ENST00000372748.8:C.1003C>T	1	40307451	ENSG00000049089	ENST00000372748.8	COL9A2	rs2228567	Stickler Syndrome	ClinVar		Pathological Conditions, Signs and Symptoms; Congenital, Hereditary, and Neonatal Diseases and Abnormalities; Eye Diseases; Musculoskeletal Diseases
ENST00000372748.8:C.741C>A	1	40310162	ENSG00000049089	ENST00000372748.8	COL9A2	rs747133313	Multiple Epiphyseal Dysplasia	ClinVar		Musculoskeletal Diseases; Congenital, Hereditary, and Neonatal Diseases and Abnormalities
ENST00000372748.8:C.741C>A	1	40310162	ENSG00000049089	ENST00000372748.8	COL9A2	rs747133313	Stickler Syndrome	ClinVar		Pathological Conditions, Signs and Symptoms; Congenital, Hereditary, and Neonatal Diseases and Abnormalities; Eye Diseases; Musculoskeletal Diseases
ENST00000372748.8:C.737C>T	1	40310265	ENSG00000049089	ENST00000372748.8	COL9A2	rs2228565	Multiple Epiphyseal Dysplasia	ClinVar		Musculoskeletal Diseases; Congenital, Hereditary, and Neonatal Diseases and Abnormalities
ENST00000372748.8:C.737C>T	1	40310265	ENSG00000049089	ENST00000372748.8	COL9A2	rs2228565	Stickler Syndrome	ClinVar		Pathological Conditions, Signs and Symptoms; Congenital, Hereditary, and Neonatal Diseases and Abnormalities; Eye Diseases; Musculoskeletal Diseases
ENST00000347132.10:C.648C>T	1	40818620	ENSG00000117013	ENST00000347132.10	KCNQ4	rs80358269	Dfna 2 Nonsyndromic Hearing Loss	ClinVar		Pathological Conditions, Signs and Symptoms; Nervous System Diseases; Otorhinolaryngologic Diseases
ENST00000650070.2:C.939C>G	1	40997460	ENSG00000171793	ENST00000650070.2	CTPS1	rs1003752907	Immunodeficiency 24	ClinVar		Immune System Diseases
ENST00000650070.2:C.1280C>T	1	41006078	ENSG00000171793	ENST00000650070.2	CTPS1	rs768930904	Immunodeficiency 24	ClinVar		Immune System Diseases
ENST00000426263.10:C.1437C>T	1	42927083	ENSG00000117394	ENST00000426263.10	SLC2A1	rs146879902	Dystonia	ClinVar		Nervous System Diseases; Pathological Conditions, Signs and Symptoms
ENST00000426263.10:C.1437C>T	1	42927083	ENSG00000117394	ENST00000426263.10	SLC2A1	rs146879902	Glucose Transporter Type 1 Deficiency Syndrome	ClinVar		Congenital, Hereditary, and Neonatal Diseases and Abnormalities; Nutritional and Metabolic Diseases
ENST00000426263.10:C.1170C>A	1	42927713	ENSG00000117394	ENST00000426263.10	SLC2A1	rs2236574	Dystonia	ClinVar		Nervous System Diseases; Pathological Conditions, Signs and Symptoms
ENST00000426263.10:C.1170C>A	1	42927713	ENSG00000117394	ENST00000426263.10	SLC2A1	rs2236574	Glucose Transporter Type 1 Deficiency Syndrome	ClinVar		Congenital, Hereditary, and Neonatal Diseases and Abnormalities; Nutritional and Metabolic Diseases
ENST00000426263.10:C.1170C>A	1	42927713	ENSG00000117394	ENST00000426263.10	SLC2A1	rs2236574	History Of Neurodevelopmental Disorder	ClinVar		Other Diseases
ENST00000426263.10:C.1170C>T	1	42927713	ENSG00000117394	ENST00000426263.10	SLC2A1	rs2236574	Dystonia	ClinVar		Nervous System Diseases; Pathological Conditions, Signs and Symptoms
ENST00000426263.10:C.1170C>T	1	42927713	ENSG00000117394	ENST00000426263.10	SLC2A1	rs2236574	Glucose Transporter Type 1 Deficiency Syndrome	ClinVar		Congenital, Hereditary, and Neonatal Diseases and Abnormalities; Nutritional and Metabolic Diseases
ENST00000426263.10:C.1170C>T	1	42927713	ENSG00000117394	ENST00000426263.10	SLC2A1	rs2236574	History Of Neurodevelopmental Disorder	ClinVar		Other Diseases
ENST00000426263.10:C.1155C>A	1	42927728	ENSG00000117394	ENST00000426263.10	SLC2A1	rs76860965	History Of Neurodevelopmental Disorder	ClinVar		Other Diseases
ENST00000426263.10:C.1155C>T	1	42927728	ENSG00000117394	ENST00000426263.10	SLC2A1	rs76860965	History Of Neurodevelopmental Disorder	ClinVar		Other Diseases
ENST00000426263.10:C.1034C>T	1	42928972	ENSG00000117394	ENST00000426263.10	SLC2A1	rs769943554	Autosomal Recessive	ClinVar		Nervous System Diseases
ENST00000426263.10:C.1034C>T	1	42928972	ENSG00000117394	ENST00000426263.10	SLC2A1	rs769943554	Dystonia	ClinVar		Nervous System Diseases; Pathological Conditions, Signs and Symptoms
ENST00000426263.10:C.1034C>T	1	42928972	ENSG00000117394	ENST00000426263.10	SLC2A1	rs769943554	Glucose Transporter Type 1 Deficiency Syndrome	ClinVar		Congenital, Hereditary, and Neonatal Diseases and Abnormalities; Nutritional and Metabolic Diseases
ENST00000426263.10:C.1034C>T	1	42928972	ENSG00000117394	ENST00000426263.10	SLC2A1	rs769943554	Glut1 Deficiency Syndrome 1	ClinVar		Congenital, Hereditary, and Neonatal Diseases and Abnormalities; Nutritional and Metabolic Diseases
ENST00000426263.10:C.1029C>T	1	42928977	ENSG00000117394	ENST00000426263.10	SLC2A1	rs773112021	Autosomal Recessive	ClinVar		Nervous System Diseases
ENST00000426263.10:C.1029C>T	1	42928977	ENSG00000117394	ENST00000426263.10	SLC2A1	rs773112021	Glut1 Deficiency Syndrome 1	ClinVar		Congenital, Hereditary, and Neonatal Diseases and Abnormalities; Nutritional and Metabolic Diseases
ENST00000426263.10:C.797C>G	1	42929663	ENSG00000117394	ENST00000426263.10	SLC2A1	rs574211861	Autosomal Recessive	ClinVar		Nervous System Diseases
ENST00000426263.10:C.797C>G	1	42929663	ENSG00000117394	ENST00000426263.10	SLC2A1	rs574211861	Glut1 Deficiency Syndrome 1	ClinVar		Congenital, Hereditary, and Neonatal Diseases and Abnormalities; Nutritional and Metabolic Diseases
ENST00000426263.10:C.790C>T	1	42929670	ENSG00000117394	ENST00000426263.10	SLC2A1	rs766376173	Autosomal Recessive	ClinVar		Nervous System Diseases
ENST00000426263.10:C.790C>T	1	42929670	ENSG00000117394	ENST00000426263.10	SLC2A1	rs766376173	Glut1 Deficiency Syndrome 1	ClinVar		Congenital, Hereditary, and Neonatal Diseases and Abnormalities; Nutritional and Metabolic Diseases
ENST00000426263.10:C.790C>T	1	42929670	ENSG00000117394	ENST00000426263.10	SLC2A1	rs766376173	History Of Neurodevelopmental Disorder	ClinVar		Other Diseases
ENST00000426263.10:C.777C>T	1	42929683	ENSG00000117394	ENST00000426263.10	SLC2A1	rs78388808	Dystonia	ClinVar		Nervous System Diseases; Pathological Conditions, Signs and Symptoms
ENST00000426263.10:C.777C>T	1	42929683	ENSG00000117394	ENST00000426263.10	SLC2A1	rs78388808	Glucose Transporter Type 1 Deficiency Syndrome	ClinVar		Congenital, Hereditary, and Neonatal Diseases and Abnormalities; Nutritional and Metabolic Diseases
ENST00000426263.10:C.777C>T	1	42929683	ENSG00000117394	ENST00000426263.10	SLC2A1	rs78388808	Glut1 Deficiency Syndrome 1	ClinVar		Congenital, Hereditary, and Neonatal Diseases and Abnormalities; Nutritional and Metabolic Diseases
ENST00000426263.10:C.724C>T	1	42929736	ENSG00000117394	ENST00000426263.10	SLC2A1	rs794729221	Glut1 Deficiency Syndrome 1	ClinVar		Congenital, Hereditary, and Neonatal Diseases and Abnormalities; Nutritional and Metabolic Diseases
ENST00000426263.10:C.724C>T	1	42929736	ENSG00000117394	ENST00000426263.10	SLC2A1	rs794729221	Intellectual Disability	ClinVar		Nervous System Diseases; Pathological Conditions, Signs and Symptoms; Behavior and Behavior Mechanisms; Behavior and Behavior Mechanisms
ENST00000426263.10:C.694C>T	1	42929766	ENSG00000117394	ENST00000426263.10	SLC2A1	rs387907313	Epilepsy	ClinVar		Nervous System Diseases
ENST00000426263.10:C.694C>T	1	42929766	ENSG00000117394	ENST00000426263.10	SLC2A1	rs387907313	Idiopathic Generalized	ClinVar		Nervous System Diseases
ENST00000426263.10:C.606C>G	1	42929946	ENSG00000117394	ENST00000426263.10	SLC2A1	rs779779804	History Of Neurodevelopmental Disorder	ClinVar		Other Diseases
ENST00000426263.10:C.606C>T	1	42929946	ENSG00000117394	ENST00000426263.10	SLC2A1	rs779779804	History Of Neurodevelopmental Disorder	ClinVar		Other Diseases
ENST00000426263.10:C.507C>T	1	42930635	ENSG00000117394	ENST00000426263.10	SLC2A1	rs115541691	History Of Neurodevelopmental Disorder	ClinVar		Other Diseases
ENST00000426263.10:C.495C>T	1	42930647	ENSG00000117394	ENST00000426263.10	SLC2A1	rs181115612	History Of Neurodevelopmental Disorder	ClinVar		Other Diseases
ENST00000426263.10:C.417C>T	1	42930725	ENSG00000117394	ENST00000426263.10	SLC2A1	rs144538918	Dystonia	ClinVar		Nervous System Diseases; Pathological Conditions, Signs and Symptoms
ENST00000426263.10:C.417C>T	1	42930725	ENSG00000117394	ENST00000426263.10	SLC2A1	rs144538918	Glucose Transporter Type 1 Deficiency Syndrome	ClinVar		Congenital, Hereditary, and Neonatal Diseases and Abnormalities; Nutritional and Metabolic Diseases
ENST00000426263.10:C.417C>T	1	42930725	ENSG00000117394	ENST00000426263.10	SLC2A1	rs144538918	History Of Neurodevelopmental Disorder	ClinVar		Other Diseases
ENST00000426263.10:C.399C>T	1	42930743	ENSG00000117394	ENST00000426263.10	SLC2A1	rs11537641	Dystonia	ClinVar		Nervous System Diseases; Pathological Conditions, Signs and Symptoms
ENST00000426263.10:C.399C>T	1	42930743	ENSG00000117394	ENST00000426263.10	SLC2A1	rs11537641	Glucose Transporter Type 1 Deficiency Syndrome	ClinVar		Congenital, Hereditary, and Neonatal Diseases and Abnormalities; Nutritional and Metabolic Diseases
ENST00000426263.10:C.399C>T	1	42930743	ENSG00000117394	ENST00000426263.10	SLC2A1	rs11537641	History Of Neurodevelopmental Disorder	ClinVar		Other Diseases
ENST00000426263.10:C.387C>G	1	42930755	ENSG00000117394	ENST00000426263.10	SLC2A1	rs751907207	Autosomal Recessive	ClinVar		Nervous System Diseases
ENST00000426263.10:C.387C>G	1	42930755	ENSG00000117394	ENST00000426263.10	SLC2A1	rs751907207	Glut1 Deficiency Syndrome 1	ClinVar		Congenital, Hereditary, and Neonatal Diseases and Abnormalities; Nutritional and Metabolic Diseases
ENST00000426263.10:C.387C>T	1	42930755	ENSG00000117394	ENST00000426263.10	SLC2A1	rs751907207	Autosomal Recessive	ClinVar		Nervous System Diseases
ENST00000426263.10:C.387C>T	1	42930755	ENSG00000117394	ENST00000426263.10	SLC2A1	rs751907207	Glut1 Deficiency Syndrome 1	ClinVar		Congenital, Hereditary, and Neonatal Diseases and Abnormalities; Nutritional and Metabolic Diseases
ENST00000426263.10:C.312C>G	1	42930830	ENSG00000117394	ENST00000426263.10	SLC2A1	rs76672402	Dystonia	ClinVar		Nervous System Diseases; Pathological Conditions, Signs and Symptoms
ENST00000426263.10:C.312C>G	1	42930830	ENSG00000117394	ENST00000426263.10	SLC2A1	rs76672402	Glucose Transporter Type 1 Deficiency Syndrome	ClinVar		Congenital, Hereditary, and Neonatal Diseases and Abnormalities; Nutritional and Metabolic Diseases
ENST00000426263.10:C.312C>G	1	42930830	ENSG00000117394	ENST00000426263.10	SLC2A1	rs76672402	Glut1 Deficiency Syndrome 2	ClinVar		Congenital, Hereditary, and Neonatal Diseases and Abnormalities; Nutritional and Metabolic Diseases
ENST00000426263.10:C.312C>T	1	42930830	ENSG00000117394	ENST00000426263.10	SLC2A1	rs76672402	Dystonia	ClinVar		Nervous System Diseases; Pathological Conditions, Signs and Symptoms
ENST00000426263.10:C.312C>T	1	42930830	ENSG00000117394	ENST00000426263.10	SLC2A1	rs76672402	Glucose Transporter Type 1 Deficiency Syndrome	ClinVar		Congenital, Hereditary, and Neonatal Diseases and Abnormalities; Nutritional and Metabolic Diseases
ENST00000426263.10:C.312C>T	1	42930830	ENSG00000117394	ENST00000426263.10	SLC2A1	rs76672402	Glut1 Deficiency Syndrome 2	ClinVar		Congenital, Hereditary, and Neonatal Diseases and Abnormalities; Nutritional and Metabolic Diseases
ENST00000426263.10:C.277C>A	1	42930865	ENSG00000117394	ENST00000426263.10	SLC2A1	rs267607061	Autosomal Recessive	ClinVar		Nervous System Diseases
ENST00000426263.10:C.277C>A	1	42930865	ENSG00000117394	ENST00000426263.10	SLC2A1	rs267607061	Glut1 Deficiency Syndrome 1	ClinVar		Congenital, Hereditary, and Neonatal Diseases and Abnormalities; Nutritional and Metabolic Diseases
ENST00000426263.10:C.277C>A	1	42930865	ENSG00000117394	ENST00000426263.10	SLC2A1	rs267607061	Glut1 Deficiency Syndrome 2	ClinVar		Congenital, Hereditary, and Neonatal Diseases and Abnormalities; Nutritional and Metabolic Diseases
ENST00000426263.10:C.277C>T	1	42930865	ENSG00000117394	ENST00000426263.10	SLC2A1	rs267607061	Autosomal Recessive	ClinVar		Nervous System Diseases
ENST00000426263.10:C.277C>T	1	42930865	ENSG00000117394	ENST00000426263.10	SLC2A1	rs267607061	Glut1 Deficiency Syndrome 1	ClinVar		Congenital, Hereditary, and Neonatal Diseases and Abnormalities; Nutritional and Metabolic Diseases
ENST00000426263.10:C.277C>T	1	42930865	ENSG00000117394	ENST00000426263.10	SLC2A1	rs267607061	Glut1 Deficiency Syndrome 2	ClinVar		Congenital, Hereditary, and Neonatal Diseases and Abnormalities; Nutritional and Metabolic Diseases
ENST00000426263.10:C.274C>A	1	42931047	ENSG00000117394	ENST00000426263.10	SLC2A1	rs202060209	Autosomal Recessive	ClinVar		Nervous System Diseases
ENST00000426263.10:C.274C>A	1	42931047	ENSG00000117394	ENST00000426263.10	SLC2A1	rs202060209	Dystonia	ClinVar		Nervous System Diseases; Pathological Conditions, Signs and Symptoms
ENST00000426263.10:C.274C>A	1	42931047	ENSG00000117394	ENST00000426263.10	SLC2A1	rs202060209	Glucose Transporter Type 1 Deficiency Syndrome	ClinVar		Congenital, Hereditary, and Neonatal Diseases and Abnormalities; Nutritional and Metabolic Diseases
ENST00000426263.10:C.274C>A	1	42931047	ENSG00000117394	ENST00000426263.10	SLC2A1	rs202060209	Glut1 Deficiency Syndrome 1	ClinVar		Congenital, Hereditary, and Neonatal Diseases and Abnormalities; Nutritional and Metabolic Diseases
ENST00000426263.10:C.274C>A	1	42931047	ENSG00000117394	ENST00000426263.10	SLC2A1	rs202060209	Glut1 Deficiency Syndrome 1	ClinVar		Congenital, Hereditary, and Neonatal Diseases and Abnormalities; Nutritional and Metabolic Diseases
ENST00000426263.10:C.274C>A	1	42931047	ENSG00000117394	ENST00000426263.10	SLC2A1	rs202060209	Glut1 Deficiency Syndrome 2	ClinVar		Congenital, Hereditary, and Neonatal Diseases and Abnormalities; Nutritional and Metabolic Diseases
ENST00000426263.10:C.274C>A	1	42931047	ENSG00000117394	ENST00000426263.10	SLC2A1	rs202060209	Intellectual Disability	ClinVar		Nervous System Diseases; Pathological Conditions, Signs and Symptoms; Behavior and Behavior Mechanisms; Behavior and Behavior Mechanisms
ENST00000426263.10:C.274C>T	1	42931047	ENSG00000117394	ENST00000426263.10	SLC2A1	rs202060209	Autosomal Recessive	ClinVar		Nervous System Diseases
ENST00000426263.10:C.274C>T	1	42931047	ENSG00000117394	ENST00000426263.10	SLC2A1	rs202060209	Dystonia	ClinVar		Nervous System Diseases; Pathological Conditions, Signs and Symptoms
ENST00000426263.10:C.274C>T	1	42931047	ENSG00000117394	ENST00000426263.10	SLC2A1	rs202060209	Glucose Transporter Type 1 Deficiency Syndrome	ClinVar		Congenital, Hereditary, and Neonatal Diseases and Abnormalities; Nutritional and Metabolic Diseases
ENST00000426263.10:C.274C>T	1	42931047	ENSG00000117394	ENST00000426263.10	SLC2A1	rs202060209	Glut1 Deficiency Syndrome 1	ClinVar		Congenital, Hereditary, and Neonatal Diseases and Abnormalities; Nutritional and Metabolic Diseases
ENST00000426263.10:C.274C>T	1	42931047	ENSG00000117394	ENST00000426263.10	SLC2A1	rs202060209	Glut1 Deficiency Syndrome 1	ClinVar		Congenital, Hereditary, and Neonatal Diseases and Abnormalities; Nutritional and Metabolic Diseases
ENST00000426263.10:C.274C>T	1	42931047	ENSG00000117394	ENST00000426263.10	SLC2A1	rs202060209	Glut1 Deficiency Syndrome 2	ClinVar		Congenital, Hereditary, and Neonatal Diseases and Abnormalities; Nutritional and Metabolic Diseases
ENST00000426263.10:C.274C>T	1	42931047	ENSG00000117394	ENST00000426263.10	SLC2A1	rs202060209	Intellectual Disability	ClinVar		Nervous System Diseases; Pathological Conditions, Signs and Symptoms; Behavior and Behavior Mechanisms; Behavior and Behavior Mechanisms
ENST00000426263.10:C.192C>G	1	42931129	ENSG00000117394	ENST00000426263.10	SLC2A1	rs762583668	Dystonia 9	ClinVar		Nervous System Diseases; Pathological Conditions, Signs and Symptoms
ENST00000426263.10:C.192C>G	1	42931129	ENSG00000117394	ENST00000426263.10	SLC2A1	rs762583668	Epilepsy	ClinVar		Nervous System Diseases
ENST00000426263.10:C.192C>G	1	42931129	ENSG00000117394	ENST00000426263.10	SLC2A1	rs762583668	Glut1 Deficiency Syndrome 1	ClinVar		Congenital, Hereditary, and Neonatal Diseases and Abnormalities; Nutritional and Metabolic Diseases
ENST00000426263.10:C.192C>G	1	42931129	ENSG00000117394	ENST00000426263.10	SLC2A1	rs762583668	Glut1 Deficiency Syndrome 2	ClinVar		Congenital, Hereditary, and Neonatal Diseases and Abnormalities; Nutritional and Metabolic Diseases
ENST00000426263.10:C.192C>G	1	42931129	ENSG00000117394	ENST00000426263.10	SLC2A1	rs762583668	Stomatin-Deficient Cryohydrocytosis With Neurologic Defects	ClinVar		Pathological Conditions, Signs and Symptoms; Gastrointestinal Diseases; Nutritional and Metabolic Diseases; Eye Diseases; Nervous System Diseases; Behavior and Behavior Mechanisms; Behavior and Behavior Mechanisms
ENST00000426263.10:C.172C>T	1	42931149	ENSG00000117394	ENST00000426263.10	SLC2A1	rs765479065	Autosomal Recessive	ClinVar		Nervous System Diseases
ENST00000426263.10:C.172C>T	1	42931149	ENSG00000117394	ENST00000426263.10	SLC2A1	rs765479065	Glut1 Deficiency Syndrome 1	ClinVar		Congenital, Hereditary, and Neonatal Diseases and Abnormalities; Nutritional and Metabolic Diseases
ENST00000426263.10:C.172C>T	1	42931149	ENSG00000117394	ENST00000426263.10	SLC2A1	rs765479065	History Of Neurodevelopmental Disorder	ClinVar		Other Diseases
ENST00000426263.10:C.136C>G	1	42931185	ENSG00000117394	ENST00000426263.10	SLC2A1	rs754791604	Autosomal Recessive	ClinVar		Nervous System Diseases
ENST00000426263.10:C.136C>G	1	42931185	ENSG00000117394	ENST00000426263.10	SLC2A1	rs754791604	Glut1 Deficiency Syndrome 1	ClinVar		Congenital, Hereditary, and Neonatal Diseases and Abnormalities; Nutritional and Metabolic Diseases
ENST00000426263.10:C.45C>G	1	42943295	ENSG00000117394	ENST00000426263.10	SLC2A1	rs1385129	Dystonia	ClinVar		Nervous System Diseases; Pathological Conditions, Signs and Symptoms
ENST00000426263.10:C.45C>G	1	42943295	ENSG00000117394	ENST00000426263.10	SLC2A1	rs1385129	Glucose Transporter Type 1 Deficiency Syndrome	ClinVar		Congenital, Hereditary, and Neonatal Diseases and Abnormalities; Nutritional and Metabolic Diseases
ENST00000426263.10:C.45C>G	1	42943295	ENSG00000117394	ENST00000426263.10	SLC2A1	rs1385129	Glut1 Deficiency Syndrome 1	ClinVar		Congenital, Hereditary, and Neonatal Diseases and Abnormalities; Nutritional and Metabolic Diseases
ENST00000426263.10:C.45C>G	1	42943295	ENSG00000117394	ENST00000426263.10	SLC2A1	rs1385129	History Of Neurodevelopmental Disorder	ClinVar		Other Diseases
ENST00000426263.10:C.45C>T	1	42943295	ENSG00000117394	ENST00000426263.10	SLC2A1	rs1385129	Dystonia	ClinVar		Nervous System Diseases; Pathological Conditions, Signs and Symptoms
ENST00000426263.10:C.45C>T	1	42943295	ENSG00000117394	ENST00000426263.10	SLC2A1	rs1385129	Glucose Transporter Type 1 Deficiency Syndrome	ClinVar		Congenital, Hereditary, and Neonatal Diseases and Abnormalities; Nutritional and Metabolic Diseases
ENST00000426263.10:C.45C>T	1	42943295	ENSG00000117394	ENST00000426263.10	SLC2A1	rs1385129	Glut1 Deficiency Syndrome 1	ClinVar		Congenital, Hereditary, and Neonatal Diseases and Abnormalities; Nutritional and Metabolic Diseases
ENST00000426263.10:C.45C>T	1	42943295	ENSG00000117394	ENST00000426263.10	SLC2A1	rs1385129	History Of Neurodevelopmental Disorder	ClinVar		Other Diseases
ENST00000372470.9:C.209C>T	1	43338228	ENSG00000117400	ENST00000372470.9	MPL	rs61754776	Congenital Amegakaryocytic Thrombocytopenia	ClinVar		Hematological Diseases; Congenital, Hereditary, and Neonatal Diseases and Abnormalities
ENST00000372470.9:C.317C>G	1	43338646	ENSG00000117400	ENST00000372470.9	MPL	rs750046020	Congenital Amegakaryocytic Thrombocytopenia	ClinVar		Hematological Diseases; Congenital, Hereditary, and Neonatal Diseases and Abnormalities
ENST00000372470.9:C.317C>G	1	43338646	ENSG00000117400	ENST00000372470.9	MPL	rs750046020	Essential Thrombocytemia	ClinVar		Other Diseases
ENST00000372470.9:C.317C>T	1	43338646	ENSG00000117400	ENST00000372470.9	MPL	rs750046020	Congenital Amegakaryocytic Thrombocytopenia	ClinVar		Hematological Diseases; Congenital, Hereditary, and Neonatal Diseases and Abnormalities
ENST00000372470.9:C.317C>T	1	43338646	ENSG00000117400	ENST00000372470.9	MPL	rs750046020	Essential Thrombocytemia	ClinVar		Other Diseases
ENST00000372470.9:C.961C>T	1	43340494	ENSG00000117400	ENST00000372470.9	MPL	rs566429212	Haemangioblastoma	Cosmic	25589003	Cancer
ENST00000372470.9:C.961C>T	1	43340494	ENSG00000117400	ENST00000372470.9	MPL	rs566429212	Haemangioblastoma	Cosmic	25589003	Cancer
ENST00000372470.9:C.1168C>T	1	43346794	ENSG00000117400	ENST00000372470.9	MPL	rs373621350	Endometrium Carcinoma	Cosmic	28481359	Cancer; Organismal Injury and Abnormalities; Reproductive System Diseases
ENST00000372470.9:C.1168C>T	1	43346794	ENSG00000117400	ENST00000372470.9	MPL	rs373621350	Endometrium Carcinoma	Cosmic	28481359	Cancer; Organismal Injury and Abnormalities; Reproductive System Diseases
ENST00000372470.9:C.1168C>T	1	43346794	ENSG00000117400	ENST00000372470.9	MPL	rs373621350	Lung Carcinoma	Cosmic	28481359	Cancer; Organismal Injury and Abnormalities; Respiratory Diseases
ENST00000372470.9:C.1168C>T	1	43346794	ENSG00000117400	ENST00000372470.9	MPL	rs373621350	Lung Carcinoma	Cosmic	28481359	Cancer; Organismal Injury and Abnormalities; Respiratory Diseases
ENST00000372470.9:C.1238C>T	1	43346864	ENSG00000117400	ENST00000372470.9	MPL	rs886046350	Congenital Amegakaryocytic Thrombocytopenia	ClinVar		Hematological Diseases; Congenital, Hereditary, and Neonatal Diseases and Abnormalities
ENST00000372470.9:C.1238C>T	1	43346864	ENSG00000117400	ENST00000372470.9	MPL	rs886046350	Thrombocythemia 1	ClinVar		Other Diseases
ENST00000372470.9:C.1467C>G	1	43349001	ENSG00000117400	ENST00000372470.9	MPL	rs759161511	Congenital Amegakaryocytic Thrombocytopenia	ClinVar		Hematological Diseases; Congenital, Hereditary, and Neonatal Diseases and Abnormalities
ENST00000372470.9:C.1467C>G	1	43349001	ENSG00000117400	ENST00000372470.9	MPL	rs759161511	Thrombocythemia 1	ClinVar		Other Diseases
ENST00000372470.9:C.1467C>T	1	43349001	ENSG00000117400	ENST00000372470.9	MPL	rs759161511	Congenital Amegakaryocytic Thrombocytopenia	ClinVar		Hematological Diseases; Congenital, Hereditary, and Neonatal Diseases and Abnormalities
ENST00000372470.9:C.1467C>T	1	43349001	ENSG00000117400	ENST00000372470.9	MPL	rs759161511	Thrombocythemia 1	ClinVar		Other Diseases
ENST00000372470.9:C.1774C>T	1	43352638	ENSG00000117400	ENST00000372470.9	MPL	rs755447085	Haematopoietic Neoplasm	Cosmic	26648538	Cancer; Hematological Diseases
ENST00000372470.9:C.1774C>T	1	43352638	ENSG00000117400	ENST00000372470.9	MPL	rs755447085	Haematopoietic Neoplasm	Cosmic	26648538	Cancer; Hematological Diseases
ENST00000372470.9:C.1774C>T	1	43352638	ENSG00000117400	ENST00000372470.9	MPL	rs755447085	Mpl-Related Disorders	ClinVar		Other Diseases
ENST00000645034.1:C.630C>T	1	43899613	ENSG00000126091	ENST00000645034.1	ST3GAL3	rs763641682	History Of Neurodevelopmental Disorder	ClinVar		Other Diseases
ENST00000645034.1:C.636C>T	1	43899619	ENSG00000126091	ENST00000645034.1	ST3GAL3	rs12140044	History Of Neurodevelopmental Disorder	ClinVar		Other Diseases
ENST00000645034.1:C.660C>T	1	43899643	ENSG00000126091	ENST00000645034.1	ST3GAL3	rs201204481	History Of Neurodevelopmental Disorder	ClinVar		Other Diseases
ENST00000360584.6:C.1051C>T	1	44002538	ENSG00000196517	ENST00000360584.6	SLC6A9	rs201437896	Glycine Encephalopathy With Normal Serum Glycine	ClinVar		Other Diseases
ENST00000360403.7:C.1287C>T	1	44857723	ENSG00000070785	ENST00000360403.7	EIF2B3	rs886046358	Leukoencephalopathy With Vanishing White Matter	ClinVar		Other Diseases
ENST00000360403.7:C.633C>T	1	44897378	ENSG00000070785	ENST00000360403.7	EIF2B3	rs139526549	Leukoencephalopathy With Vanishing White Matter	ClinVar		Other Diseases
ENST00000246337.9:C.738C>T	1	45014540	ENSG00000126088	ENST00000246337.9	UROD	rs757178659	Porphyria Cutanea Tarda	ClinVar		Congenital, Hereditary, and Neonatal Diseases and Abnormalities; Gastrointestinal Diseases; Nutritional and Metabolic Diseases; Dermatological Diseases and Conditions
ENST00000372098.7:C.1599C>T	1	45329348	ENSG00000132781	ENST00000372098.7	MUTYH	rs779326923	Hereditary Cancer-Predisposing Syndrome	ClinVar		Other Diseases
ENST00000372098.7:C.1538C>T	1	45329409	ENSG00000132781	ENST00000372098.7	MUTYH	rs587778542	Hereditary Cancer-Predisposing Syndrome	ClinVar		Other Diseases
ENST00000372098.7:C.1538C>T	1	45329409	ENSG00000132781	ENST00000372098.7	MUTYH	rs587778542	Myh-Associated Polyposis	ClinVar		Congenital, Hereditary, and Neonatal Diseases and Abnormalities; Cancer
ENST00000372098.7:C.1533C>T	1	45329414	ENSG00000132781	ENST00000372098.7	MUTYH	rs1000260695	Hereditary Cancer-Predisposing Syndrome	ClinVar		Other Diseases
ENST00000372098.7:C.1533C>T	1	45329414	ENSG00000132781	ENST00000372098.7	MUTYH	rs1000260695	Myh-Associated Polyposis	ClinVar		Congenital, Hereditary, and Neonatal Diseases and Abnormalities; Cancer
ENST00000372098.7:C.1455C>G	1	45331194	ENSG00000132781	ENST00000372098.7	MUTYH	rs373973053	Hereditary Cancer-Predisposing Syndrome	ClinVar		Other Diseases
ENST00000372098.7:C.1455C>T	1	45331194	ENSG00000132781	ENST00000372098.7	MUTYH	rs373973053	Hereditary Cancer-Predisposing Syndrome	ClinVar		Other Diseases
ENST00000372098.7:C.1452C>T	1	45331197	ENSG00000132781	ENST00000372098.7	MUTYH	rs876658316	Hereditary Cancer-Predisposing Syndrome	ClinVar		Other Diseases
ENST00000372098.7:C.1440C>G	1	45331209	ENSG00000132781	ENST00000372098.7	MUTYH	rs150269172	Hereditary Cancer-Predisposing Syndrome	ClinVar		Other Diseases
ENST00000372098.7:C.1440C>T	1	45331209	ENSG00000132781	ENST00000372098.7	MUTYH	rs150269172	Hereditary Cancer-Predisposing Syndrome	ClinVar		Other Diseases
ENST00000372098.7:C.1395C>A	1	45331254	ENSG00000132781	ENST00000372098.7	MUTYH	rs746668146	Hereditary Cancer-Predisposing Syndrome	ClinVar		Other Diseases
ENST00000372098.7:C.1395C>G	1	45331254	ENSG00000132781	ENST00000372098.7	MUTYH	rs746668146	Hereditary Cancer-Predisposing Syndrome	ClinVar		Other Diseases
ENST00000372098.7:C.1395C>T	1	45331254	ENSG00000132781	ENST00000372098.7	MUTYH	rs746668146	Hereditary Cancer-Predisposing Syndrome	ClinVar		Other Diseases
ENST00000372098.7:C.1323C>T	1	45331326	ENSG00000132781	ENST00000372098.7	MUTYH	rs764366493	Hereditary Cancer-Predisposing Syndrome	ClinVar		Other Diseases
ENST00000372098.7:C.1292C>A	1	45331442	ENSG00000132781	ENST00000372098.7	MUTYH	rs587780084	Hereditary Cancer-Predisposing Syndrome	ClinVar		Other Diseases
ENST00000372098.7:C.1292C>A	1	45331442	ENSG00000132781	ENST00000372098.7	MUTYH	rs587780084	Hereditary Cancer-Predisposing Syndrome	ClinVar		Other Diseases
ENST00000372098.7:C.1292C>A	1	45331442	ENSG00000132781	ENST00000372098.7	MUTYH	rs587780084	Myh-Associated Polyposis	ClinVar		Congenital, Hereditary, and Neonatal Diseases and Abnormalities; Cancer
ENST00000372098.7:C.1292C>T	1	45331442	ENSG00000132781	ENST00000372098.7	MUTYH	rs587780084	Hereditary Cancer-Predisposing Syndrome	ClinVar		Other Diseases
ENST00000372098.7:C.1292C>T	1	45331442	ENSG00000132781	ENST00000372098.7	MUTYH	rs587780084	Hereditary Cancer-Predisposing Syndrome	ClinVar		Other Diseases
ENST00000372098.7:C.1292C>T	1	45331442	ENSG00000132781	ENST00000372098.7	MUTYH	rs587780084	Myh-Associated Polyposis	ClinVar		Congenital, Hereditary, and Neonatal Diseases and Abnormalities; Cancer
ENST00000372098.7:C.1274C>T	1	45331460	ENSG00000132781	ENST00000372098.7	MUTYH	rs1060501326	Hereditary Cancer-Predisposing Syndrome	ClinVar		Other Diseases
ENST00000372098.7:C.1274C>T	1	45331460	ENSG00000132781	ENST00000372098.7	MUTYH	rs1060501326	Myh-Associated Polyposis	ClinVar		Congenital, Hereditary, and Neonatal Diseases and Abnormalities; Cancer
ENST00000372098.7:C.1267C>T	1	45331467	ENSG00000132781	ENST00000372098.7	MUTYH	rs150792276	Carcinoma Of Colon	ClinVar		Cancer; Gastrointestinal Diseases; Organismal Injury and Abnormalities
ENST00000372098.7:C.1267C>T	1	45331467	ENSG00000132781	ENST00000372098.7	MUTYH	rs150792276	Hereditary Cancer-Predisposing Syndrome	ClinVar		Other Diseases
ENST00000372098.7:C.1267C>T	1	45331467	ENSG00000132781	ENST00000372098.7	MUTYH	rs150792276	Myh-Associated Polyposis	ClinVar		Congenital, Hereditary, and Neonatal Diseases and Abnormalities; Cancer
ENST00000372098.7:C.1240C>A	1	45331494	ENSG00000132781	ENST00000372098.7	MUTYH	rs773370513	Hereditary Cancer-Predisposing Syndrome	ClinVar		Other Diseases
ENST00000372098.7:C.1240C>A	1	45331494	ENSG00000132781	ENST00000372098.7	MUTYH	rs773370513	Myh-Associated Polyposis	ClinVar		Congenital, Hereditary, and Neonatal Diseases and Abnormalities; Cancer
ENST00000372098.7:C.1240C>T	1	45331494	ENSG00000132781	ENST00000372098.7	MUTYH	rs773370513	Hereditary Cancer-Predisposing Syndrome	ClinVar		Other Diseases
ENST00000372098.7:C.1240C>T	1	45331494	ENSG00000132781	ENST00000372098.7	MUTYH	rs773370513	Myh-Associated Polyposis	ClinVar		Congenital, Hereditary, and Neonatal Diseases and Abnormalities; Cancer
ENST00000372098.7:C.1209C>G	1	45331525	ENSG00000132781	ENST00000372098.7	MUTYH	rs759460243	Hereditary Cancer-Predisposing Syndrome	ClinVar		Other Diseases
ENST00000372098.7:C.1209C>G	1	45331525	ENSG00000132781	ENST00000372098.7	MUTYH	rs759460243	Hereditary Cancer-Predisposing Syndrome	ClinVar		Other Diseases
ENST00000372098.7:C.1209C>T	1	45331525	ENSG00000132781	ENST00000372098.7	MUTYH	rs759460243	Hereditary Cancer-Predisposing Syndrome	ClinVar		Other Diseases
ENST00000372098.7:C.1209C>T	1	45331525	ENSG00000132781	ENST00000372098.7	MUTYH	rs759460243	Hereditary Cancer-Predisposing Syndrome	ClinVar		Other Diseases
ENST00000372098.7:C.1120C>G	1	45331718	ENSG00000132781	ENST00000372098.7	MUTYH	rs1216396008	Myh-Associated Polyposis	ClinVar		Congenital, Hereditary, and Neonatal Diseases and Abnormalities; Cancer
ENST00000372098.7:C.1090C>G	1	45331748	ENSG00000132781	ENST00000372098.7	MUTYH	rs876660262	Hereditary Cancer-Predisposing Syndrome	ClinVar		Other Diseases
ENST00000372098.7:C.1090C>G	1	45331748	ENSG00000132781	ENST00000372098.7	MUTYH	rs876660262	Myh-Associated Polyposis	ClinVar		Congenital, Hereditary, and Neonatal Diseases and Abnormalities; Cancer
ENST00000372098.7:C.1065C>T	1	45331773	ENSG00000132781	ENST00000372098.7	MUTYH	rs863224381	Hereditary Cancer-Predisposing Syndrome	ClinVar		Other Diseases
ENST00000372098.7:C.1065C>T	1	45331773	ENSG00000132781	ENST00000372098.7	MUTYH	rs863224381	Myh-Associated Polyposis	ClinVar		Congenital, Hereditary, and Neonatal Diseases and Abnormalities; Cancer
ENST00000372098.7:C.1046C>A	1	45331792	ENSG00000132781	ENST00000372098.7	MUTYH	rs587781703	Hereditary Cancer-Predisposing Syndrome	ClinVar		Other Diseases
ENST00000372098.7:C.1046C>A	1	45331792	ENSG00000132781	ENST00000372098.7	MUTYH	rs587781703	Hereditary Cancer-Predisposing Syndrome	ClinVar		Other Diseases
ENST00000372098.7:C.1046C>A	1	45331792	ENSG00000132781	ENST00000372098.7	MUTYH	rs587781703	Myh-Associated Polyposis	ClinVar		Congenital, Hereditary, and Neonatal Diseases and Abnormalities; Cancer
ENST00000372098.7:C.1046C>T	1	45331792	ENSG00000132781	ENST00000372098.7	MUTYH	rs587781703	Hereditary Cancer-Predisposing Syndrome	ClinVar		Other Diseases
ENST00000372098.7:C.1046C>T	1	45331792	ENSG00000132781	ENST00000372098.7	MUTYH	rs587781703	Hereditary Cancer-Predisposing Syndrome	ClinVar		Other Diseases
ENST00000372098.7:C.1046C>T	1	45331792	ENSG00000132781	ENST00000372098.7	MUTYH	rs587781703	Myh-Associated Polyposis	ClinVar		Congenital, Hereditary, and Neonatal Diseases and Abnormalities; Cancer
ENST00000372098.7:C.1018C>T	1	45331820	ENSG00000132781	ENST00000372098.7	MUTYH	rs1455263014	Hereditary Cancer-Predisposing Syndrome	ClinVar		Other Diseases
ENST00000372098.7:C.1018C>T	1	45331820	ENSG00000132781	ENST00000372098.7	MUTYH	rs1455263014	Myh-Associated Polyposis	ClinVar		Congenital, Hereditary, and Neonatal Diseases and Abnormalities; Cancer
ENST00000372098.7:C.962C>A	1	45332049	ENSG00000132781	ENST00000372098.7	MUTYH	rs558173961	Hereditary Cancer-Predisposing Syndrome	ClinVar		Other Diseases
ENST00000372098.7:C.962C>A	1	45332049	ENSG00000132781	ENST00000372098.7	MUTYH	rs558173961	Myh-Associated Polyposis	ClinVar		Congenital, Hereditary, and Neonatal Diseases and Abnormalities; Cancer
ENST00000372098.7:C.962C>T	1	45332049	ENSG00000132781	ENST00000372098.7	MUTYH	rs558173961	Hereditary Cancer-Predisposing Syndrome	ClinVar		Other Diseases
ENST00000372098.7:C.962C>T	1	45332049	ENSG00000132781	ENST00000372098.7	MUTYH	rs558173961	Myh-Associated Polyposis	ClinVar		Congenital, Hereditary, and Neonatal Diseases and Abnormalities; Cancer
ENST00000372098.7:C.942C>G	1	45332069	ENSG00000132781	ENST00000372098.7	MUTYH	rs11211096	Hereditary Cancer-Predisposing Syndrome	ClinVar		Other Diseases
ENST00000372098.7:C.916C>T	1	45332174	ENSG00000132781	ENST00000372098.7	MUTYH	rs138089183	Hereditary Cancer-Predisposing Syndrome	ClinVar		Other Diseases
ENST00000372098.7:C.916C>T	1	45332174	ENSG00000132781	ENST00000372098.7	MUTYH	rs138089183	Myh-Associated Polyposis	ClinVar		Congenital, Hereditary, and Neonatal Diseases and Abnormalities; Cancer
ENST00000372098.7:C.903C>G	1	45332187	ENSG00000132781	ENST00000372098.7	MUTYH	rs767805597	Hereditary Cancer-Predisposing Syndrome	ClinVar		Other Diseases
ENST00000372098.7:C.903C>G	1	45332187	ENSG00000132781	ENST00000372098.7	MUTYH	rs767805597	Myh-Associated Polyposis	ClinVar		Congenital, Hereditary, and Neonatal Diseases and Abnormalities; Cancer
ENST00000372098.7:C.903C>T	1	45332187	ENSG00000132781	ENST00000372098.7	MUTYH	rs767805597	Hereditary Cancer-Predisposing Syndrome	ClinVar		Other Diseases
ENST00000372098.7:C.903C>T	1	45332187	ENSG00000132781	ENST00000372098.7	MUTYH	rs767805597	Myh-Associated Polyposis	ClinVar		Congenital, Hereditary, and Neonatal Diseases and Abnormalities; Cancer
ENST00000372098.7:C.828C>A	1	45332262	ENSG00000132781	ENST00000372098.7	MUTYH	rs587781953	Hereditary Cancer-Predisposing Syndrome	ClinVar		Other Diseases
ENST00000372098.7:C.784C>G	1	45332306	ENSG00000132781	ENST00000372098.7	MUTYH	rs878854194	Hereditary Cancer-Predisposing Syndrome	ClinVar		Other Diseases
ENST00000372098.7:C.784C>T	1	45332306	ENSG00000132781	ENST00000372098.7	MUTYH	rs878854194	Hereditary Cancer-Predisposing Syndrome	ClinVar		Other Diseases
ENST00000372098.7:C.759C>T	1	45332411	ENSG00000132781	ENST00000372098.7	MUTYH	rs372916108	Hereditary Cancer-Predisposing Syndrome	ClinVar		Other Diseases
ENST00000372098.7:C.758C>G	1	45332412	ENSG00000132781	ENST00000372098.7	MUTYH	rs766173546	Hereditary Cancer-Predisposing Syndrome	ClinVar		Other Diseases
ENST00000372098.7:C.758C>G	1	45332412	ENSG00000132781	ENST00000372098.7	MUTYH	rs766173546	Myh-Associated Polyposis	ClinVar		Congenital, Hereditary, and Neonatal Diseases and Abnormalities; Cancer
ENST00000372098.7:C.758C>T	1	45332412	ENSG00000132781	ENST00000372098.7	MUTYH	rs766173546	Hereditary Cancer-Predisposing Syndrome	ClinVar		Other Diseases
ENST00000372098.7:C.758C>T	1	45332412	ENSG00000132781	ENST00000372098.7	MUTYH	rs766173546	Myh-Associated Polyposis	ClinVar		Congenital, Hereditary, and Neonatal Diseases and Abnormalities; Cancer
ENST00000372098.7:C.710C>T	1	45332460	ENSG00000132781	ENST00000372098.7	MUTYH	rs369120013	Hereditary Cancer-Predisposing Syndrome	ClinVar		Other Diseases
ENST00000372098.7:C.710C>T	1	45332460	ENSG00000132781	ENST00000372098.7	MUTYH	rs369120013	Myh-Associated Polyposis	ClinVar		Congenital, Hereditary, and Neonatal Diseases and Abnormalities; Cancer
ENST00000372098.7:C.705C>T	1	45332465	ENSG00000132781	ENST00000372098.7	MUTYH	rs767327888	Hereditary Cancer-Predisposing Syndrome	ClinVar		Other Diseases
ENST00000372098.7:C.705C>T	1	45332465	ENSG00000132781	ENST00000372098.7	MUTYH	rs767327888	Myh-Associated Polyposis	ClinVar		Congenital, Hereditary, and Neonatal Diseases and Abnormalities; Cancer
ENST00000372098.7:C.687C>T	1	45332483	ENSG00000132781	ENST00000372098.7	MUTYH	rs780747266	Hereditary Cancer-Predisposing Syndrome	ClinVar		Other Diseases
ENST00000372098.7:C.687C>T	1	45332483	ENSG00000132781	ENST00000372098.7	MUTYH	rs780747266	Myh-Associated Polyposis	ClinVar		Congenital, Hereditary, and Neonatal Diseases and Abnormalities; Cancer
ENST00000372098.7:C.683C>G	1	45332487	ENSG00000132781	ENST00000372098.7	MUTYH	rs781551140	Hereditary Cancer-Predisposing Syndrome	ClinVar		Other Diseases
ENST00000372098.7:C.683C>G	1	45332487	ENSG00000132781	ENST00000372098.7	MUTYH	rs781551140	Myh-Associated Polyposis	ClinVar		Congenital, Hereditary, and Neonatal Diseases and Abnormalities; Cancer
ENST00000372098.7:C.669C>G	1	45332586	ENSG00000132781	ENST00000372098.7	MUTYH	rs371875647	Hereditary Cancer-Predisposing Syndrome	ClinVar		Other Diseases
ENST00000372098.7:C.669C>T	1	45332586	ENSG00000132781	ENST00000372098.7	MUTYH	rs371875647	Hereditary Cancer-Predisposing Syndrome	ClinVar		Other Diseases
ENST00000372098.7:C.633C>T	1	45332622	ENSG00000132781	ENST00000372098.7	MUTYH	rs1057524506	Hereditary Cancer-Predisposing Syndrome	ClinVar		Other Diseases
ENST00000372098.7:C.562C>A	1	45332768	ENSG00000132781	ENST00000372098.7	MUTYH	rs761101420	Hereditary Cancer-Predisposing Syndrome	ClinVar		Other Diseases
ENST00000372098.7:C.562C>A	1	45332768	ENSG00000132781	ENST00000372098.7	MUTYH	rs761101420	Hereditary Cancer-Predisposing Syndrome	ClinVar		Other Diseases
ENST00000372098.7:C.562C>A	1	45332768	ENSG00000132781	ENST00000372098.7	MUTYH	rs761101420	Hereditary Cancer-Predisposing Syndrome	ClinVar		Other Diseases
ENST00000372098.7:C.562C>A	1	45332768	ENSG00000132781	ENST00000372098.7	MUTYH	rs761101420	Myh-Associated Polyposis	ClinVar		Congenital, Hereditary, and Neonatal Diseases and Abnormalities; Cancer
ENST00000372098.7:C.562C>A	1	45332768	ENSG00000132781	ENST00000372098.7	MUTYH	rs761101420	Myh-Associated Polyposis	ClinVar		Congenital, Hereditary, and Neonatal Diseases and Abnormalities; Cancer
ENST00000372098.7:C.562C>G	1	45332768	ENSG00000132781	ENST00000372098.7	MUTYH	rs761101420	Hereditary Cancer-Predisposing Syndrome	ClinVar		Other Diseases
ENST00000372098.7:C.562C>G	1	45332768	ENSG00000132781	ENST00000372098.7	MUTYH	rs761101420	Hereditary Cancer-Predisposing Syndrome	ClinVar		Other Diseases
ENST00000372098.7:C.562C>G	1	45332768	ENSG00000132781	ENST00000372098.7	MUTYH	rs761101420	Hereditary Cancer-Predisposing Syndrome	ClinVar		Other Diseases
ENST00000372098.7:C.562C>G	1	45332768	ENSG00000132781	ENST00000372098.7	MUTYH	rs761101420	Myh-Associated Polyposis	ClinVar		Congenital, Hereditary, and Neonatal Diseases and Abnormalities; Cancer
ENST00000372098.7:C.562C>G	1	45332768	ENSG00000132781	ENST00000372098.7	MUTYH	rs761101420	Myh-Associated Polyposis	ClinVar		Congenital, Hereditary, and Neonatal Diseases and Abnormalities; Cancer
ENST00000372098.7:C.562C>T	1	45332768	ENSG00000132781	ENST00000372098.7	MUTYH	rs761101420	Hereditary Cancer-Predisposing Syndrome	ClinVar		Other Diseases
ENST00000372098.7:C.562C>T	1	45332768	ENSG00000132781	ENST00000372098.7	MUTYH	rs761101420	Hereditary Cancer-Predisposing Syndrome	ClinVar		Other Diseases
ENST00000372098.7:C.562C>T	1	45332768	ENSG00000132781	ENST00000372098.7	MUTYH	rs761101420	Hereditary Cancer-Predisposing Syndrome	ClinVar		Other Diseases
ENST00000372098.7:C.562C>T	1	45332768	ENSG00000132781	ENST00000372098.7	MUTYH	rs761101420	Myh-Associated Polyposis	ClinVar		Congenital, Hereditary, and Neonatal Diseases and Abnormalities; Cancer
ENST00000372098.7:C.562C>T	1	45332768	ENSG00000132781	ENST00000372098.7	MUTYH	rs761101420	Myh-Associated Polyposis	ClinVar		Congenital, Hereditary, and Neonatal Diseases and Abnormalities; Cancer
ENST00000372098.7:C.544C>T	1	45332786	ENSG00000132781	ENST00000372098.7	MUTYH	rs750592289	Familial Cancer Of Breast	ClinVar		Cancer; Dermatological Diseases and Conditions
ENST00000372098.7:C.544C>T	1	45332786	ENSG00000132781	ENST00000372098.7	MUTYH	rs750592289	Hereditary Cancer-Predisposing Syndrome	ClinVar		Other Diseases
ENST00000372098.7:C.544C>T	1	45332786	ENSG00000132781	ENST00000372098.7	MUTYH	rs750592289	Myh-Associated Polyposis	ClinVar		Congenital, Hereditary, and Neonatal Diseases and Abnormalities; Cancer
ENST00000372098.7:C.464C>T	1	45332949	ENSG00000132781	ENST00000372098.7	MUTYH	rs771549068	Myh-Associated Polyposis	ClinVar		Congenital, Hereditary, and Neonatal Diseases and Abnormalities; Cancer
ENST00000372098.7:C.387C>T	1	45333163	ENSG00000132781	ENST00000372098.7	MUTYH	rs1313145820	Hereditary Cancer-Predisposing Syndrome	ClinVar		Other Diseases
ENST00000372098.7:C.367C>A	1	45333297	ENSG00000132781	ENST00000372098.7	MUTYH	rs587782041	Hereditary Cancer-Predisposing Syndrome	ClinVar		Other Diseases
ENST00000372098.7:C.367C>A	1	45333297	ENSG00000132781	ENST00000372098.7	MUTYH	rs587782041	Myh-Associated Polyposis	ClinVar		Congenital, Hereditary, and Neonatal Diseases and Abnormalities; Cancer
ENST00000372098.7:C.367C>T	1	45333297	ENSG00000132781	ENST00000372098.7	MUTYH	rs587782041	Hereditary Cancer-Predisposing Syndrome	ClinVar		Other Diseases
ENST00000372098.7:C.367C>T	1	45333297	ENSG00000132781	ENST00000372098.7	MUTYH	rs587782041	Myh-Associated Polyposis	ClinVar		Congenital, Hereditary, and Neonatal Diseases and Abnormalities; Cancer
ENST00000372098.7:C.358C>T	1	45333306	ENSG00000132781	ENST00000372098.7	MUTYH	rs764221826	Hereditary Cancer-Predisposing Syndrome	ClinVar		Other Diseases
ENST00000372098.7:C.337C>A	1	45333415	ENSG00000132781	ENST00000372098.7	MUTYH	rs373766973	Hereditary Cancer-Predisposing Syndrome	ClinVar		Other Diseases
ENST00000372098.7:C.337C>A	1	45333415	ENSG00000132781	ENST00000372098.7	MUTYH	rs373766973	Myh-Associated Polyposis	ClinVar		Congenital, Hereditary, and Neonatal Diseases and Abnormalities; Cancer
ENST00000372098.7:C.337C>G	1	45333415	ENSG00000132781	ENST00000372098.7	MUTYH	rs373766973	Hereditary Cancer-Predisposing Syndrome	ClinVar		Other Diseases
ENST00000372098.7:C.337C>G	1	45333415	ENSG00000132781	ENST00000372098.7	MUTYH	rs373766973	Myh-Associated Polyposis	ClinVar		Congenital, Hereditary, and Neonatal Diseases and Abnormalities; Cancer
ENST00000372098.7:C.337C>T	1	45333415	ENSG00000132781	ENST00000372098.7	MUTYH	rs373766973	Hereditary Cancer-Predisposing Syndrome	ClinVar		Other Diseases
ENST00000372098.7:C.337C>T	1	45333415	ENSG00000132781	ENST00000372098.7	MUTYH	rs373766973	Myh-Associated Polyposis	ClinVar		Congenital, Hereditary, and Neonatal Diseases and Abnormalities; Cancer
ENST00000372098.7:C.303C>A	1	45333449	ENSG00000132781	ENST00000372098.7	MUTYH	rs121908380	Familial Colorectal Cancer	ClinVar		Congenital, Hereditary, and Neonatal Diseases and Abnormalities; Gastrointestinal Diseases; Cancer; Nutritional and Metabolic Diseases
ENST00000372098.7:C.303C>A	1	45333449	ENSG00000132781	ENST00000372098.7	MUTYH	rs121908380	Hereditary Cancer-Predisposing Syndrome	ClinVar		Other Diseases
ENST00000372098.7:C.303C>A	1	45333449	ENSG00000132781	ENST00000372098.7	MUTYH	rs121908380	Hereditary Cancer-Predisposing Syndrome	ClinVar		Other Diseases
ENST00000372098.7:C.303C>A	1	45333449	ENSG00000132781	ENST00000372098.7	MUTYH	rs121908380	Mutyh-Associated Polyposis	ClinVar		Congenital, Hereditary, and Neonatal Diseases and Abnormalities; Cancer
ENST00000372098.7:C.303C>A	1	45333449	ENSG00000132781	ENST00000372098.7	MUTYH	rs121908380	Myh-Associated Polyposis	ClinVar		Congenital, Hereditary, and Neonatal Diseases and Abnormalities; Cancer
ENST00000372098.7:C.303C>A	1	45333449	ENSG00000132781	ENST00000372098.7	MUTYH	rs121908380	Myh-Associated Polyposis	ClinVar		Congenital, Hereditary, and Neonatal Diseases and Abnormalities; Cancer
ENST00000372098.7:C.303C>T	1	45333449	ENSG00000132781	ENST00000372098.7	MUTYH	rs121908380	Familial Colorectal Cancer	ClinVar		Congenital, Hereditary, and Neonatal Diseases and Abnormalities; Gastrointestinal Diseases; Cancer; Nutritional and Metabolic Diseases
ENST00000372098.7:C.303C>T	1	45333449	ENSG00000132781	ENST00000372098.7	MUTYH	rs121908380	Hereditary Cancer-Predisposing Syndrome	ClinVar		Other Diseases
ENST00000372098.7:C.303C>T	1	45333449	ENSG00000132781	ENST00000372098.7	MUTYH	rs121908380	Hereditary Cancer-Predisposing Syndrome	ClinVar		Other Diseases
ENST00000372098.7:C.303C>T	1	45333449	ENSG00000132781	ENST00000372098.7	MUTYH	rs121908380	Mutyh-Associated Polyposis	ClinVar		Congenital, Hereditary, and Neonatal Diseases and Abnormalities; Cancer
ENST00000372098.7:C.303C>T	1	45333449	ENSG00000132781	ENST00000372098.7	MUTYH	rs121908380	Myh-Associated Polyposis	ClinVar		Congenital, Hereditary, and Neonatal Diseases and Abnormalities; Cancer
ENST00000372098.7:C.303C>T	1	45333449	ENSG00000132781	ENST00000372098.7	MUTYH	rs121908380	Myh-Associated Polyposis	ClinVar		Congenital, Hereditary, and Neonatal Diseases and Abnormalities; Cancer
ENST00000372098.7:C.288C>A	1	45333464	ENSG00000132781	ENST00000372098.7	MUTYH	rs752209909	Hereditary Cancer-Predisposing Syndrome	ClinVar		Other Diseases
ENST00000372098.7:C.288C>G	1	45333464	ENSG00000132781	ENST00000372098.7	MUTYH	rs752209909	Hereditary Cancer-Predisposing Syndrome	ClinVar		Other Diseases
ENST00000372098.7:C.258C>T	1	45333494	ENSG00000132781	ENST00000372098.7	MUTYH	rs538419476	Hereditary Cancer-Predisposing Syndrome	ClinVar		Other Diseases
ENST00000372098.7:C.239C>G	1	45333513	ENSG00000132781	ENST00000372098.7	MUTYH	rs370124822	Hereditary Cancer-Predisposing Syndrome	ClinVar		Other Diseases
ENST00000372098.7:C.239C>G	1	45333513	ENSG00000132781	ENST00000372098.7	MUTYH	rs370124822	Myh-Associated Polyposis	ClinVar		Congenital, Hereditary, and Neonatal Diseases and Abnormalities; Cancer
ENST00000372098.7:C.239C>T	1	45333513	ENSG00000132781	ENST00000372098.7	MUTYH	rs370124822	Hereditary Cancer-Predisposing Syndrome	ClinVar		Other Diseases
ENST00000372098.7:C.239C>T	1	45333513	ENSG00000132781	ENST00000372098.7	MUTYH	rs370124822	Myh-Associated Polyposis	ClinVar		Congenital, Hereditary, and Neonatal Diseases and Abnormalities; Cancer
ENST00000372098.7:C.206C>T	1	45333546	ENSG00000132781	ENST00000372098.7	MUTYH	rs759140181	Hereditary Cancer-Predisposing Syndrome	ClinVar		Other Diseases
ENST00000372098.7:C.206C>T	1	45333546	ENSG00000132781	ENST00000372098.7	MUTYH	rs759140181	Myh-Associated Polyposis	ClinVar		Congenital, Hereditary, and Neonatal Diseases and Abnormalities; Cancer
ENST00000372098.7:C.142C>A	1	45334406	ENSG00000132781	ENST00000372098.7	MUTYH	rs786203069	Hereditary Cancer-Predisposing Syndrome	ClinVar		Other Diseases
ENST00000372098.7:C.119C>A	1	45334429	ENSG00000132781	ENST00000372098.7	MUTYH	rs1060501338	Myh-Associated Polyposis	ClinVar		Congenital, Hereditary, and Neonatal Diseases and Abnormalities; Cancer
ENST00000372098.7:C.109C>A	1	45334439	ENSG00000132781	ENST00000372098.7	MUTYH	rs1270853129	Myh-Associated Polyposis	ClinVar		Congenital, Hereditary, and Neonatal Diseases and Abnormalities; Cancer
ENST00000372098.7:C.109C>G	1	45334439	ENSG00000132781	ENST00000372098.7	MUTYH	rs1270853129	Myh-Associated Polyposis	ClinVar		Congenital, Hereditary, and Neonatal Diseases and Abnormalities; Cancer
ENST00000372098.7:C.97C>T	1	45334451	ENSG00000132781	ENST00000372098.7	MUTYH	rs886046367	Myh-Associated Polyposis	ClinVar		Congenital, Hereditary, and Neonatal Diseases and Abnormalities; Cancer
ENST00000372098.7:C.63C>T	1	45334485	ENSG00000132781	ENST00000372098.7	MUTYH	rs201982344	Hereditary Cancer-Predisposing Syndrome	ClinVar		Other Diseases
ENST00000372098.7:C.63C>T	1	45334485	ENSG00000132781	ENST00000372098.7	MUTYH	rs201982344	Myh-Associated Polyposis	ClinVar		Congenital, Hereditary, and Neonatal Diseases and Abnormalities; Cancer
ENST00000372098.7:C.53C>T	1	45334495	ENSG00000132781	ENST00000372098.7	MUTYH	rs79777494	Hereditary Cancer-Predisposing Syndrome	ClinVar		Other Diseases
ENST00000372098.7:C.53C>T	1	45334495	ENSG00000132781	ENST00000372098.7	MUTYH	rs79777494	Myh-Associated Polyposis	ClinVar		Congenital, Hereditary, and Neonatal Diseases and Abnormalities; Cancer
ENST00000372098.7:C.22C>G	1	45340233	ENSG00000132781	ENST00000372098.7	MUTYH	rs753502884	Hereditary Cancer-Predisposing Syndrome	ClinVar		Other Diseases
ENST00000372098.7:C.22C>T	1	45340233	ENSG00000132781	ENST00000372098.7	MUTYH	rs753502884	Hereditary Cancer-Predisposing Syndrome	ClinVar		Other Diseases
ENST00000372090.6:C.957C>A	1	45343126	ENSG00000132773	ENST00000372090.6	TOE1	rs758153898	Pontocerebellar Hypoplasia	ClinVar		Congenital, Hereditary, and Neonatal Diseases and Abnormalities; Nervous System Diseases
ENST00000372090.6:C.957C>A	1	45343126	ENSG00000132773	ENST00000372090.6	TOE1	rs758153898	Pontocerebellar Hypoplasia	ClinVar		Congenital, Hereditary, and Neonatal Diseases and Abnormalities; Nervous System Diseases
ENST00000372090.6:C.957C>T	1	45343126	ENSG00000132773	ENST00000372090.6	TOE1	rs758153898	Pontocerebellar Hypoplasia	ClinVar		Congenital, Hereditary, and Neonatal Diseases and Abnormalities; Nervous System Diseases
ENST00000372090.6:C.957C>T	1	45343126	ENSG00000132773	ENST00000372090.6	TOE1	rs758153898	Pontocerebellar Hypoplasia	ClinVar		Congenital, Hereditary, and Neonatal Diseases and Abnormalities; Nervous System Diseases
ENST00000372090.6:C.1140C>A	1	45343309	ENSG00000132773	ENST00000372090.6	TOE1	rs561466500	Glioma	Cosmic	18772396	Cancer
ENST00000372090.6:C.1140C>T	1	45343309	ENSG00000132773	ENST00000372090.6	TOE1	rs561466500	Glioma	Cosmic	18772396	Cancer
ENST00000401061.9:C.181C>T	1	45507455	ENSG00000132763	ENST00000401061.9	MMACHC	rs200483477	Methylmalonic Acidemia With Homocystinuria	ClinVar		Nervous System Diseases; Congenital, Hereditary, and Neonatal Diseases and Abnormalities; Dermatological Diseases and Conditions; Nutritional and Metabolic Diseases
ENST00000401061.9:C.315C>G	1	45508250	ENSG00000132763	ENST00000401061.9	MMACHC	rs528744719	Methylmalonic Acidemia With Homocystinuria	ClinVar		Nervous System Diseases; Congenital, Hereditary, and Neonatal Diseases and Abnormalities; Dermatological Diseases and Conditions; Nutritional and Metabolic Diseases
ENST00000401061.9:C.315C>T	1	45508250	ENSG00000132763	ENST00000401061.9	MMACHC	rs528744719	Methylmalonic Acidemia With Homocystinuria	ClinVar		Nervous System Diseases; Congenital, Hereditary, and Neonatal Diseases and Abnormalities; Dermatological Diseases and Conditions; Nutritional and Metabolic Diseases
ENST00000401061.9:C.738C>T	1	45509104	ENSG00000132763	ENST00000401061.9	MMACHC	rs16832550	Disorders Of Intracellular Cobalamin Metabolism	ClinVar		Other Diseases
ENST00000540385.2:C.139C>T	1	46176333	ENSG00000278139	ENST00000540385.2	P3R3URF-PIK3R3	rs1175928044	Skin Malignant Melanoma	Cosmic	25515853	Dermatological Diseases and Conditions
ENST00000540385.2:C.139C>T	1	46176333	ENSG00000278139	ENST00000540385.2	P3R3URF-PIK3R3	rs1175928044	Skin Malignant Melanoma	Cosmic	25515853	Dermatological Diseases and Conditions
ENST00000371956.8:C.367C>T	1	46510953	ENSG00000197587	ENST00000371956.8	DMBX1	rs730882203	Global Developmental Delay	ClinVar		Other Diseases
ENST00000371956.8:C.367C>T	1	46510953	ENSG00000197587	ENST00000371956.8	DMBX1	rs730882203	Hearing Impairment	ClinVar		Pathological Conditions, Signs and Symptoms; Nervous System Diseases; Otorhinolaryngologic Diseases
ENST00000371956.8:C.367C>T	1	46510953	ENSG00000197587	ENST00000371956.8	DMBX1	rs730882203	Hypermetropia	ClinVar		Nutritional and Metabolic Diseases
ENST00000371956.8:C.367C>T	1	46510953	ENSG00000197587	ENST00000371956.8	DMBX1	rs730882203	Muscular Hypotonia	ClinVar		Pathological Conditions, Signs and Symptoms; Nervous System Diseases
ENST00000371956.8:C.367C>T	1	46510953	ENSG00000197587	ENST00000371956.8	DMBX1	rs730882203	Seizures	ClinVar		Nervous System Diseases; Pathological Conditions, Signs and Symptoms
ENST00000371956.8:C.367C>T	1	46510953	ENSG00000197587	ENST00000371956.8	DMBX1	rs730882203	Strabismus	ClinVar		Nervous System Diseases; Eye Diseases
ENST00000371923.9:C.517C>T	1	46813503	ENSG00000142973	ENST00000371923.9	CYP4B1	rs4646487	White Matter Integrity	Ensembl_Post_GWAS	22425255	Other Diseases
ENST00000371923.9:C.517C>T	1	46813503	ENSG00000142973	ENST00000371923.9	CYP4B1	rs4646487	Prostatic Neoplasms	Ensembl_Post_GWAS	PharmGKB:PA165111541	Cancer; Male Urogenital Diseases
ENST00000371877.8:C.3429C>T	1	47251574	ENSG00000123473	ENST00000371877.8	STIL	rs144628824	Primary Autosomal Recessive Microcephaly 7	ClinVar		Other Diseases
ENST00000371877.8:C.2951C>T	1	47260418	ENSG00000123473	ENST00000371877.8	STIL	rs587784450	Primary Autosomal Recessive Microcephaly 7	ClinVar		Other Diseases
ENST00000371877.8:C.1699C>T	1	47280759	ENSG00000123473	ENST00000371877.8	STIL	rs778747630	Primary Microcephaly	ClinVar		Congenital, Hereditary, and Neonatal Diseases and Abnormalities; Musculoskeletal Diseases; Nervous System Diseases
ENST00000371877.8:C.1140C>T	1	47282453	ENSG00000123473	ENST00000371877.8	STIL	rs183263043	Primary Microcephaly	ClinVar		Congenital, Hereditary, and Neonatal Diseases and Abnormalities; Musculoskeletal Diseases; Nervous System Diseases
ENST00000262662.5:C.202C>T	1	50973965	ENSG00000123080	ENST00000262662.5	CDKN2C	rs781400938	Urinary Tract Carcinoma	Cosmic	28481359	Cancer; Organismal Injury and Abnormalities; Male Urogenital Diseases
ENST00000262662.5:C.202C>T	1	50973965	ENSG00000123080	ENST00000262662.5	CDKN2C	rs781400938	Urinary Tract Carcinoma	Cosmic	28481359	Cancer; Organismal Injury and Abnormalities; Male Urogenital Diseases
ENST00000262662.5:C.202C>T	1	50973965	ENSG00000123080	ENST00000262662.5	CDKN2C	rs781400938	Urinary Tract Carcinoma	Cosmic	28481359	Cancer; Organismal Injury and Abnormalities; Male Urogenital Diseases
ENST00000262662.5:C.202C>T	1	50973965	ENSG00000123080	ENST00000262662.5	CDKN2C	rs781400938	Meninges Meningioma	Cosmic	11485924	Cancer
ENST00000262662.5:C.202C>T	1	50973965	ENSG00000123080	ENST00000262662.5	CDKN2C	rs781400938	Meninges Meningioma	Cosmic	11485924	Cancer
ENST00000262662.5:C.202C>T	1	50973965	ENSG00000123080	ENST00000262662.5	CDKN2C	rs781400938	Meninges Meningioma	Cosmic	11485924	Cancer
ENST00000262662.5:C.213C>T	1	50973976	ENSG00000123080	ENST00000262662.5	CDKN2C	rs747613664	Skin Malignant Melanoma	Cosmic	26343386	Dermatological Diseases and Conditions
ENST00000262662.5:C.213C>T	1	50973976	ENSG00000123080	ENST00000262662.5	CDKN2C	rs747613664	Skin Malignant Melanoma	Cosmic	26343386	Dermatological Diseases and Conditions
ENST00000262662.5:C.213C>T	1	50973976	ENSG00000123080	ENST00000262662.5	CDKN2C	rs747613664	Skin Malignant Melanoma	Cosmic	26343386	Dermatological Diseases and Conditions
ENST00000637252.1:C.102C>G	1	53197045	ENSG00000157184	ENST00000637252.1	CPT2	rs1317793581	Carnitine Palmitoyltransferase Ii Deficiency	ClinVar		Congenital, Hereditary, and Neonatal Diseases and Abnormalities; Nutritional and Metabolic Diseases
ENST00000637252.1:C.102C>G	1	53197045	ENSG00000157184	ENST00000637252.1	CPT2	rs1317793581	Infantile	ClinVar		Pathological Conditions, Signs and Symptoms; Nervous System Diseases
ENST00000637252.1:C.511C>T	1	53210185	ENSG00000157184	ENST00000637252.1	CPT2	rs2229292	Carnitine Palmitoyltransferase Ii Deficiency	ClinVar		Congenital, Hereditary, and Neonatal Diseases and Abnormalities; Nutritional and Metabolic Diseases
ENST00000637252.1:C.930C>T	1	53210604	ENSG00000157184	ENST00000637252.1	CPT2	rs371971257	Carnitine Palmitoyltransferase Ii Deficiency	ClinVar		Congenital, Hereditary, and Neonatal Diseases and Abnormalities; Nutritional and Metabolic Diseases
ENST00000637252.1:C.930C>T	1	53210604	ENSG00000157184	ENST00000637252.1	CPT2	rs371971257	Infantile	ClinVar		Pathological Conditions, Signs and Symptoms; Nervous System Diseases
ENST00000637252.1:C.1335C>T	1	53211009	ENSG00000157184	ENST00000637252.1	CPT2	rs143075786	Carnitine Palmitoyltransferase Ii Deficiency	ClinVar		Congenital, Hereditary, and Neonatal Diseases and Abnormalities; Nutritional and Metabolic Diseases
ENST00000637252.1:C.1429C>T	1	53211103	ENSG00000157184	ENST00000637252.1	CPT2	rs770734793	Carnitine Palmitoyltransferase Ii Deficiency	ClinVar		Congenital, Hereditary, and Neonatal Diseases and Abnormalities; Nutritional and Metabolic Diseases
ENST00000637252.1:C.1922C>T	1	53213504	ENSG00000157184	ENST00000637252.1	CPT2	rs767530116	Carnitine Palmitoyltransferase Ii Deficiency	ClinVar		Congenital, Hereditary, and Neonatal Diseases and Abnormalities; Nutritional and Metabolic Diseases
ENST00000302118.5:C.22C>T	1	55039859	ENSG00000169174	ENST00000302118.5	PCSK9	rs1426361407	Familial Hypercholesterolemia	ClinVar		Congenital, Hereditary, and Neonatal Diseases and Abnormalities; Nutritional and Metabolic Diseases
ENST00000302118.5:C.66C>G	1	55039903	ENSG00000169174	ENST00000302118.5	PCSK9	rs926463199	Familial Hypercholesterolemia	ClinVar		Congenital, Hereditary, and Neonatal Diseases and Abnormalities; Nutritional and Metabolic Diseases
ENST00000302118.5:C.66C>T	1	55039903	ENSG00000169174	ENST00000302118.5	PCSK9	rs926463199	Familial Hypercholesterolemia	ClinVar		Congenital, Hereditary, and Neonatal Diseases and Abnormalities; Nutritional and Metabolic Diseases
ENST00000302118.5:C.141C>T	1	55039978	ENSG00000169174	ENST00000302118.5	PCSK9	rs28385701	Familial Hypercholesterolemia 1	ClinVar		Congenital, Hereditary, and Neonatal Diseases and Abnormalities; Nutritional and Metabolic Diseases
ENST00000302118.5:C.141C>T	1	55039978	ENSG00000169174	ENST00000302118.5	PCSK9	rs28385701	Familial Hypercholesterolemia 3	ClinVar		Congenital, Hereditary, and Neonatal Diseases and Abnormalities; Nutritional and Metabolic Diseases
ENST00000302118.5:C.141C>T	1	55039978	ENSG00000169174	ENST00000302118.5	PCSK9	rs28385701	Familial Hypobetalipoproteinemia	ClinVar		Nutritional and Metabolic Diseases
ENST00000302118.5:C.322C>T	1	55043957	ENSG00000169174	ENST00000302118.5	PCSK9	rs1057519692	Familial Hypercholesterolemia 3	ClinVar		Congenital, Hereditary, and Neonatal Diseases and Abnormalities; Nutritional and Metabolic Diseases
ENST00000302118.5:C.384C>A	1	55044019	ENSG00000169174	ENST00000302118.5	PCSK9	rs72646503	Familial Hypercholesterolemia	ClinVar		Congenital, Hereditary, and Neonatal Diseases and Abnormalities; Nutritional and Metabolic Diseases
ENST00000302118.5:C.384C>T	1	55044019	ENSG00000169174	ENST00000302118.5	PCSK9	rs72646503	Familial Hypercholesterolemia	ClinVar		Congenital, Hereditary, and Neonatal Diseases and Abnormalities; Nutritional and Metabolic Diseases
ENST00000302118.5:C.420C>T	1	55046543	ENSG00000169174	ENST00000302118.5	PCSK9	rs749630126	Familial Hypercholesterolemia	ClinVar		Congenital, Hereditary, and Neonatal Diseases and Abnormalities; Nutritional and Metabolic Diseases
ENST00000302118.5:C.493C>T	1	55046616	ENSG00000169174	ENST00000302118.5	PCSK9	rs141593516	Familial Hypercholesterolemia 1	ClinVar		Congenital, Hereditary, and Neonatal Diseases and Abnormalities; Nutritional and Metabolic Diseases
ENST00000302118.5:C.588C>A	1	55052342	ENSG00000169174	ENST00000302118.5	PCSK9	rs762910129	Familial Hypercholesterolemia	ClinVar		Congenital, Hereditary, and Neonatal Diseases and Abnormalities; Nutritional and Metabolic Diseases
ENST00000302118.5:C.588C>G	1	55052342	ENSG00000169174	ENST00000302118.5	PCSK9	rs762910129	Familial Hypercholesterolemia	ClinVar		Congenital, Hereditary, and Neonatal Diseases and Abnormalities; Nutritional and Metabolic Diseases
ENST00000302118.5:C.588C>T	1	55052342	ENSG00000169174	ENST00000302118.5	PCSK9	rs762910129	Familial Hypercholesterolemia	ClinVar		Congenital, Hereditary, and Neonatal Diseases and Abnormalities; Nutritional and Metabolic Diseases
ENST00000302118.5:C.609C>T	1	55052363	ENSG00000169174	ENST00000302118.5	PCSK9	rs200856421	Familial Hypercholesterolemia	ClinVar		Congenital, Hereditary, and Neonatal Diseases and Abnormalities; Nutritional and Metabolic Diseases
ENST00000302118.5:C.609C>T	1	55052363	ENSG00000169174	ENST00000302118.5	PCSK9	rs200856421	Familial Hypercholesterolemia 1	ClinVar		Congenital, Hereditary, and Neonatal Diseases and Abnormalities; Nutritional and Metabolic Diseases
ENST00000302118.5:C.627C>T	1	55052381	ENSG00000169174	ENST00000302118.5	PCSK9	rs375892354	Familial Hypercholesterolemia 1	ClinVar		Congenital, Hereditary, and Neonatal Diseases and Abnormalities; Nutritional and Metabolic Diseases
ENST00000302118.5:C.627C>T	1	55052381	ENSG00000169174	ENST00000302118.5	PCSK9	rs375892354	Familial Hypercholesterolemia 3	ClinVar		Congenital, Hereditary, and Neonatal Diseases and Abnormalities; Nutritional and Metabolic Diseases
ENST00000302118.5:C.627C>T	1	55052381	ENSG00000169174	ENST00000302118.5	PCSK9	rs375892354	Familial Hypobetalipoproteinemia	ClinVar		Nutritional and Metabolic Diseases
ENST00000302118.5:C.709C>T	1	55052701	ENSG00000169174	ENST00000302118.5	PCSK9	rs148195424	Familial Hypercholesterolemia	ClinVar		Congenital, Hereditary, and Neonatal Diseases and Abnormalities; Nutritional and Metabolic Diseases
ENST00000302118.5:C.709C>T	1	55052701	ENSG00000169174	ENST00000302118.5	PCSK9	rs148195424	Familial Hypercholesterolemia 1	ClinVar		Congenital, Hereditary, and Neonatal Diseases and Abnormalities; Nutritional and Metabolic Diseases
ENST00000302118.5:C.709C>T	1	55052701	ENSG00000169174	ENST00000302118.5	PCSK9	rs148195424	Familial Hypercholesterolemia 3	ClinVar		Congenital, Hereditary, and Neonatal Diseases and Abnormalities; Nutritional and Metabolic Diseases
ENST00000302118.5:C.720C>A	1	55052712	ENSG00000169174	ENST00000302118.5	PCSK9	rs41297883	Familial Hypercholesterolemia	ClinVar		Congenital, Hereditary, and Neonatal Diseases and Abnormalities; Nutritional and Metabolic Diseases
ENST00000302118.5:C.720C>A	1	55052712	ENSG00000169174	ENST00000302118.5	PCSK9	rs41297883	Familial Hypercholesterolemia 1	ClinVar		Congenital, Hereditary, and Neonatal Diseases and Abnormalities; Nutritional and Metabolic Diseases
ENST00000302118.5:C.720C>A	1	55052712	ENSG00000169174	ENST00000302118.5	PCSK9	rs41297883	Familial Hypercholesterolemia 3	ClinVar		Congenital, Hereditary, and Neonatal Diseases and Abnormalities; Nutritional and Metabolic Diseases
ENST00000302118.5:C.720C>A	1	55052712	ENSG00000169174	ENST00000302118.5	PCSK9	rs41297883	Familial Hypobetalipoproteinemia	ClinVar		Nutritional and Metabolic Diseases
ENST00000302118.5:C.720C>T	1	55052712	ENSG00000169174	ENST00000302118.5	PCSK9	rs41297883	Familial Hypercholesterolemia	ClinVar		Congenital, Hereditary, and Neonatal Diseases and Abnormalities; Nutritional and Metabolic Diseases
ENST00000302118.5:C.720C>T	1	55052712	ENSG00000169174	ENST00000302118.5	PCSK9	rs41297883	Familial Hypercholesterolemia 1	ClinVar		Congenital, Hereditary, and Neonatal Diseases and Abnormalities; Nutritional and Metabolic Diseases
ENST00000302118.5:C.720C>T	1	55052712	ENSG00000169174	ENST00000302118.5	PCSK9	rs41297883	Familial Hypercholesterolemia 3	ClinVar		Congenital, Hereditary, and Neonatal Diseases and Abnormalities; Nutritional and Metabolic Diseases
ENST00000302118.5:C.720C>T	1	55052712	ENSG00000169174	ENST00000302118.5	PCSK9	rs41297883	Familial Hypobetalipoproteinemia	ClinVar		Nutritional and Metabolic Diseases
ENST00000302118.5:C.747C>A	1	55052739	ENSG00000169174	ENST00000302118.5	PCSK9	rs768846693	Familial Hypercholesterolemia	ClinVar		Congenital, Hereditary, and Neonatal Diseases and Abnormalities; Nutritional and Metabolic Diseases
ENST00000302118.5:C.753C>T	1	55052745	ENSG00000169174	ENST00000302118.5	PCSK9	rs28385710	Familial Hypercholesterolemia 1	ClinVar		Congenital, Hereditary, and Neonatal Diseases and Abnormalities; Nutritional and Metabolic Diseases
ENST00000302118.5:C.753C>T	1	55052745	ENSG00000169174	ENST00000302118.5	PCSK9	rs28385710	Familial Hypercholesterolemia 3	ClinVar		Congenital, Hereditary, and Neonatal Diseases and Abnormalities; Nutritional and Metabolic Diseases
ENST00000302118.5:C.753C>T	1	55052745	ENSG00000169174	ENST00000302118.5	PCSK9	rs28385710	Familial Hypobetalipoproteinemia	ClinVar		Nutritional and Metabolic Diseases
ENST00000302118.5:C.894C>T	1	55056087	ENSG00000169174	ENST00000302118.5	PCSK9	rs1157271008	Familial Hypercholesterolemia	ClinVar		Congenital, Hereditary, and Neonatal Diseases and Abnormalities; Nutritional and Metabolic Diseases
ENST00000302118.5:C.993C>T	1	55056186	ENSG00000169174	ENST00000302118.5	PCSK9	rs376753957	Familial Hypercholesterolemia	ClinVar		Congenital, Hereditary, and Neonatal Diseases and Abnormalities; Nutritional and Metabolic Diseases
ENST00000302118.5:C.993C>T	1	55056186	ENSG00000169174	ENST00000302118.5	PCSK9	rs376753957	Familial Hypercholesterolemia 1	ClinVar		Congenital, Hereditary, and Neonatal Diseases and Abnormalities; Nutritional and Metabolic Diseases
ENST00000302118.5:C.1119C>T	1	55057453	ENSG00000169174	ENST00000302118.5	PCSK9	rs139683719	Familial Hypercholesterolemia 1	ClinVar		Congenital, Hereditary, and Neonatal Diseases and Abnormalities; Nutritional and Metabolic Diseases
ENST00000302118.5:C.1173C>T	1	55057507	ENSG00000169174	ENST00000302118.5	PCSK9	rs149097297	Familial Hypercholesterolemia 1	ClinVar		Congenital, Hereditary, and Neonatal Diseases and Abnormalities; Nutritional and Metabolic Diseases
ENST00000302118.5:C.1227C>T	1	55058082	ENSG00000169174	ENST00000302118.5	PCSK9	rs146924245	Familial Hypercholesterolemia 1	ClinVar		Congenital, Hereditary, and Neonatal Diseases and Abnormalities; Nutritional and Metabolic Diseases
ENST00000302118.5:C.1251C>A	1	55058106	ENSG00000169174	ENST00000302118.5	PCSK9	rs143275858	Familial Hypercholesterolemia 1	ClinVar		Congenital, Hereditary, and Neonatal Diseases and Abnormalities; Nutritional and Metabolic Diseases
ENST00000302118.5:C.1251C>A	1	55058106	ENSG00000169174	ENST00000302118.5	PCSK9	rs143275858	Familial Hypercholesterolemia 3	ClinVar		Congenital, Hereditary, and Neonatal Diseases and Abnormalities; Nutritional and Metabolic Diseases
ENST00000302118.5:C.1405C>T	1	55058549	ENSG00000169174	ENST00000302118.5	PCSK9	rs141502002	Familial Hypercholesterolemia	ClinVar		Congenital, Hereditary, and Neonatal Diseases and Abnormalities; Nutritional and Metabolic Diseases
ENST00000302118.5:C.1405C>T	1	55058549	ENSG00000169174	ENST00000302118.5	PCSK9	rs141502002	Familial Hypercholesterolemia 1	ClinVar		Congenital, Hereditary, and Neonatal Diseases and Abnormalities; Nutritional and Metabolic Diseases
ENST00000302118.5:C.1405C>T	1	55058549	ENSG00000169174	ENST00000302118.5	PCSK9	rs141502002	Familial Hypercholesterolemia 3	ClinVar		Congenital, Hereditary, and Neonatal Diseases and Abnormalities; Nutritional and Metabolic Diseases
ENST00000302118.5:C.1431C>T	1	55058575	ENSG00000169174	ENST00000302118.5	PCSK9	rs28362268	Familial Hypercholesterolemia	ClinVar		Congenital, Hereditary, and Neonatal Diseases and Abnormalities; Nutritional and Metabolic Diseases
ENST00000302118.5:C.1491C>G	1	55058635	ENSG00000169174	ENST00000302118.5	PCSK9	rs147599496	Familial Hypercholesterolemia	ClinVar		Congenital, Hereditary, and Neonatal Diseases and Abnormalities; Nutritional and Metabolic Diseases
ENST00000302118.5:C.1491C>T	1	55058635	ENSG00000169174	ENST00000302118.5	PCSK9	rs147599496	Familial Hypercholesterolemia	ClinVar		Congenital, Hereditary, and Neonatal Diseases and Abnormalities; Nutritional and Metabolic Diseases
ENST00000302118.5:C.1495C>T	1	55058639	ENSG00000169174	ENST00000302118.5	PCSK9	rs201395805	Familial Hypercholesterolemia	ClinVar		Congenital, Hereditary, and Neonatal Diseases and Abnormalities; Nutritional and Metabolic Diseases
ENST00000302118.5:C.1528C>T	1	55059510	ENSG00000169174	ENST00000302118.5	PCSK9	rs751649334	Familial Hypercholesterolemia	ClinVar		Congenital, Hereditary, and Neonatal Diseases and Abnormalities; Nutritional and Metabolic Diseases
ENST00000302118.5:C.1539C>T	1	55059521	ENSG00000169174	ENST00000302118.5	PCSK9	rs781492750	Familial Hypercholesterolemia 1	ClinVar		Congenital, Hereditary, and Neonatal Diseases and Abnormalities; Nutritional and Metabolic Diseases
ENST00000302118.5:C.1671C>T	1	55059653	ENSG00000169174	ENST00000302118.5	PCSK9	rs72646521	Familial Hypercholesterolemia 1	ClinVar		Congenital, Hereditary, and Neonatal Diseases and Abnormalities; Nutritional and Metabolic Diseases
ENST00000302118.5:C.1727C>T	1	55061420	ENSG00000169174	ENST00000302118.5	PCSK9	rs72646525	Familial Hypercholesterolemia	ClinVar		Congenital, Hereditary, and Neonatal Diseases and Abnormalities; Nutritional and Metabolic Diseases
ENST00000302118.5:C.1791C>T	1	55061484	ENSG00000169174	ENST00000302118.5	PCSK9	rs374856617	Familial Hypercholesterolemia	ClinVar		Congenital, Hereditary, and Neonatal Diseases and Abnormalities; Nutritional and Metabolic Diseases
ENST00000302118.5:C.1850C>A	1	55061543	ENSG00000169174	ENST00000302118.5	PCSK9	rs754936553	Primitive Neuroectodermal Tumour-Medulloblastoma	Cosmic	21163964	Cancer
ENST00000302118.5:C.1850C>A	1	55061543	ENSG00000169174	ENST00000302118.5	PCSK9	rs754936553	Familial Hypercholesterolemia 1	ClinVar		Congenital, Hereditary, and Neonatal Diseases and Abnormalities; Nutritional and Metabolic Diseases
ENST00000302118.5:C.1851C>T	1	55061544	ENSG00000169174	ENST00000302118.5	PCSK9	rs140364657	Familial Hypercholesterolemia	ClinVar		Congenital, Hereditary, and Neonatal Diseases and Abnormalities; Nutritional and Metabolic Diseases
ENST00000302118.5:C.1869C>G	1	55063374	ENSG00000169174	ENST00000302118.5	PCSK9	rs28362285	Familial Hypercholesterolemia	ClinVar		Congenital, Hereditary, and Neonatal Diseases and Abnormalities; Nutritional and Metabolic Diseases
ENST00000302118.5:C.1869C>G	1	55063374	ENSG00000169174	ENST00000302118.5	PCSK9	rs28362285	Familial Hypercholesterolemia 1	ClinVar		Congenital, Hereditary, and Neonatal Diseases and Abnormalities; Nutritional and Metabolic Diseases
ENST00000302118.5:C.1869C>T	1	55063374	ENSG00000169174	ENST00000302118.5	PCSK9	rs28362285	Familial Hypercholesterolemia	ClinVar		Congenital, Hereditary, and Neonatal Diseases and Abnormalities; Nutritional and Metabolic Diseases
ENST00000302118.5:C.1869C>T	1	55063374	ENSG00000169174	ENST00000302118.5	PCSK9	rs28362285	Familial Hypercholesterolemia 1	ClinVar		Congenital, Hereditary, and Neonatal Diseases and Abnormalities; Nutritional and Metabolic Diseases
ENST00000302118.5:C.1944C>A	1	55063449	ENSG00000169174	ENST00000302118.5	PCSK9	rs138178437	Familial Hypercholesterolemia	ClinVar		Congenital, Hereditary, and Neonatal Diseases and Abnormalities; Nutritional and Metabolic Diseases
ENST00000302118.5:C.1944C>T	1	55063449	ENSG00000169174	ENST00000302118.5	PCSK9	rs138178437	Familial Hypercholesterolemia	ClinVar		Congenital, Hereditary, and Neonatal Diseases and Abnormalities; Nutritional and Metabolic Diseases
ENST00000302118.5:C.1958C>A	1	55063463	ENSG00000169174	ENST00000302118.5	PCSK9	rs759099468	Familial Hypercholesterolemia 1	ClinVar		Congenital, Hereditary, and Neonatal Diseases and Abnormalities; Nutritional and Metabolic Diseases
ENST00000302118.5:C.1958C>A	1	55063463	ENSG00000169174	ENST00000302118.5	PCSK9	rs759099468	Familial Hypercholesterolemia 3	ClinVar		Congenital, Hereditary, and Neonatal Diseases and Abnormalities; Nutritional and Metabolic Diseases
ENST00000302118.5:C.1958C>T	1	55063463	ENSG00000169174	ENST00000302118.5	PCSK9	rs759099468	Familial Hypercholesterolemia 1	ClinVar		Congenital, Hereditary, and Neonatal Diseases and Abnormalities; Nutritional and Metabolic Diseases
ENST00000302118.5:C.1958C>T	1	55063463	ENSG00000169174	ENST00000302118.5	PCSK9	rs759099468	Familial Hypercholesterolemia 3	ClinVar		Congenital, Hereditary, and Neonatal Diseases and Abnormalities; Nutritional and Metabolic Diseases
ENST00000302118.5:C.1998C>A	1	55063503	ENSG00000169174	ENST00000302118.5	PCSK9	rs745578045	Familial Hypercholesterolemia 3	ClinVar		Congenital, Hereditary, and Neonatal Diseases and Abnormalities; Nutritional and Metabolic Diseases
ENST00000302118.5:C.2013C>G	1	55063518	ENSG00000169174	ENST00000302118.5	PCSK9	rs761714505	Familial Hypercholesterolemia	ClinVar		Congenital, Hereditary, and Neonatal Diseases and Abnormalities; Nutritional and Metabolic Diseases
ENST00000302118.5:C.2013C>T	1	55063518	ENSG00000169174	ENST00000302118.5	PCSK9	rs761714505	Familial Hypercholesterolemia	ClinVar		Congenital, Hereditary, and Neonatal Diseases and Abnormalities; Nutritional and Metabolic Diseases
ENST00000302118.5:C.2022C>T	1	55063527	ENSG00000169174	ENST00000302118.5	PCSK9	rs886046436	Familial Hypercholesterolemia	ClinVar		Congenital, Hereditary, and Neonatal Diseases and Abnormalities; Nutritional and Metabolic Diseases
ENST00000302118.5:C.2022C>T	1	55063527	ENSG00000169174	ENST00000302118.5	PCSK9	rs886046436	Familial Hypercholesterolemia 1	ClinVar		Congenital, Hereditary, and Neonatal Diseases and Abnormalities; Nutritional and Metabolic Diseases
ENST00000302118.5:C.2038C>T	1	55063543	ENSG00000169174	ENST00000302118.5	PCSK9	rs533555352	Familial Hypercholesterolemia	ClinVar		Congenital, Hereditary, and Neonatal Diseases and Abnormalities; Nutritional and Metabolic Diseases
ENST00000302118.5:C.2038C>T	1	55063543	ENSG00000169174	ENST00000302118.5	PCSK9	rs533555352	Familial Hypercholesterolemia 1	ClinVar		Congenital, Hereditary, and Neonatal Diseases and Abnormalities; Nutritional and Metabolic Diseases
ENST00000302118.5:C.2038C>T	1	55063543	ENSG00000169174	ENST00000302118.5	PCSK9	rs533555352	Familial Hypercholesterolemia 3	ClinVar		Congenital, Hereditary, and Neonatal Diseases and Abnormalities; Nutritional and Metabolic Diseases
ENST00000302118.5:C.2050C>G	1	55063555	ENSG00000169174	ENST00000302118.5	PCSK9	rs201557607	Familial Hypercholesterolemia	ClinVar		Congenital, Hereditary, and Neonatal Diseases and Abnormalities; Nutritional and Metabolic Diseases
ENST00000371237.9:C.1282C>A	1	56940965	ENSG00000021852	ENST00000371237.9	C8B	rs41286844	Complement Component 6 Deficiency	ClinVar		Congenital, Hereditary, and Neonatal Diseases and Abnormalities; Immune System Diseases
ENST00000371237.9:C.1282C>A	1	56940965	ENSG00000021852	ENST00000371237.9	C8B	rs41286844	Complement Component 8 Deficiency Type 2	ClinVar		Congenital, Hereditary, and Neonatal Diseases and Abnormalities; Immune System Diseases
ENST00000371237.9:C.1282C>G	1	56940965	ENSG00000021852	ENST00000371237.9	C8B	rs41286844	Complement Component 6 Deficiency	ClinVar		Congenital, Hereditary, and Neonatal Diseases and Abnormalities; Immune System Diseases
ENST00000371237.9:C.1282C>G	1	56940965	ENSG00000021852	ENST00000371237.9	C8B	rs41286844	Complement Component 8 Deficiency Type 2	ClinVar		Congenital, Hereditary, and Neonatal Diseases and Abnormalities; Immune System Diseases
ENST00000371237.9:C.1282C>T	1	56940965	ENSG00000021852	ENST00000371237.9	C8B	rs41286844	Complement Component 6 Deficiency	ClinVar		Congenital, Hereditary, and Neonatal Diseases and Abnormalities; Immune System Diseases
ENST00000371237.9:C.1282C>T	1	56940965	ENSG00000021852	ENST00000371237.9	C8B	rs41286844	Complement Component 8 Deficiency Type 2	ClinVar		Congenital, Hereditary, and Neonatal Diseases and Abnormalities; Immune System Diseases
ENST00000371237.9:C.967C>T	1	56945959	ENSG00000021852	ENST00000371237.9	C8B	rs141295453	Complement Component 8 Deficiency Type 2	ClinVar		Congenital, Hereditary, and Neonatal Diseases and Abnormalities; Immune System Diseases
ENST00000371237.9:C.820C>A	1	56949599	ENSG00000021852	ENST00000371237.9	C8B	rs140813121	Complement Component 8 Deficiency Type 2	ClinVar		Congenital, Hereditary, and Neonatal Diseases and Abnormalities; Immune System Diseases
ENST00000371237.9:C.820C>T	1	56949599	ENSG00000021852	ENST00000371237.9	C8B	rs140813121	Complement Component 8 Deficiency Type 2	ClinVar		Congenital, Hereditary, and Neonatal Diseases and Abnormalities; Immune System Diseases
ENST00000371237.9:C.782C>T	1	56949637	ENSG00000021852	ENST00000371237.9	C8B	rs12085435	Blood Protein Levels	GWAS	29875488	Other Diseases
ENST00000371237.9:C.782C>T	1	56949637	ENSG00000021852	ENST00000371237.9	C8B	rs12085435	Blood Protein Levels	GWAS	29875488	Other Diseases
ENST00000635253.2:C.2757C>T	1	62552741	ENSG00000116641	ENST00000635253.2	DOCK7	rs752071248	Early Infantile	ClinVar		Nervous System Diseases
ENST00000635253.2:C.2757C>T	1	62552741	ENSG00000116641	ENST00000635253.2	DOCK7	rs752071248	Epileptic Encephalopathy	ClinVar		Nervous System Diseases
ENST00000635253.2:C.1333C>T	1	62625351	ENSG00000116641	ENST00000635253.2	DOCK7	rs758111714	Early Infantile	ClinVar		Nervous System Diseases
ENST00000635253.2:C.1333C>T	1	62625351	ENSG00000116641	ENST00000635253.2	DOCK7	rs758111714	Epileptic Encephalopathy	ClinVar		Nervous System Diseases
ENST00000635253.2:C.748C>T	1	62647761	ENSG00000116641	ENST00000635253.2	DOCK7	rs373543179	Early Infantile	ClinVar		Nervous System Diseases
ENST00000635253.2:C.748C>T	1	62647761	ENSG00000116641	ENST00000635253.2	DOCK7	rs373543179	Epileptic Encephalopathy	ClinVar		Nervous System Diseases
ENST00000650546.1:C.649C>T	1	63631749	ENSG00000079739	ENST00000650546.1	PGM1	rs770066171	Congenital Disorder Of Glycosylation Type 1t	ClinVar		Congenital, Hereditary, and Neonatal Diseases and Abnormalities; Nutritional and Metabolic Diseases
ENST00000650546.1:C.783C>T	1	63634929	ENSG00000079739	ENST00000650546.1	PGM1	rs886046481	Congenital Disorder Of Glycosylation	ClinVar		Congenital, Hereditary, and Neonatal Diseases and Abnormalities; Nutritional and Metabolic Diseases; Musculoskeletal Diseases
ENST00000650546.1:C.783C>T	1	63634929	ENSG00000079739	ENST00000650546.1	PGM1	rs886046481	Congenital Disorder Of Glycosylation Type 1t	ClinVar		Congenital, Hereditary, and Neonatal Diseases and Abnormalities; Nutritional and Metabolic Diseases
ENST00000650546.1:C.1507C>T	1	63654374	ENSG00000079739	ENST00000650546.1	PGM1	rs397515423	Congenital Disorder Of Glycosylation Type 1t	ClinVar		Congenital, Hereditary, and Neonatal Diseases and Abnormalities; Nutritional and Metabolic Diseases
ENST00000371069.5:C.454C>T	1	65366107	ENSG00000116675	ENST00000371069.5	DNAJC6	rs864622011	Juvenile-Onset	ClinVar		Dermatological Diseases and Conditions; Musculoskeletal Diseases; Immune System Diseases
ENST00000371069.5:C.454C>T	1	65366107	ENSG00000116675	ENST00000371069.5	DNAJC6	rs864622011	Malignant Tumor Of Prostate	ClinVar		Male Urogenital Diseases
ENST00000371069.5:C.454C>T	1	65366107	ENSG00000116675	ENST00000371069.5	DNAJC6	rs864622011	Parkinson Disease 19a	ClinVar		Nervous System Diseases
ENST00000371069.5:C.2838C>T	1	65412950	ENSG00000116675	ENST00000371069.5	DNAJC6	rs148209150	Juvenile-Onset	ClinVar		Dermatological Diseases and Conditions; Musculoskeletal Diseases; Immune System Diseases
ENST00000371069.5:C.2838C>T	1	65412950	ENSG00000116675	ENST00000371069.5	DNAJC6	rs148209150	Parkinson Disease 19a	ClinVar		Nervous System Diseases
ENST00000349533.11:C.666C>G	1	65592828	ENSG00000116678	ENST00000349533.11	LEPR	rs886046503	Leptin Receptor Deficiency	ClinVar		Other Diseases
ENST00000349533.11:C.666C>G	1	65592828	ENSG00000116678	ENST00000349533.11	LEPR	rs886046503	Monogenic Non-Syndromic Obesity	ClinVar		Other Diseases
ENST00000235345.6:C.660C>G	1	67042305	ENSG00000116704	ENST00000235345.6	SLC35D1	rs1277339639	Schneckenbecken Dysplasia	ClinVar		Musculoskeletal Diseases; Congenital, Hereditary, and Neonatal Diseases and Abnormalities
ENST00000235345.6:C.301C>T	1	67052794	ENSG00000116704	ENST00000235345.6	SLC35D1	rs145382776	Schneckenbecken Dysplasia	ClinVar		Musculoskeletal Diseases; Congenital, Hereditary, and Neonatal Diseases and Abnormalities
ENST00000262340.6:C.1543C>T	1	68429835	ENSG00000116745	ENST00000262340.6	RPE65	rs121917745	Leber Congenital Amaurosis 2	ClinVar		Eye Diseases
ENST00000262340.6:C.1543C>T	1	68429835	ENSG00000116745	ENST00000262340.6	RPE65	rs121917745	Retinitis Pigmentosa	ClinVar		Congenital, Hereditary, and Neonatal Diseases and Abnormalities; Eye Diseases
ENST00000262340.6:C.1543C>T	1	68429835	ENSG00000116745	ENST00000262340.6	RPE65	rs121917745	Retinitis Pigmentosa 20	ClinVar		Congenital, Hereditary, and Neonatal Diseases and Abnormalities; Eye Diseases
ENST00000262340.6:C.1194C>T	1	68431520	ENSG00000116745	ENST00000262340.6	RPE65	rs139640666	Leber Congenital Amaurosis	ClinVar		Eye Diseases
ENST00000262340.6:C.1194C>T	1	68431520	ENSG00000116745	ENST00000262340.6	RPE65	rs139640666	Retinitis Pigmentosa	ClinVar		Congenital, Hereditary, and Neonatal Diseases and Abnormalities; Eye Diseases
ENST00000262340.6:C.370C>A	1	68444656	ENSG00000116745	ENST00000262340.6	RPE65	rs61752877	Leber Congenital Amaurosis 2	ClinVar		Eye Diseases
ENST00000262340.6:C.370C>A	1	68444656	ENSG00000116745	ENST00000262340.6	RPE65	rs61752877	Retinitis Pigmentosa 20	ClinVar		Congenital, Hereditary, and Neonatal Diseases and Abnormalities; Eye Diseases
ENST00000262340.6:C.370C>T	1	68444656	ENSG00000116745	ENST00000262340.6	RPE65	rs61752877	Leber Congenital Amaurosis 2	ClinVar		Eye Diseases
ENST00000262340.6:C.370C>T	1	68444656	ENSG00000116745	ENST00000262340.6	RPE65	rs61752877	Retinitis Pigmentosa 20	ClinVar		Congenital, Hereditary, and Neonatal Diseases and Abnormalities; Eye Diseases
ENST00000262340.6:C.267C>T	1	68444862	ENSG00000116745	ENST00000262340.6	RPE65	rs372620785	Leber Congenital Amaurosis	ClinVar		Eye Diseases
ENST00000262340.6:C.267C>T	1	68444862	ENSG00000116745	ENST00000262340.6	RPE65	rs372620785	Retinitis Pigmentosa	ClinVar		Congenital, Hereditary, and Neonatal Diseases and Abnormalities; Eye Diseases
ENST00000651989.2:C.3144C>T	1	70038968	ENSG00000033122	ENST00000651989.2	LRRC7	rs138917815	Lung Carcinoma	Cosmic	22941188	Cancer; Organismal Injury and Abnormalities; Respiratory Diseases
ENST00000651989.2:C.3144C>T	1	70038968	ENSG00000033122	ENST00000651989.2	LRRC7	rs138917815	Lung Carcinoma	Cosmic	22941188	Cancer; Organismal Injury and Abnormalities; Respiratory Diseases
ENST00000651989.2:C.3144C>T	1	70038968	ENSG00000033122	ENST00000651989.2	LRRC7	rs138917815	Lung Carcinoma	Cosmic	22941188	Cancer; Organismal Injury and Abnormalities; Respiratory Diseases
ENST00000334785.12:C.586C>A	1	77926510	ENSG00000162614	ENST00000334785.12	NEXN	rs369486891	Cardiomyopathy	ClinVar		Cardiovascular Diseases
ENST00000334785.12:C.586C>A	1	77926510	ENSG00000162614	ENST00000334785.12	NEXN	rs369486891	Dilated Cardiomyopathy 1cc	ClinVar		Cardiovascular Diseases
ENST00000334785.12:C.586C>A	1	77926510	ENSG00000162614	ENST00000334785.12	NEXN	rs369486891	Familial Hypertrophic Cardiomyopathy 20	ClinVar		Congenital, Hereditary, and Neonatal Diseases and Abnormalities; Cardiovascular Diseases
ENST00000334785.12:C.586C>T	1	77926510	ENSG00000162614	ENST00000334785.12	NEXN	rs369486891	Cardiomyopathy	ClinVar		Cardiovascular Diseases
ENST00000334785.12:C.586C>T	1	77926510	ENSG00000162614	ENST00000334785.12	NEXN	rs369486891	Dilated Cardiomyopathy 1cc	ClinVar		Cardiovascular Diseases
ENST00000334785.12:C.586C>T	1	77926510	ENSG00000162614	ENST00000334785.12	NEXN	rs369486891	Familial Hypertrophic Cardiomyopathy 20	ClinVar		Congenital, Hereditary, and Neonatal Diseases and Abnormalities; Cardiovascular Diseases
ENST00000334785.12:C.856C>T	1	77926884	ENSG00000162614	ENST00000334785.12	NEXN	rs199917913	Cardiovascular Phenotype	ClinVar		Cardiovascular Diseases
ENST00000334785.12:C.856C>T	1	77926884	ENSG00000162614	ENST00000334785.12	NEXN	rs199917913	Primary Familial Hypertrophic Cardiomyopathy	ClinVar		Congenital, Hereditary, and Neonatal Diseases and Abnormalities; Cardiovascular Diseases
ENST00000334785.12:C.893C>G	1	77929344	ENSG00000162614	ENST00000334785.12	NEXN	rs200753280	Cardiovascular Phenotype	ClinVar		Cardiovascular Diseases
ENST00000334785.12:C.893C>G	1	77929344	ENSG00000162614	ENST00000334785.12	NEXN	rs200753280	Dilated Cardiomyopathy	ClinVar		Cardiovascular Diseases
ENST00000334785.12:C.893C>G	1	77929344	ENSG00000162614	ENST00000334785.12	NEXN	rs200753280	Hypertrophic Cardiomyopathy	ClinVar		Cardiovascular Diseases
ENST00000334785.12:C.1271C>G	1	77935842	ENSG00000162614	ENST00000334785.12	NEXN	rs200442502	Dilated Cardiomyopathy 1cc	ClinVar		Cardiovascular Diseases
ENST00000334785.12:C.1271C>G	1	77935842	ENSG00000162614	ENST00000334785.12	NEXN	rs200442502	Familial Hypertrophic Cardiomyopathy 20	ClinVar		Congenital, Hereditary, and Neonatal Diseases and Abnormalities; Cardiovascular Diseases
ENST00000334785.12:C.1271C>T	1	77935842	ENSG00000162614	ENST00000334785.12	NEXN	rs200442502	Dilated Cardiomyopathy 1cc	ClinVar		Cardiovascular Diseases
ENST00000334785.12:C.1271C>T	1	77935842	ENSG00000162614	ENST00000334785.12	NEXN	rs200442502	Familial Hypertrophic Cardiomyopathy 20	ClinVar		Congenital, Hereditary, and Neonatal Diseases and Abnormalities; Cardiovascular Diseases
ENST00000334785.12:C.1785C>T	1	77942586	ENSG00000162614	ENST00000334785.12	NEXN	rs182998780	Cardiovascular Phenotype	ClinVar		Cardiovascular Diseases
ENST00000334785.12:C.1785C>T	1	77942586	ENSG00000162614	ENST00000334785.12	NEXN	rs182998780	Dilated Cardiomyopathy 1cc	ClinVar		Cardiovascular Diseases
ENST00000334785.12:C.1785C>T	1	77942586	ENSG00000162614	ENST00000334785.12	NEXN	rs182998780	Familial Hypertrophic Cardiomyopathy 20	ClinVar		Congenital, Hereditary, and Neonatal Diseases and Abnormalities; Cardiovascular Diseases
ENST00000370742.4:C.1797C>A	1	78893142	ENSG00000162618	ENST00000370742.4	ADGRL4	rs1968956	Mean Corpuscular Hemoglobin Concentration	GWAS	32888493	Other Diseases
ENST00000370742.4:C.1797C>A	1	78893142	ENSG00000162618	ENST00000370742.4	ADGRL4	rs1968956	Red Cell Distribution Width	GWAS	32888493	Pathological Conditions, Signs and Symptoms; Hematological Diseases
ENST00000234701.7:C.2371C>A	1	86499671	ENSG00000016490	ENST00000234701.7	CLCA1	rs753192579	Liver Carcinoma	Cosmic	0	Cancer; Gastrointestinal Diseases; Hepatic System Diseases; Organismal Injury and Abnormalities
ENST00000234701.7:C.2371C>A	1	86499671	ENSG00000016490	ENST00000234701.7	CLCA1	rs753192579	Liver Carcinoma	Cosmic	0	Cancer; Gastrointestinal Diseases; Hepatic System Diseases; Organismal Injury and Abnormalities
ENST00000234701.7:C.2371C>T	1	86499671	ENSG00000016490	ENST00000234701.7	CLCA1	rs753192579	Liver Carcinoma	Cosmic	0	Cancer; Gastrointestinal Diseases; Hepatic System Diseases; Organismal Injury and Abnormalities
ENST00000234701.7:C.2371C>T	1	86499671	ENSG00000016490	ENST00000234701.7	CLCA1	rs753192579	Liver Carcinoma	Cosmic	0	Cancer; Gastrointestinal Diseases; Hepatic System Diseases; Organismal Injury and Abnormalities
ENST00000370360.8:C.108C>A	1	92297461	ENSG00000174842	ENST00000370360.8	GLMN	rs770780171	Venous Malformation	ClinVar		Congenital, Hereditary, and Neonatal Diseases and Abnormalities
ENST00000370225.4:C.6255C>T	1	94001885	ENSG00000198691	ENST00000370225.4	ABCA4	rs61748519	Cone-Rod Dystrophy	ClinVar		Congenital, Hereditary, and Neonatal Diseases and Abnormalities; Eye Diseases
ENST00000370225.4:C.6255C>T	1	94001885	ENSG00000198691	ENST00000370225.4	ABCA4	rs61748519	Macular Degeneration	ClinVar		Nervous System Diseases; Eye Diseases; Pathological Conditions, Signs and Symptoms
ENST00000370225.4:C.6255C>T	1	94001885	ENSG00000198691	ENST00000370225.4	ABCA4	rs61748519	Retinitis Pigmentosa	ClinVar		Congenital, Hereditary, and Neonatal Diseases and Abnormalities; Eye Diseases
ENST00000370225.4:C.6255C>T	1	94001885	ENSG00000198691	ENST00000370225.4	ABCA4	rs61748519	Stargardt Disease	ClinVar		Eye Diseases
ENST00000370225.4:C.6255C>T	1	94001885	ENSG00000198691	ENST00000370225.4	ABCA4	rs61748519	Stargardt Disease 1	ClinVar		Eye Diseases
ENST00000370225.4:C.6249C>A	1	94001891	ENSG00000198691	ENST00000370225.4	ABCA4	rs1801359	Cone-Rod Dystrophy	ClinVar		Congenital, Hereditary, and Neonatal Diseases and Abnormalities; Eye Diseases
ENST00000370225.4:C.6249C>A	1	94001891	ENSG00000198691	ENST00000370225.4	ABCA4	rs1801359	Macular Degeneration	ClinVar		Nervous System Diseases; Eye Diseases; Pathological Conditions, Signs and Symptoms
ENST00000370225.4:C.6249C>A	1	94001891	ENSG00000198691	ENST00000370225.4	ABCA4	rs1801359	Retinitis Pigmentosa	ClinVar		Congenital, Hereditary, and Neonatal Diseases and Abnormalities; Eye Diseases
ENST00000370225.4:C.6249C>A	1	94001891	ENSG00000198691	ENST00000370225.4	ABCA4	rs1801359	Stargardt Disease	ClinVar		Eye Diseases
ENST00000370225.4:C.6249C>G	1	94001891	ENSG00000198691	ENST00000370225.4	ABCA4	rs1801359	Cone-Rod Dystrophy	ClinVar		Congenital, Hereditary, and Neonatal Diseases and Abnormalities; Eye Diseases
ENST00000370225.4:C.6249C>G	1	94001891	ENSG00000198691	ENST00000370225.4	ABCA4	rs1801359	Macular Degeneration	ClinVar		Nervous System Diseases; Eye Diseases; Pathological Conditions, Signs and Symptoms
ENST00000370225.4:C.6249C>G	1	94001891	ENSG00000198691	ENST00000370225.4	ABCA4	rs1801359	Retinitis Pigmentosa	ClinVar		Congenital, Hereditary, and Neonatal Diseases and Abnormalities; Eye Diseases
ENST00000370225.4:C.6249C>G	1	94001891	ENSG00000198691	ENST00000370225.4	ABCA4	rs1801359	Stargardt Disease	ClinVar		Eye Diseases
ENST00000370225.4:C.6249C>T	1	94001891	ENSG00000198691	ENST00000370225.4	ABCA4	rs1801359	Cone-Rod Dystrophy	ClinVar		Congenital, Hereditary, and Neonatal Diseases and Abnormalities; Eye Diseases
ENST00000370225.4:C.6249C>T	1	94001891	ENSG00000198691	ENST00000370225.4	ABCA4	rs1801359	Macular Degeneration	ClinVar		Nervous System Diseases; Eye Diseases; Pathological Conditions, Signs and Symptoms
ENST00000370225.4:C.6249C>T	1	94001891	ENSG00000198691	ENST00000370225.4	ABCA4	rs1801359	Retinitis Pigmentosa	ClinVar		Congenital, Hereditary, and Neonatal Diseases and Abnormalities; Eye Diseases
ENST00000370225.4:C.6249C>T	1	94001891	ENSG00000198691	ENST00000370225.4	ABCA4	rs1801359	Stargardt Disease	ClinVar		Eye Diseases
ENST00000370225.4:C.6229C>A	1	94001911	ENSG00000198691	ENST00000370225.4	ABCA4	rs61750645	Cone-Rod Dystrophy 3	ClinVar		Congenital, Hereditary, and Neonatal Diseases and Abnormalities; Eye Diseases
ENST00000370225.4:C.6229C>A	1	94001911	ENSG00000198691	ENST00000370225.4	ABCA4	rs61750645	Retinal Dystrophy	ClinVar		Eye Diseases
ENST00000370225.4:C.6229C>A	1	94001911	ENSG00000198691	ENST00000370225.4	ABCA4	rs61750645	Stargardt Disease	ClinVar		Eye Diseases
ENST00000370225.4:C.6229C>A	1	94001911	ENSG00000198691	ENST00000370225.4	ABCA4	rs61750645	Stargardt Disease 1	ClinVar		Eye Diseases
ENST00000370225.4:C.6229C>G	1	94001911	ENSG00000198691	ENST00000370225.4	ABCA4	rs61750645	Cone-Rod Dystrophy 3	ClinVar		Congenital, Hereditary, and Neonatal Diseases and Abnormalities; Eye Diseases
ENST00000370225.4:C.6229C>G	1	94001911	ENSG00000198691	ENST00000370225.4	ABCA4	rs61750645	Retinal Dystrophy	ClinVar		Eye Diseases
ENST00000370225.4:C.6229C>G	1	94001911	ENSG00000198691	ENST00000370225.4	ABCA4	rs61750645	Stargardt Disease	ClinVar		Eye Diseases
ENST00000370225.4:C.6229C>G	1	94001911	ENSG00000198691	ENST00000370225.4	ABCA4	rs61750645	Stargardt Disease 1	ClinVar		Eye Diseases
ENST00000370225.4:C.6229C>T	1	94001911	ENSG00000198691	ENST00000370225.4	ABCA4	rs61750645	Cone-Rod Dystrophy 3	ClinVar		Congenital, Hereditary, and Neonatal Diseases and Abnormalities; Eye Diseases
ENST00000370225.4:C.6229C>T	1	94001911	ENSG00000198691	ENST00000370225.4	ABCA4	rs61750645	Retinal Dystrophy	ClinVar		Eye Diseases
ENST00000370225.4:C.6229C>T	1	94001911	ENSG00000198691	ENST00000370225.4	ABCA4	rs61750645	Stargardt Disease	ClinVar		Eye Diseases
ENST00000370225.4:C.6229C>T	1	94001911	ENSG00000198691	ENST00000370225.4	ABCA4	rs61750645	Stargardt Disease 1	ClinVar		Eye Diseases
ENST00000370225.4:C.6112C>T	1	94005476	ENSG00000198691	ENST00000370225.4	ABCA4	rs61750643	Stargardt Disease 1	ClinVar		Eye Diseases
ENST00000370225.4:C.6088C>T	1	94005500	ENSG00000198691	ENST00000370225.4	ABCA4	rs61751383	Age-Related Macular Degeneration 2	ClinVar		Behavior and Behavior Mechanisms
ENST00000370225.4:C.6088C>T	1	94005500	ENSG00000198691	ENST00000370225.4	ABCA4	rs61751383	Cone-Rod Dystrophy 3	ClinVar		Congenital, Hereditary, and Neonatal Diseases and Abnormalities; Eye Diseases
ENST00000370225.4:C.6088C>T	1	94005500	ENSG00000198691	ENST00000370225.4	ABCA4	rs61751383	Early-Onset Severe	ClinVar		Congenital, Hereditary, and Neonatal Diseases and Abnormalities; Eye Diseases
ENST00000370225.4:C.6088C>T	1	94005500	ENSG00000198691	ENST00000370225.4	ABCA4	rs61751383	Retinal Dystrophy	ClinVar		Eye Diseases
ENST00000370225.4:C.6088C>T	1	94005500	ENSG00000198691	ENST00000370225.4	ABCA4	rs61751383	Retinal Dystrophy	ClinVar		Eye Diseases
ENST00000370225.4:C.6088C>T	1	94005500	ENSG00000198691	ENST00000370225.4	ABCA4	rs61751383	Retinitis Pigmentosa 19	ClinVar		Congenital, Hereditary, and Neonatal Diseases and Abnormalities; Eye Diseases
ENST00000370225.4:C.6088C>T	1	94005500	ENSG00000198691	ENST00000370225.4	ABCA4	rs61751383	Stargardt Disease	ClinVar		Eye Diseases
ENST00000370225.4:C.6088C>T	1	94005500	ENSG00000198691	ENST00000370225.4	ABCA4	rs61751383	Stargardt Disease 1	ClinVar		Eye Diseases
ENST00000370225.4:C.5478C>T	1	94011368	ENSG00000198691	ENST00000370225.4	ABCA4	rs762632312	Stargardt Disease 1	ClinVar		Eye Diseases
ENST00000370225.4:C.5121C>A	1	94019657	ENSG00000198691	ENST00000370225.4	ABCA4	rs886046562	Cone-Rod Dystrophy	ClinVar		Congenital, Hereditary, and Neonatal Diseases and Abnormalities; Eye Diseases
ENST00000370225.4:C.5121C>A	1	94019657	ENSG00000198691	ENST00000370225.4	ABCA4	rs886046562	Macular Degeneration	ClinVar		Nervous System Diseases; Eye Diseases; Pathological Conditions, Signs and Symptoms
ENST00000370225.4:C.5121C>A	1	94019657	ENSG00000198691	ENST00000370225.4	ABCA4	rs886046562	Retinitis Pigmentosa	ClinVar		Congenital, Hereditary, and Neonatal Diseases and Abnormalities; Eye Diseases
ENST00000370225.4:C.5121C>A	1	94019657	ENSG00000198691	ENST00000370225.4	ABCA4	rs886046562	Stargardt Disease	ClinVar		Eye Diseases
ENST00000370225.4:C.5121C>T	1	94019657	ENSG00000198691	ENST00000370225.4	ABCA4	rs886046562	Cone-Rod Dystrophy	ClinVar		Congenital, Hereditary, and Neonatal Diseases and Abnormalities; Eye Diseases
ENST00000370225.4:C.5121C>T	1	94019657	ENSG00000198691	ENST00000370225.4	ABCA4	rs886046562	Macular Degeneration	ClinVar		Nervous System Diseases; Eye Diseases; Pathological Conditions, Signs and Symptoms
ENST00000370225.4:C.5121C>T	1	94019657	ENSG00000198691	ENST00000370225.4	ABCA4	rs886046562	Retinitis Pigmentosa	ClinVar		Congenital, Hereditary, and Neonatal Diseases and Abnormalities; Eye Diseases
ENST00000370225.4:C.5121C>T	1	94019657	ENSG00000198691	ENST00000370225.4	ABCA4	rs886046562	Stargardt Disease	ClinVar		Eye Diseases
ENST00000370225.4:C.5113C>T	1	94019665	ENSG00000198691	ENST00000370225.4	ABCA4	rs771038310	Abca4-Related Disorders	ClinVar		Other Diseases
ENST00000370225.4:C.4283C>T	1	94030497	ENSG00000198691	ENST00000370225.4	ABCA4	rs1800549	Cone-Rod Dystrophy	ClinVar		Congenital, Hereditary, and Neonatal Diseases and Abnormalities; Eye Diseases
ENST00000370225.4:C.4283C>T	1	94030497	ENSG00000198691	ENST00000370225.4	ABCA4	rs1800549	Macular Degeneration	ClinVar		Nervous System Diseases; Eye Diseases; Pathological Conditions, Signs and Symptoms
ENST00000370225.4:C.4283C>T	1	94030497	ENSG00000198691	ENST00000370225.4	ABCA4	rs1800549	Retinitis Pigmentosa	ClinVar		Congenital, Hereditary, and Neonatal Diseases and Abnormalities; Eye Diseases
ENST00000370225.4:C.4283C>T	1	94030497	ENSG00000198691	ENST00000370225.4	ABCA4	rs1800549	Stargardt Disease	ClinVar		Eye Diseases
ENST00000370225.4:C.4194C>T	1	94031055	ENSG00000198691	ENST00000370225.4	ABCA4	rs763857670	Cone-Rod Dystrophy	ClinVar		Congenital, Hereditary, and Neonatal Diseases and Abnormalities; Eye Diseases
ENST00000370225.4:C.4194C>T	1	94031055	ENSG00000198691	ENST00000370225.4	ABCA4	rs763857670	Macular Degeneration	ClinVar		Nervous System Diseases; Eye Diseases; Pathological Conditions, Signs and Symptoms
ENST00000370225.4:C.4194C>T	1	94031055	ENSG00000198691	ENST00000370225.4	ABCA4	rs763857670	Retinitis Pigmentosa	ClinVar		Congenital, Hereditary, and Neonatal Diseases and Abnormalities; Eye Diseases
ENST00000370225.4:C.4194C>T	1	94031055	ENSG00000198691	ENST00000370225.4	ABCA4	rs763857670	Stargardt Disease	ClinVar		Eye Diseases
ENST00000370225.4:C.3977C>G	1	94031929	ENSG00000198691	ENST00000370225.4	ABCA4	rs761989194	Cone-Rod Dystrophy	ClinVar		Congenital, Hereditary, and Neonatal Diseases and Abnormalities; Eye Diseases
ENST00000370225.4:C.3977C>G	1	94031929	ENSG00000198691	ENST00000370225.4	ABCA4	rs761989194	Macular Degeneration	ClinVar		Nervous System Diseases; Eye Diseases; Pathological Conditions, Signs and Symptoms
ENST00000370225.4:C.3977C>G	1	94031929	ENSG00000198691	ENST00000370225.4	ABCA4	rs761989194	Retinitis Pigmentosa	ClinVar		Congenital, Hereditary, and Neonatal Diseases and Abnormalities; Eye Diseases
ENST00000370225.4:C.3977C>G	1	94031929	ENSG00000198691	ENST00000370225.4	ABCA4	rs761989194	Stargardt Disease	ClinVar		Eye Diseases
ENST00000370225.4:C.3977C>T	1	94031929	ENSG00000198691	ENST00000370225.4	ABCA4	rs761989194	Cone-Rod Dystrophy	ClinVar		Congenital, Hereditary, and Neonatal Diseases and Abnormalities; Eye Diseases
ENST00000370225.4:C.3977C>T	1	94031929	ENSG00000198691	ENST00000370225.4	ABCA4	rs761989194	Macular Degeneration	ClinVar		Nervous System Diseases; Eye Diseases; Pathological Conditions, Signs and Symptoms
ENST00000370225.4:C.3977C>T	1	94031929	ENSG00000198691	ENST00000370225.4	ABCA4	rs761989194	Retinitis Pigmentosa	ClinVar		Congenital, Hereditary, and Neonatal Diseases and Abnormalities; Eye Diseases
ENST00000370225.4:C.3977C>T	1	94031929	ENSG00000198691	ENST00000370225.4	ABCA4	rs761989194	Stargardt Disease	ClinVar		Eye Diseases
ENST00000370225.4:C.3285C>T	1	94042804	ENSG00000198691	ENST00000370225.4	ABCA4	rs570745701	Cone-Rod Dystrophy	ClinVar		Congenital, Hereditary, and Neonatal Diseases and Abnormalities; Eye Diseases
ENST00000370225.4:C.3285C>T	1	94042804	ENSG00000198691	ENST00000370225.4	ABCA4	rs570745701	Macular Degeneration	ClinVar		Nervous System Diseases; Eye Diseases; Pathological Conditions, Signs and Symptoms
ENST00000370225.4:C.3285C>T	1	94042804	ENSG00000198691	ENST00000370225.4	ABCA4	rs570745701	Retinitis Pigmentosa	ClinVar		Congenital, Hereditary, and Neonatal Diseases and Abnormalities; Eye Diseases
ENST00000370225.4:C.3285C>T	1	94042804	ENSG00000198691	ENST00000370225.4	ABCA4	rs570745701	Stargardt Disease	ClinVar		Eye Diseases
ENST00000370225.4:C.2964C>T	1	94044699	ENSG00000198691	ENST00000370225.4	ABCA4	rs61754034	Cone-Rod Dystrophy	ClinVar		Congenital, Hereditary, and Neonatal Diseases and Abnormalities; Eye Diseases
ENST00000370225.4:C.2964C>T	1	94044699	ENSG00000198691	ENST00000370225.4	ABCA4	rs61754034	Macular Degeneration	ClinVar		Nervous System Diseases; Eye Diseases; Pathological Conditions, Signs and Symptoms
ENST00000370225.4:C.2964C>T	1	94044699	ENSG00000198691	ENST00000370225.4	ABCA4	rs61754034	Retinitis Pigmentosa	ClinVar		Congenital, Hereditary, and Neonatal Diseases and Abnormalities; Eye Diseases
ENST00000370225.4:C.2964C>T	1	94044699	ENSG00000198691	ENST00000370225.4	ABCA4	rs61754034	Stargardt Disease	ClinVar		Eye Diseases
ENST00000370225.4:C.2877C>A	1	94046960	ENSG00000198691	ENST00000370225.4	ABCA4	rs61754033	Cone-Rod Dystrophy	ClinVar		Congenital, Hereditary, and Neonatal Diseases and Abnormalities; Eye Diseases
ENST00000370225.4:C.2877C>A	1	94046960	ENSG00000198691	ENST00000370225.4	ABCA4	rs61754033	Macular Degeneration	ClinVar		Nervous System Diseases; Eye Diseases; Pathological Conditions, Signs and Symptoms
ENST00000370225.4:C.2877C>A	1	94046960	ENSG00000198691	ENST00000370225.4	ABCA4	rs61754033	Retinitis Pigmentosa	ClinVar		Congenital, Hereditary, and Neonatal Diseases and Abnormalities; Eye Diseases
ENST00000370225.4:C.2877C>A	1	94046960	ENSG00000198691	ENST00000370225.4	ABCA4	rs61754033	Stargardt Disease	ClinVar		Eye Diseases
ENST00000370225.4:C.2877C>A	1	94046960	ENSG00000198691	ENST00000370225.4	ABCA4	rs61754033	Stargardt Disease 1	ClinVar		Eye Diseases
ENST00000370225.4:C.2877C>T	1	94046960	ENSG00000198691	ENST00000370225.4	ABCA4	rs61754033	Cone-Rod Dystrophy	ClinVar		Congenital, Hereditary, and Neonatal Diseases and Abnormalities; Eye Diseases
ENST00000370225.4:C.2877C>T	1	94046960	ENSG00000198691	ENST00000370225.4	ABCA4	rs61754033	Macular Degeneration	ClinVar		Nervous System Diseases; Eye Diseases; Pathological Conditions, Signs and Symptoms
ENST00000370225.4:C.2877C>T	1	94046960	ENSG00000198691	ENST00000370225.4	ABCA4	rs61754033	Retinitis Pigmentosa	ClinVar		Congenital, Hereditary, and Neonatal Diseases and Abnormalities; Eye Diseases
ENST00000370225.4:C.2877C>T	1	94046960	ENSG00000198691	ENST00000370225.4	ABCA4	rs61754033	Stargardt Disease	ClinVar		Eye Diseases
ENST00000370225.4:C.2877C>T	1	94046960	ENSG00000198691	ENST00000370225.4	ABCA4	rs61754033	Stargardt Disease 1	ClinVar		Eye Diseases
ENST00000370225.4:C.2646C>T	1	94051640	ENSG00000198691	ENST00000370225.4	ABCA4	rs180921875	Cone-Rod Dystrophy	ClinVar		Congenital, Hereditary, and Neonatal Diseases and Abnormalities; Eye Diseases
ENST00000370225.4:C.2646C>T	1	94051640	ENSG00000198691	ENST00000370225.4	ABCA4	rs180921875	Macular Degeneration	ClinVar		Nervous System Diseases; Eye Diseases; Pathological Conditions, Signs and Symptoms
ENST00000370225.4:C.2646C>T	1	94051640	ENSG00000198691	ENST00000370225.4	ABCA4	rs180921875	Retinitis Pigmentosa	ClinVar		Congenital, Hereditary, and Neonatal Diseases and Abnormalities; Eye Diseases
ENST00000370225.4:C.2646C>T	1	94051640	ENSG00000198691	ENST00000370225.4	ABCA4	rs180921875	Stargardt Disease	ClinVar		Eye Diseases
ENST00000370225.4:C.2517C>G	1	94055181	ENSG00000198691	ENST00000370225.4	ABCA4	rs138246242	Cone-Rod Dystrophy	ClinVar		Congenital, Hereditary, and Neonatal Diseases and Abnormalities; Eye Diseases
ENST00000370225.4:C.2517C>G	1	94055181	ENSG00000198691	ENST00000370225.4	ABCA4	rs138246242	Macular Degeneration	ClinVar		Nervous System Diseases; Eye Diseases; Pathological Conditions, Signs and Symptoms
ENST00000370225.4:C.2517C>G	1	94055181	ENSG00000198691	ENST00000370225.4	ABCA4	rs138246242	Retinitis Pigmentosa	ClinVar		Congenital, Hereditary, and Neonatal Diseases and Abnormalities; Eye Diseases
ENST00000370225.4:C.2517C>G	1	94055181	ENSG00000198691	ENST00000370225.4	ABCA4	rs138246242	Stargardt Disease	ClinVar		Eye Diseases
ENST00000370225.4:C.2517C>T	1	94055181	ENSG00000198691	ENST00000370225.4	ABCA4	rs138246242	Cone-Rod Dystrophy	ClinVar		Congenital, Hereditary, and Neonatal Diseases and Abnormalities; Eye Diseases
ENST00000370225.4:C.2517C>T	1	94055181	ENSG00000198691	ENST00000370225.4	ABCA4	rs138246242	Macular Degeneration	ClinVar		Nervous System Diseases; Eye Diseases; Pathological Conditions, Signs and Symptoms
ENST00000370225.4:C.2517C>T	1	94055181	ENSG00000198691	ENST00000370225.4	ABCA4	rs138246242	Retinitis Pigmentosa	ClinVar		Congenital, Hereditary, and Neonatal Diseases and Abnormalities; Eye Diseases
ENST00000370225.4:C.2517C>T	1	94055181	ENSG00000198691	ENST00000370225.4	ABCA4	rs138246242	Stargardt Disease	ClinVar		Eye Diseases
ENST00000370225.4:C.1614C>T	1	94063258	ENSG00000198691	ENST00000370225.4	ABCA4	rs201602424	Cone-Rod Dystrophy	ClinVar		Congenital, Hereditary, and Neonatal Diseases and Abnormalities; Eye Diseases
ENST00000370225.4:C.1614C>T	1	94063258	ENSG00000198691	ENST00000370225.4	ABCA4	rs201602424	Macular Degeneration	ClinVar		Nervous System Diseases; Eye Diseases; Pathological Conditions, Signs and Symptoms
ENST00000370225.4:C.1614C>T	1	94063258	ENSG00000198691	ENST00000370225.4	ABCA4	rs201602424	Retinitis Pigmentosa	ClinVar		Congenital, Hereditary, and Neonatal Diseases and Abnormalities; Eye Diseases
ENST00000370225.4:C.1614C>T	1	94063258	ENSG00000198691	ENST00000370225.4	ABCA4	rs201602424	Stargardt Disease	ClinVar		Eye Diseases
ENST00000370225.4:C.1614C>T	1	94063258	ENSG00000198691	ENST00000370225.4	ABCA4	rs201602424	Stargardt Disease 1	ClinVar		Eye Diseases
ENST00000370225.4:C.1584C>A	1	94063288	ENSG00000198691	ENST00000370225.4	ABCA4	rs886044727	Stargardt Disease 1	ClinVar		Eye Diseases
ENST00000370225.4:C.1269C>T	1	94078677	ENSG00000198691	ENST00000370225.4	ABCA4	rs4147831	Cone-Rod Dystrophy	ClinVar		Congenital, Hereditary, and Neonatal Diseases and Abnormalities; Eye Diseases
ENST00000370225.4:C.1269C>T	1	94078677	ENSG00000198691	ENST00000370225.4	ABCA4	rs4147831	Macular Degeneration	ClinVar		Nervous System Diseases; Eye Diseases; Pathological Conditions, Signs and Symptoms
ENST00000370225.4:C.1269C>T	1	94078677	ENSG00000198691	ENST00000370225.4	ABCA4	rs4147831	Retinitis Pigmentosa	ClinVar		Congenital, Hereditary, and Neonatal Diseases and Abnormalities; Eye Diseases
ENST00000370225.4:C.1269C>T	1	94078677	ENSG00000198691	ENST00000370225.4	ABCA4	rs4147831	Stargardt Disease	ClinVar		Eye Diseases
ENST00000370225.4:C.1155C>T	1	94079406	ENSG00000198691	ENST00000370225.4	ABCA4	rs376624031	Cone-Rod Dystrophy	ClinVar		Congenital, Hereditary, and Neonatal Diseases and Abnormalities; Eye Diseases
ENST00000370225.4:C.1155C>T	1	94079406	ENSG00000198691	ENST00000370225.4	ABCA4	rs376624031	Macular Degeneration	ClinVar		Nervous System Diseases; Eye Diseases; Pathological Conditions, Signs and Symptoms
ENST00000370225.4:C.1155C>T	1	94079406	ENSG00000198691	ENST00000370225.4	ABCA4	rs376624031	Retinitis Pigmentosa	ClinVar		Congenital, Hereditary, and Neonatal Diseases and Abnormalities; Eye Diseases
ENST00000370225.4:C.1155C>T	1	94079406	ENSG00000198691	ENST00000370225.4	ABCA4	rs376624031	Stargardt Disease	ClinVar		Eye Diseases
ENST00000370225.4:C.981C>A	1	94080596	ENSG00000198691	ENST00000370225.4	ABCA4	rs61753057	Stargardt Disease 1	ClinVar		Eye Diseases
ENST00000370225.4:C.981C>T	1	94080596	ENSG00000198691	ENST00000370225.4	ABCA4	rs61753057	Stargardt Disease 1	ClinVar		Eye Diseases
ENST00000370225.4:C.741C>T	1	94098821	ENSG00000198691	ENST00000370225.4	ABCA4	rs372976742	Cone-Rod Dystrophy	ClinVar		Congenital, Hereditary, and Neonatal Diseases and Abnormalities; Eye Diseases
ENST00000370225.4:C.741C>T	1	94098821	ENSG00000198691	ENST00000370225.4	ABCA4	rs372976742	Macular Degeneration	ClinVar		Nervous System Diseases; Eye Diseases; Pathological Conditions, Signs and Symptoms
ENST00000370225.4:C.741C>T	1	94098821	ENSG00000198691	ENST00000370225.4	ABCA4	rs372976742	Retinitis Pigmentosa	ClinVar		Congenital, Hereditary, and Neonatal Diseases and Abnormalities; Eye Diseases
ENST00000370225.4:C.741C>T	1	94098821	ENSG00000198691	ENST00000370225.4	ABCA4	rs372976742	Stargardt Disease	ClinVar		Eye Diseases
ENST00000370225.4:C.658C>T	1	94098904	ENSG00000198691	ENST00000370225.4	ABCA4	rs61748538	Retinal Dystrophy	ClinVar		Eye Diseases
ENST00000370225.4:C.618C>G	1	94098944	ENSG00000198691	ENST00000370225.4	ABCA4	rs61748536	Stargardt Disease 1	ClinVar		Eye Diseases
ENST00000370225.4:C.618C>T	1	94098944	ENSG00000198691	ENST00000370225.4	ABCA4	rs61748536	Stargardt Disease 1	ClinVar		Eye Diseases
ENST00000370225.4:C.52C>A	1	94120994	ENSG00000198691	ENST00000370225.4	ABCA4	rs121909205	Stargardt Disease 1	ClinVar		Eye Diseases
ENST00000370225.4:C.52C>T	1	94120994	ENSG00000198691	ENST00000370225.4	ABCA4	rs121909205	Stargardt Disease 1	ClinVar		Eye Diseases
ENST00000370192.8:C.2275C>T	1	97305283	ENSG00000188641	ENST00000370192.8	DPYD	rs759372918	Dihydropyrimidine Dehydrogenase Deficiency	ClinVar		Congenital, Hereditary, and Neonatal Diseases and Abnormalities; Nutritional and Metabolic Diseases
ENST00000370192.8:C.2193C>A	1	97305365	ENSG00000188641	ENST00000370192.8	DPYD	rs139543981	Dihydropyrimidine Dehydrogenase Deficiency	ClinVar		Congenital, Hereditary, and Neonatal Diseases and Abnormalities; Nutritional and Metabolic Diseases
ENST00000370192.8:C.2193C>T	1	97305365	ENSG00000188641	ENST00000370192.8	DPYD	rs139543981	Dihydropyrimidine Dehydrogenase Deficiency	ClinVar		Congenital, Hereditary, and Neonatal Diseases and Abnormalities; Nutritional and Metabolic Diseases
ENST00000370192.8:C.1614C>T	1	97515852	ENSG00000188641	ENST00000370192.8	DPYD	rs760853559	Dihydropyrimidine Dehydrogenase Deficiency	ClinVar		Congenital, Hereditary, and Neonatal Diseases and Abnormalities; Nutritional and Metabolic Diseases
ENST00000370192.8:C.208C>T	1	97828139	ENSG00000188641	ENST00000370192.8	DPYD	rs141597515	Dihydropyrimidine Dehydrogenase Deficiency	ClinVar		Congenital, Hereditary, and Neonatal Diseases and Abnormalities; Nutritional and Metabolic Diseases
ENST00000361915.8:C.22C>T	1	99851064	ENSG00000162688	ENST00000361915.8	AGL	rs1057516870	Glycogen Storage Disease Type Iii	ClinVar		Musculoskeletal Diseases; Nervous System Diseases; Male Urogenital Diseases; Reproductive System Diseases
ENST00000361915.8:C.193C>G	1	99861613	ENSG00000162688	ENST00000361915.8	AGL	rs772086117	Glycogen Storage Disease Type Iii	ClinVar		Musculoskeletal Diseases; Nervous System Diseases; Male Urogenital Diseases; Reproductive System Diseases
ENST00000361915.8:C.837C>A	1	99870572	ENSG00000162688	ENST00000361915.8	AGL	rs1242665410	Glycogen Storage Disease Type Iii	ClinVar		Musculoskeletal Diseases; Nervous System Diseases; Male Urogenital Diseases; Reproductive System Diseases
ENST00000361915.8:C.1437C>A	1	99877654	ENSG00000162688	ENST00000361915.8	AGL	rs140095668	Glycogen Storage Disease Type Iii	ClinVar		Musculoskeletal Diseases; Nervous System Diseases; Male Urogenital Diseases; Reproductive System Diseases
ENST00000361915.8:C.1782C>A	1	99880678	ENSG00000162688	ENST00000361915.8	AGL	rs1057516563	Glycogen Storage Disease Type Iii	ClinVar		Musculoskeletal Diseases; Nervous System Diseases; Male Urogenital Diseases; Reproductive System Diseases
ENST00000361915.8:C.2091C>T	1	99881381	ENSG00000162688	ENST00000361915.8	AGL	rs759619501	Glycogen Storage Disease Type Iii	ClinVar		Musculoskeletal Diseases; Nervous System Diseases; Male Urogenital Diseases; Reproductive System Diseases
ENST00000361915.8:C.2929C>T	1	99891336	ENSG00000162688	ENST00000361915.8	AGL	rs531425980	Glycogen Storage Disease Type Iii	ClinVar		Musculoskeletal Diseases; Nervous System Diseases; Male Urogenital Diseases; Reproductive System Diseases
ENST00000361915.8:C.3444C>A	1	99900717	ENSG00000162688	ENST00000361915.8	AGL	rs776977863	Glycogen Storage Disease Type Iii	ClinVar		Musculoskeletal Diseases; Nervous System Diseases; Male Urogenital Diseases; Reproductive System Diseases
ENST00000361915.8:C.3444C>A	1	99900717	ENSG00000162688	ENST00000361915.8	AGL	rs776977863	Glycogen Storage Disease Type Iii	ClinVar		Musculoskeletal Diseases; Nervous System Diseases; Male Urogenital Diseases; Reproductive System Diseases
ENST00000361915.8:C.3444C>G	1	99900717	ENSG00000162688	ENST00000361915.8	AGL	rs776977863	Glycogen Storage Disease Type Iii	ClinVar		Musculoskeletal Diseases; Nervous System Diseases; Male Urogenital Diseases; Reproductive System Diseases
ENST00000361915.8:C.3444C>G	1	99900717	ENSG00000162688	ENST00000361915.8	AGL	rs776977863	Glycogen Storage Disease Type Iii	ClinVar		Musculoskeletal Diseases; Nervous System Diseases; Male Urogenital Diseases; Reproductive System Diseases
ENST00000361915.8:C.3444C>T	1	99900717	ENSG00000162688	ENST00000361915.8	AGL	rs776977863	Glycogen Storage Disease Type Iii	ClinVar		Musculoskeletal Diseases; Nervous System Diseases; Male Urogenital Diseases; Reproductive System Diseases
ENST00000361915.8:C.3444C>T	1	99900717	ENSG00000162688	ENST00000361915.8	AGL	rs776977863	Glycogen Storage Disease Type Iii	ClinVar		Musculoskeletal Diseases; Nervous System Diseases; Male Urogenital Diseases; Reproductive System Diseases
ENST00000361915.8:C.4459C>G	1	99916709	ENSG00000162688	ENST00000361915.8	AGL	rs12118058	Glycogen Storage Disease	ClinVar		Musculoskeletal Diseases; Nervous System Diseases; Male Urogenital Diseases; Reproductive System Diseases
ENST00000361915.8:C.4459C>G	1	99916709	ENSG00000162688	ENST00000361915.8	AGL	rs12118058	Glycogen Storage Disease Type Iii	ClinVar		Musculoskeletal Diseases; Nervous System Diseases; Male Urogenital Diseases; Reproductive System Diseases
ENST00000361915.8:C.4459C>T	1	99916709	ENSG00000162688	ENST00000361915.8	AGL	rs12118058	Glycogen Storage Disease	ClinVar		Musculoskeletal Diseases; Nervous System Diseases; Male Urogenital Diseases; Reproductive System Diseases
ENST00000361915.8:C.4459C>T	1	99916709	ENSG00000162688	ENST00000361915.8	AGL	rs12118058	Glycogen Storage Disease Type Iii	ClinVar		Musculoskeletal Diseases; Nervous System Diseases; Male Urogenital Diseases; Reproductive System Diseases
ENST00000681617.1:C.1417C>T	1	100196413	ENSG00000137992	ENST00000681617.1	DBT	rs398123660	Maple Syrup Urine Disease	ClinVar		Congenital, Hereditary, and Neonatal Diseases and Abnormalities; Nutritional and Metabolic Diseases; Nervous System Diseases
ENST00000681617.1:C.327C>T	1	100230839	ENSG00000137992	ENST00000681617.1	DBT	rs138796800	Maple Syrup Urine Disease	ClinVar		Congenital, Hereditary, and Neonatal Diseases and Abnormalities; Nutritional and Metabolic Diseases; Nervous System Diseases
ENST00000681617.1:C.5C>T	1	100249816	ENSG00000137992	ENST00000681617.1	DBT	rs398123672	Maple Syrup Urine Disease	ClinVar		Congenital, Hereditary, and Neonatal Diseases and Abnormalities; Nutritional and Metabolic Diseases; Nervous System Diseases
ENST00000644676.1:C.1018C>T	1	100484329	ENSG00000079335	ENST00000644676.1	CDC14A	rs777112652	Autosomal Recessive 32	ClinVar		Other Diseases
ENST00000644676.1:C.1018C>T	1	100484329	ENSG00000079335	ENST00000644676.1	CDC14A	rs777112652	Deafness	ClinVar		Otorhinolaryngologic Diseases; Nervous System Diseases; Pathological Conditions, Signs and Symptoms
ENST00000644676.1:C.1036C>A	1	100484347	ENSG00000079335	ENST00000644676.1	CDC14A	rs549556142	Autosomal Recessive 32	ClinVar		Other Diseases
ENST00000644676.1:C.1036C>A	1	100484347	ENSG00000079335	ENST00000644676.1	CDC14A	rs549556142	Deafness	ClinVar		Otorhinolaryngologic Diseases; Nervous System Diseases; Pathological Conditions, Signs and Symptoms
ENST00000644676.1:C.1036C>A	1	100484347	ENSG00000079335	ENST00000644676.1	CDC14A	rs549556142	Sensorineural Hearing Loss	ClinVar		Pathological Conditions, Signs and Symptoms; Nervous System Diseases; Otorhinolaryngologic Diseases
ENST00000644676.1:C.1036C>T	1	100484347	ENSG00000079335	ENST00000644676.1	CDC14A	rs549556142	Autosomal Recessive 32	ClinVar		Other Diseases
ENST00000644676.1:C.1036C>T	1	100484347	ENSG00000079335	ENST00000644676.1	CDC14A	rs549556142	Deafness	ClinVar		Otorhinolaryngologic Diseases; Nervous System Diseases; Pathological Conditions, Signs and Symptoms
ENST00000644676.1:C.1036C>T	1	100484347	ENSG00000079335	ENST00000644676.1	CDC14A	rs549556142	Sensorineural Hearing Loss	ClinVar		Pathological Conditions, Signs and Symptoms; Nervous System Diseases; Otorhinolaryngologic Diseases
ENST00000644676.1:C.1129C>T	1	100484440	ENSG00000079335	ENST00000644676.1	CDC14A	rs876661408	Autosomal Recessive 32	ClinVar		Other Diseases
ENST00000644676.1:C.1129C>T	1	100484440	ENSG00000079335	ENST00000644676.1	CDC14A	rs876661408	Deafness	ClinVar		Otorhinolaryngologic Diseases; Nervous System Diseases; Pathological Conditions, Signs and Symptoms
ENST00000644676.1:C.1129C>T	1	100484440	ENSG00000079335	ENST00000644676.1	CDC14A	rs876661408	Sensorineural Hearing Loss	ClinVar		Pathological Conditions, Signs and Symptoms; Nervous System Diseases; Otorhinolaryngologic Diseases
ENST00000674914.1:C.189C>A	1	108896945	ENSG00000121957	ENST00000674914.1	GPSM2	rs755804651	Deafness	ClinVar		Otorhinolaryngologic Diseases; Nervous System Diseases; Pathological Conditions, Signs and Symptoms
ENST00000271332.4:C.79C>T	1	109250158	ENSG00000143126	ENST00000271332.4	CELSR2	rs145688131	Lymphoid Neoplasm	Cosmic	23292937	Cancer; Hematological Diseases; Organismal Injury and Abnormalities
ENST00000271332.4:C.5709C>T	1	109265293	ENSG00000143126	ENST00000271332.4	CELSR2	rs41279712	Lung Carcinoma	Cosmic	26503331	Cancer; Organismal Injury and Abnormalities; Respiratory Diseases
ENST00000679935.1:C.937C>T	1	109603482	ENSG00000134183	ENST00000679935.1	GNAT2	rs748981899	Achromatopsia 4	ClinVar		Nervous System Diseases; Eye Diseases; Pathological Conditions, Signs and Symptoms
ENST00000679935.1:C.481C>T	1	109606417	ENSG00000134183	ENST00000679935.1	GNAT2	rs745308973	Achromatopsia 4	ClinVar		Nervous System Diseases; Eye Diseases; Pathological Conditions, Signs and Symptoms
ENST00000679935.1:C.369C>T	1	109608723	ENSG00000134183	ENST00000679935.1	GNAT2	rs12046787	Achromatopsia	ClinVar		Nervous System Diseases; Eye Diseases; Pathological Conditions, Signs and Symptoms
ENST00000679935.1:C.313C>T	1	109608779	ENSG00000134183	ENST00000679935.1	GNAT2	rs1403825722	Achromatopsia 4	ClinVar		Nervous System Diseases; Eye Diseases; Pathological Conditions, Signs and Symptoms
ENST00000679935.1:C.14C>T	1	109612857	ENSG00000134183	ENST00000679935.1	GNAT2	rs199503029	Achromatopsia	ClinVar		Nervous System Diseases; Eye Diseases; Pathological Conditions, Signs and Symptoms
ENST00000638616.2:C.1053C>T	1	110603730	ENSG00000177301	ENST00000638616.2	KCNA2	rs748008112	Seizures	ClinVar		Nervous System Diseases; Pathological Conditions, Signs and Symptoms
ENST00000638616.2:C.630C>T	1	110604153	ENSG00000177301	ENST00000638616.2	KCNA2	rs761112803	Seizures	ClinVar		Nervous System Diseases; Pathological Conditions, Signs and Symptoms
ENST00000302127.5:C.1959C>T	1	111776086	ENSG00000171385	ENST00000302127.5	KCND3	rs147087785	Cardiovascular Phenotype	ClinVar		Cardiovascular Diseases
ENST00000302127.5:C.1370C>T	1	111780691	ENSG00000171385	ENST00000302127.5	KCND3	rs199637120	Brugada Syndrome 9	ClinVar		Congenital, Hereditary, and Neonatal Diseases and Abnormalities; Cardiovascular Diseases
ENST00000302127.5:C.1149C>T	1	111787064	ENSG00000171385	ENST00000302127.5	KCND3	rs760817061	Cardiovascular Phenotype	ClinVar		Cardiovascular Diseases
ENST00000302127.5:C.957C>G	1	111981770	ENSG00000171385	ENST00000302127.5	KCND3	rs61733426	Cardiovascular Phenotype	ClinVar		Cardiovascular Diseases
ENST00000302127.5:C.957C>T	1	111981770	ENSG00000171385	ENST00000302127.5	KCND3	rs61733426	Cardiovascular Phenotype	ClinVar		Cardiovascular Diseases
ENST00000302127.5:C.855C>G	1	111981872	ENSG00000171385	ENST00000302127.5	KCND3	rs200428945	Cardiovascular Phenotype	ClinVar		Cardiovascular Diseases
ENST00000302127.5:C.264C>T	1	111982463	ENSG00000171385	ENST00000302127.5	KCND3	rs17221819	Cardiovascular Phenotype	ClinVar		Cardiovascular Diseases
ENST00000413052.6:C.1182C>A	1	112694059	ENSG00000155363	ENST00000413052.6	MOV10	rs3748656	Hip Circumference Adjusted For Bmi	GWAS	25673412	Other Diseases
ENST00000413052.6:C.1182C>A	1	112694059	ENSG00000155363	ENST00000413052.6	MOV10	rs3748656	Hip Circumference Adjusted For Bmi	GWAS	25673412	Other Diseases
ENST00000413052.6:C.1182C>G	1	112694059	ENSG00000155363	ENST00000413052.6	MOV10	rs3748656	Hip Circumference Adjusted For Bmi	GWAS	25673412	Other Diseases
ENST00000413052.6:C.1182C>G	1	112694059	ENSG00000155363	ENST00000413052.6	MOV10	rs3748656	Hip Circumference Adjusted For Bmi	GWAS	25673412	Other Diseases
ENST00000413052.6:C.1182C>T	1	112694059	ENSG00000155363	ENST00000413052.6	MOV10	rs3748656	Hip Circumference Adjusted For Bmi	GWAS	25673412	Other Diseases
ENST00000413052.6:C.1182C>T	1	112694059	ENSG00000155363	ENST00000413052.6	MOV10	rs3748656	Hip Circumference Adjusted For Bmi	GWAS	25673412	Other Diseases
ENST00000443580.6:C.586C>T	1	112917820	ENSG00000155380	ENST00000443580.6	SLC16A1	rs606231300	Autosomal Dominant	ClinVar		Congenital, Hereditary, and Neonatal Diseases and Abnormalities; Reproductive System Diseases; Male Urogenital Diseases
ENST00000443580.6:C.586C>T	1	112917820	ENSG00000155380	ENST00000443580.6	SLC16A1	rs606231300	Monocarboxylate Transporter 1 Deficiency	ClinVar		Other Diseases
ENST00000443580.6:C.489C>A	1	112917917	ENSG00000155380	ENST00000443580.6	SLC16A1	rs145916504	Hyperinsulinism	ClinVar		Nutritional and Metabolic Diseases
ENST00000443580.6:C.489C>G	1	112917917	ENSG00000155380	ENST00000443580.6	SLC16A1	rs145916504	Hyperinsulinism	ClinVar		Nutritional and Metabolic Diseases
ENST00000443580.6:C.489C>T	1	112917917	ENSG00000155380	ENST00000443580.6	SLC16A1	rs145916504	Hyperinsulinism	ClinVar		Nutritional and Metabolic Diseases
ENST00000307546.14:C.2422C>T	1	113651188	ENSG00000081026	ENST00000307546.14	MAGI3	rs1301277709	Lung Carcinoma	Cosmic	20668451	Cancer; Organismal Injury and Abnormalities; Respiratory Diseases
ENST00000307546.14:C.2422C>T	1	113651188	ENSG00000081026	ENST00000307546.14	MAGI3	rs1301277709	Lung Carcinoma	Cosmic	20668451	Cancer; Organismal Injury and Abnormalities; Respiratory Diseases
ENST00000307546.14:C.2422C>T	1	113651188	ENSG00000081026	ENST00000307546.14	MAGI3	rs1301277709	Lung Carcinoma	Cosmic	20668451	Cancer; Organismal Injury and Abnormalities; Respiratory Diseases
ENST00000307546.14:C.2422C>T	1	113651188	ENSG00000081026	ENST00000307546.14	MAGI3	rs1301277709	Lung Carcinoma	Cosmic	20668451	Cancer; Organismal Injury and Abnormalities; Respiratory Diseases
ENST00000369569.6:C.1643C>T	1	113895906	ENSG00000134262	ENST00000369569.6	AP4B1	rs149723440	Autosomal Recessive	ClinVar		Nervous System Diseases
ENST00000369569.6:C.1643C>T	1	113895906	ENSG00000134262	ENST00000369569.6	AP4B1	rs149723440	Spastic Paraplegia 47	ClinVar		Pathological Conditions, Signs and Symptoms; Nervous System Diseases
ENST00000369569.6:C.616C>G	1	113901237	ENSG00000134262	ENST00000369569.6	AP4B1	rs762612591	Autosomal Recessive	ClinVar		Nervous System Diseases
ENST00000369569.6:C.616C>G	1	113901237	ENSG00000134262	ENST00000369569.6	AP4B1	rs762612591	Spastic Paraplegia 47	ClinVar		Pathological Conditions, Signs and Symptoms; Nervous System Diseases
ENST00000369569.6:C.616C>T	1	113901237	ENSG00000134262	ENST00000369569.6	AP4B1	rs762612591	Autosomal Recessive	ClinVar		Nervous System Diseases
ENST00000369569.6:C.616C>T	1	113901237	ENSG00000134262	ENST00000369569.6	AP4B1	rs762612591	Spastic Paraplegia 47	ClinVar		Pathological Conditions, Signs and Symptoms; Nervous System Diseases
ENST00000369569.6:C.576C>T	1	113901277	ENSG00000134262	ENST00000369569.6	AP4B1	rs17464525	Mean Corpuscular Hemoglobin	GWAS	30595370	Other Diseases
ENST00000369569.6:C.576C>T	1	113901277	ENSG00000134262	ENST00000369569.6	AP4B1	rs17464525	History Of Neurodevelopmental Disorder	ClinVar		Other Diseases
ENST00000369535.5:C.393C>T	1	114709626	ENSG00000213281	ENST00000369535.5	NRAS	rs745954671	Rasopathy	ClinVar		Pathological Conditions, Signs and Symptoms; Nervous System Diseases; Otorhinolaryngologic Diseases
ENST00000369535.5:C.101C>G	1	114716060	ENSG00000213281	ENST00000369535.5	NRAS	rs397514553	Epidermal Nevus	ClinVar		Other Diseases
ENST00000369535.5:C.101C>G	1	114716060	ENSG00000213281	ENST00000369535.5	NRAS	rs397514553	Noonan Syndrome 1	ClinVar		Congenital, Hereditary, and Neonatal Diseases and Abnormalities; Dermatological Diseases and Conditions; Musculoskeletal Diseases; Cardiovascular Diseases
ENST00000369535.5:C.101C>T	1	114716060	ENSG00000213281	ENST00000369535.5	NRAS	rs397514553	Epidermal Nevus	ClinVar		Other Diseases
ENST00000369535.5:C.101C>T	1	114716060	ENSG00000213281	ENST00000369535.5	NRAS	rs397514553	Noonan Syndrome 1	ClinVar		Congenital, Hereditary, and Neonatal Diseases and Abnormalities; Dermatological Diseases and Conditions; Musculoskeletal Diseases; Cardiovascular Diseases
ENST00000676038.2:C.661C>T	1	115286135	ENSG00000134259	ENST00000676038.2	NGF	rs11466112	Congenital Sensory Neuropathy With Selective Loss Of Small Myelinated Fibers	ClinVar		Congenital, Hereditary, and Neonatal Diseases and Abnormalities; Nervous System Diseases
ENST00000676038.2:C.399C>A	1	115286397	ENSG00000134259	ENST00000676038.2	NGF	rs746897874	Congenital Sensory Neuropathy With Selective Loss Of Small Myelinated Fibers	ClinVar		Congenital, Hereditary, and Neonatal Diseases and Abnormalities; Nervous System Diseases
ENST00000676038.2:C.393C>T	1	115286403	ENSG00000134259	ENST00000676038.2	NGF	rs778162180	Congenital Sensory Neuropathy With Selective Loss Of Small Myelinated Fibers	ClinVar		Congenital, Hereditary, and Neonatal Diseases and Abnormalities; Nervous System Diseases
ENST00000676038.2:C.184C>A	1	115286612	ENSG00000134259	ENST00000676038.2	NGF	rs755243469	Congenital Sensory Neuropathy With Selective Loss Of Small Myelinated Fibers	ClinVar		Congenital, Hereditary, and Neonatal Diseases and Abnormalities; Nervous System Diseases
ENST00000676038.2:C.184C>T	1	115286612	ENSG00000134259	ENST00000676038.2	NGF	rs755243469	Congenital Sensory Neuropathy With Selective Loss Of Small Myelinated Fibers	ClinVar		Congenital, Hereditary, and Neonatal Diseases and Abnormalities; Nervous System Diseases
ENST00000676038.2:C.93C>G	1	115286703	ENSG00000134259	ENST00000676038.2	NGF	rs1014644520	Congenital Sensory Neuropathy With Selective Loss Of Small Myelinated Fibers	ClinVar		Congenital, Hereditary, and Neonatal Diseases and Abnormalities; Nervous System Diseases
ENST00000261448.6:C.894C>A	1	115705237	ENSG00000118729	ENST00000261448.6	CASQ2	rs923161859	Catecholaminergic Polymorphic Ventricular Tachycardia	ClinVar		Pathological Conditions, Signs and Symptoms; Cardiovascular Diseases
ENST00000261448.6:C.846C>T	1	115705285	ENSG00000118729	ENST00000261448.6	CASQ2	rs764692110	Catecholaminergic Polymorphic Ventricular Tachycardia	ClinVar		Pathological Conditions, Signs and Symptoms; Cardiovascular Diseases
ENST00000261448.6:C.381C>A	1	115740767	ENSG00000118729	ENST00000261448.6	CASQ2	rs775663612	Catecholaminergic Polymorphic	ClinVar		Other Diseases
ENST00000261448.6:C.381C>A	1	115740767	ENSG00000118729	ENST00000261448.6	CASQ2	rs775663612	Ventricular Tachycardia	ClinVar		Pathological Conditions, Signs and Symptoms; Cardiovascular Diseases
ENST00000261448.6:C.381C>T	1	115740767	ENSG00000118729	ENST00000261448.6	CASQ2	rs775663612	Catecholaminergic Polymorphic	ClinVar		Other Diseases
ENST00000261448.6:C.381C>T	1	115740767	ENSG00000118729	ENST00000261448.6	CASQ2	rs775663612	Ventricular Tachycardia	ClinVar		Pathological Conditions, Signs and Symptoms; Cardiovascular Diseases
ENST00000261448.6:C.225C>T	1	115768317	ENSG00000118729	ENST00000261448.6	CASQ2	rs1373884863	Catecholaminergic Polymorphic Ventricular Tachycardia	ClinVar		Pathological Conditions, Signs and Symptoms; Cardiovascular Diseases
ENST00000369466.9:C.2044C>T	1	117084158	ENSG00000116830	ENST00000369466.9	TTF2	rs151107295	Peritoneum Mesothelioma	Cosmic	25798586	Other Diseases
ENST00000369416.4:C.29C>A	1	119415448	ENSG00000203859	ENST00000369416.4	HSD3B2	rs28934880	3 Beta-Hydroxysteroid Dehydrogenase Deficiency	ClinVar		Congenital, Hereditary, and Neonatal Diseases and Abnormalities; Nutritional and Metabolic Diseases; Reproductive System Diseases; Male Urogenital Diseases; Endocrine System Diseases
ENST00000369416.4:C.29C>T	1	119415448	ENSG00000203859	ENST00000369416.4	HSD3B2	rs28934880	3 Beta-Hydroxysteroid Dehydrogenase Deficiency	ClinVar		Congenital, Hereditary, and Neonatal Diseases and Abnormalities; Nutritional and Metabolic Diseases; Reproductive System Diseases; Male Urogenital Diseases; Endocrine System Diseases
ENST00000369416.4:C.222C>T	1	119419497	ENSG00000203859	ENST00000369416.4	HSD3B2	rs150892928	Congenital Adrenal Hyperplasia	ClinVar		Congenital, Hereditary, and Neonatal Diseases and Abnormalities; Nutritional and Metabolic Diseases; Reproductive System Diseases; Male Urogenital Diseases; Endocrine System Diseases
ENST00000369416.4:C.621C>T	1	119422122	ENSG00000203859	ENST00000369416.4	HSD3B2	rs143758913	Congenital Adrenal Hyperplasia	ClinVar		Congenital, Hereditary, and Neonatal Diseases and Abnormalities; Nutritional and Metabolic Diseases; Reproductive System Diseases; Male Urogenital Diseases; Endocrine System Diseases
ENST00000641597.1:C.318C>T	1	119723403	ENSG00000092621	ENST00000641597.1	PHGDH	rs115747918	Phosphoglycerate Dehydrogenase Deficiency	ClinVar		Pathological Conditions, Signs and Symptoms; Congenital, Hereditary, and Neonatal Diseases and Abnormalities; Nutritional and Metabolic Diseases; Musculoskeletal Diseases; Nervous System Diseases; Behavior and Behavior Mechanisms
ENST00000369406.8:C.95C>T	1	119768750	ENSG00000134240	ENST00000369406.8	HMGCS2	rs199651321	Mitochondrial 3-Hydroxy-3-Methylglutaryl-Coa Synthase Deficiency	ClinVar		Other Diseases
ENST00000369406.8:C.88C>G	1	119768757	ENSG00000134240	ENST00000369406.8	HMGCS2	rs202069145	Mitochondrial 3-Hydroxy-3-Methylglutaryl-Coa Synthase Deficiency	ClinVar		Other Diseases
ENST00000369406.8:C.88C>T	1	119768757	ENSG00000134240	ENST00000369406.8	HMGCS2	rs202069145	Mitochondrial 3-Hydroxy-3-Methylglutaryl-Coa Synthase Deficiency	ClinVar		Other Diseases
ENST00000369406.8:C.71C>T	1	119768774	ENSG00000134240	ENST00000369406.8	HMGCS2	rs369221781	Mitochondrial 3-Hydroxy-3-Methylglutaryl-Coa Synthase Deficiency	ClinVar		Other Diseases
ENST00000256646.7:C.7198C>T	1	119915524	ENSG00000134250	ENST00000256646.7	NOTCH2	rs1325403451	Hajdu-Cheney Syndrome	ClinVar		Congenital, Hereditary, and Neonatal Diseases and Abnormalities; Musculoskeletal Diseases
ENST00000256646.7:C.6007C>A	1	119917685	ENSG00000134250	ENST00000256646.7	NOTCH2	rs312262801	Alagille Syndrome 2	ClinVar		Congenital, Hereditary, and Neonatal Diseases and Abnormalities; Gastrointestinal Diseases; Cardiovascular Diseases
ENST00000256646.7:C.6007C>G	1	119917685	ENSG00000134250	ENST00000256646.7	NOTCH2	rs312262801	Alagille Syndrome 2	ClinVar		Congenital, Hereditary, and Neonatal Diseases and Abnormalities; Gastrointestinal Diseases; Cardiovascular Diseases
ENST00000256646.7:C.6007C>T	1	119917685	ENSG00000134250	ENST00000256646.7	NOTCH2	rs312262801	Alagille Syndrome 2	ClinVar		Congenital, Hereditary, and Neonatal Diseases and Abnormalities; Gastrointestinal Diseases; Cardiovascular Diseases
ENST00000256646.7:C.4014C>T	1	119925802	ENSG00000134250	ENST00000256646.7	NOTCH2	rs17024525	Hajdu-Cheney Syndrome	ClinVar		Congenital, Hereditary, and Neonatal Diseases and Abnormalities; Musculoskeletal Diseases
ENST00000256646.7:C.3234C>T	1	119937960	ENSG00000134250	ENST00000256646.7	NOTCH2	rs7543643	Hajdu-Cheney Syndrome	ClinVar		Congenital, Hereditary, and Neonatal Diseases and Abnormalities; Musculoskeletal Diseases
ENST00000256646.7:C.3205C>A	1	119937989	ENSG00000134250	ENST00000256646.7	NOTCH2	rs61752485	Hajdu-Cheney Syndrome	ClinVar		Congenital, Hereditary, and Neonatal Diseases and Abnormalities; Musculoskeletal Diseases
ENST00000256646.7:C.3205C>T	1	119937989	ENSG00000134250	ENST00000256646.7	NOTCH2	rs61752485	Hajdu-Cheney Syndrome	ClinVar		Congenital, Hereditary, and Neonatal Diseases and Abnormalities; Musculoskeletal Diseases
ENST00000256646.7:C.57C>G	1	120069350	ENSG00000134250	ENST00000256646.7	NOTCH2	rs11810554	Hajdu-Cheney Syndrome	ClinVar		Congenital, Hereditary, and Neonatal Diseases and Abnormalities; Musculoskeletal Diseases
ENST00000256646.7:C.57C>T	1	120069350	ENSG00000134250	ENST00000256646.7	NOTCH2	rs11810554	Hajdu-Cheney Syndrome	ClinVar		Congenital, Hereditary, and Neonatal Diseases and Abnormalities; Musculoskeletal Diseases
ENST00000336751.11:C.828C>A	1	146018530	ENSG00000168509	ENST00000336751.11	HJV	rs140919572	Juvenile Hemochromatosis	ClinVar		Congenital, Hereditary, and Neonatal Diseases and Abnormalities; Nutritional and Metabolic Diseases
ENST00000336751.11:C.345C>A	1	146019487	ENSG00000168509	ENST00000336751.11	HJV	rs142575526	Juvenile Hemochromatosis	ClinVar		Congenital, Hereditary, and Neonatal Diseases and Abnormalities; Nutritional and Metabolic Diseases
ENST00000336751.11:C.345C>T	1	146019487	ENSG00000168509	ENST00000336751.11	HJV	rs142575526	Juvenile Hemochromatosis	ClinVar		Congenital, Hereditary, and Neonatal Diseases and Abnormalities; Nutritional and Metabolic Diseases
ENST00000579774.3:C.369C>T	1	147758870	ENSG00000265107	ENST00000579774.3	GJA5	rs2232191	Familial Atrial Fibrillation	ClinVar		Pathological Conditions, Signs and Symptoms; Cardiovascular Diseases
ENST00000579774.3:C.342C>G	1	147758897	ENSG00000265107	ENST00000579774.3	GJA5	rs886045251	Familial Atrial Fibrillation	ClinVar		Pathological Conditions, Signs and Symptoms; Cardiovascular Diseases
ENST00000369235.2:C.183C>G	1	147908138	ENSG00000121634	ENST00000369235.2	GJA8	rs782213276	Cataract 1	ClinVar		Eye Diseases
ENST00000369235.2:C.183C>G	1	147908138	ENSG00000121634	ENST00000369235.2	GJA8	rs782213276	Zonular Pulverulent Cataract	ClinVar		Eye Diseases
ENST00000369235.2:C.183C>T	1	147908138	ENSG00000121634	ENST00000369235.2	GJA8	rs782213276	Cataract 1	ClinVar		Eye Diseases
ENST00000369235.2:C.183C>T	1	147908138	ENSG00000121634	ENST00000369235.2	GJA8	rs782213276	Zonular Pulverulent Cataract	ClinVar		Eye Diseases
ENST00000369235.2:C.300C>T	1	147908255	ENSG00000121634	ENST00000369235.2	GJA8	rs886045254	Cataract 1	ClinVar		Eye Diseases
ENST00000369235.2:C.300C>T	1	147908255	ENSG00000121634	ENST00000369235.2	GJA8	rs886045254	Zonular Pulverulent Cataract	ClinVar		Eye Diseases
ENST00000369235.2:C.519C>T	1	147908474	ENSG00000121634	ENST00000369235.2	GJA8	rs782648768	Large Intestine Carcinoma	Cosmic	17932254	Cancer; Gastrointestinal Diseases; Organismal Injury and Abnormalities
ENST00000369235.2:C.804C>A	1	147908759	ENSG00000121634	ENST00000369235.2	GJA8	rs3766503	Cataract 1	ClinVar		Eye Diseases
ENST00000369235.2:C.804C>A	1	147908759	ENSG00000121634	ENST00000369235.2	GJA8	rs3766503	Zonular Pulverulent Cataract	ClinVar		Eye Diseases
ENST00000369235.2:C.804C>T	1	147908759	ENSG00000121634	ENST00000369235.2	GJA8	rs3766503	Cataract 1	ClinVar		Eye Diseases
ENST00000369235.2:C.804C>T	1	147908759	ENSG00000121634	ENST00000369235.2	GJA8	rs3766503	Zonular Pulverulent Cataract	ClinVar		Eye Diseases
ENST00000271628.9:C.978C>A	1	149923950	ENSG00000143368	ENST00000271628.9	SF3B4	rs58383987	Nager Syndrome	ClinVar		Musculoskeletal Diseases; Eye Diseases; Congenital, Hereditary, and Neonatal Diseases and Abnormalities
ENST00000271628.9:C.735C>T	1	149926014	ENSG00000143368	ENST00000271628.9	SF3B4	rs113949235	Nager Syndrome	ClinVar		Musculoskeletal Diseases; Eye Diseases; Congenital, Hereditary, and Neonatal Diseases and Abnormalities
ENST00000271628.9:C.519C>G	1	149926563	ENSG00000143368	ENST00000271628.9	SF3B4	rs143105666	Nager Syndrome	ClinVar		Musculoskeletal Diseases; Eye Diseases; Congenital, Hereditary, and Neonatal Diseases and Abnormalities
ENST00000271628.9:C.519C>T	1	149926563	ENSG00000143368	ENST00000271628.9	SF3B4	rs143105666	Nager Syndrome	ClinVar		Musculoskeletal Diseases; Eye Diseases; Congenital, Hereditary, and Neonatal Diseases and Abnormalities
ENST00000324862.7:C.378C>T	1	150328421	ENSG00000117360	ENST00000324862.7	PRPF3	rs59082627	Retinitis Pigmentosa	ClinVar		Congenital, Hereditary, and Neonatal Diseases and Abnormalities; Eye Diseases
ENST00000369039.9:C.87C>T	1	150552906	ENSG00000143382	ENST00000369039.9	ADAMTSL4	rs202059899	Ectopia Lentis	ClinVar		Congenital, Hereditary, and Neonatal Diseases and Abnormalities; Eye Diseases
ENST00000369039.9:C.1032C>A	1	150554023	ENSG00000143382	ENST00000369039.9	ADAMTSL4	rs370107497	Ectopia Lentis	ClinVar		Congenital, Hereditary, and Neonatal Diseases and Abnormalities; Eye Diseases
ENST00000369039.9:C.1032C>T	1	150554023	ENSG00000143382	ENST00000369039.9	ADAMTSL4	rs370107497	Ectopia Lentis	ClinVar		Congenital, Hereditary, and Neonatal Diseases and Abnormalities; Eye Diseases
ENST00000369039.9:C.1159C>G	1	150554392	ENSG00000143382	ENST00000369039.9	ADAMTSL4	rs763308439	Ectopia Lentis	ClinVar		Congenital, Hereditary, and Neonatal Diseases and Abnormalities; Eye Diseases
ENST00000369039.9:C.1159C>T	1	150554392	ENSG00000143382	ENST00000369039.9	ADAMTSL4	rs763308439	Ectopia Lentis	ClinVar		Congenital, Hereditary, and Neonatal Diseases and Abnormalities; Eye Diseases
ENST00000369039.9:C.1845C>T	1	150556965	ENSG00000143382	ENST00000369039.9	ADAMTSL4	rs749692173	Ectopia Lentis	ClinVar		Congenital, Hereditary, and Neonatal Diseases and Abnormalities; Eye Diseases
ENST00000369039.9:C.2496C>T	1	150558517	ENSG00000143382	ENST00000369039.9	ADAMTSL4	rs117343055	Ectopia Lentis	ClinVar		Congenital, Hereditary, and Neonatal Diseases and Abnormalities; Eye Diseases
ENST00000361824.7:C.800C>T	1	150706557	ENSG00000143452	ENST00000361824.7	HORMAD1	rs1336900	Blood Protein Levels	GWAS	28240269	Other Diseases
ENST00000271715.7:C.2669C>T	1	151406366	ENSG00000143442	ENST00000271715.7	POGZ	rs141251585	History Of Neurodevelopmental Disorder	ClinVar		Other Diseases
ENST00000271715.7:C.2634C>G	1	151406401	ENSG00000143442	ENST00000271715.7	POGZ	rs138843201	History Of Neurodevelopmental Disorder	ClinVar		Other Diseases
ENST00000271715.7:C.2310C>G	1	151408165	ENSG00000143442	ENST00000271715.7	POGZ	rs142133690	History Of Neurodevelopmental Disorder	ClinVar		Other Diseases
ENST00000271715.7:C.2310C>T	1	151408165	ENSG00000143442	ENST00000271715.7	POGZ	rs142133690	History Of Neurodevelopmental Disorder	ClinVar		Other Diseases
ENST00000271715.7:C.222C>T	1	151440989	ENSG00000143442	ENST00000271715.7	POGZ	rs145999381	History Of Neurodevelopmental Disorder	ClinVar		Other Diseases
ENST00000271636.12:C.2488C>T	1	151530663	ENSG00000143375	ENST00000271636.12	CGN	rs558189514	Oesophagus Carcinoma	Cosmic	24686850	Gastrointestinal Diseases; Cancer
ENST00000458013.7:C.69C>G	1	151612270	ENSG00000143376	ENST00000458013.7	SNX27	rs752312603	Severe Myoclonic Epilepsy In Infancy	ClinVar		Nervous System Diseases
ENST00000458013.7:C.69C>T	1	151612270	ENSG00000143376	ENST00000458013.7	SNX27	rs752312603	Severe Myoclonic Epilepsy In Infancy	ClinVar		Nervous System Diseases
ENST00000458013.7:C.1122C>T	1	151668608	ENSG00000143376	ENST00000458013.7	SNX27	rs1158496817	Severe Myoclonic Epilepsy In Infancy	ClinVar		Nervous System Diseases
ENST00000368474.9:C.3645C>G	1	154584842	ENSG00000160710	ENST00000368474.9	ADAR	rs886045338	Symmetrical Dyschromatosis Of Extremities	ClinVar		Dermatological Diseases and Conditions; Pathological Conditions, Signs and Symptoms
ENST00000368474.9:C.3289C>A	1	154585779	ENSG00000160710	ENST00000368474.9	ADAR	rs200537032	Aicardi-Goutieres Syndrome 6	ClinVar		Other Diseases
ENST00000368474.9:C.3289C>A	1	154585779	ENSG00000160710	ENST00000368474.9	ADAR	rs200537032	Symmetrical Dyschromatosis Of Extremities	ClinVar		Dermatological Diseases and Conditions; Pathological Conditions, Signs and Symptoms
ENST00000368474.9:C.3289C>T	1	154585779	ENSG00000160710	ENST00000368474.9	ADAR	rs200537032	Aicardi-Goutieres Syndrome 6	ClinVar		Other Diseases
ENST00000368474.9:C.3289C>T	1	154585779	ENSG00000160710	ENST00000368474.9	ADAR	rs200537032	Symmetrical Dyschromatosis Of Extremities	ClinVar		Dermatological Diseases and Conditions; Pathological Conditions, Signs and Symptoms
ENST00000368474.9:C.3018C>T	1	154588126	ENSG00000160710	ENST00000368474.9	ADAR	rs151241634	Aicardi-Goutieres Syndrome 6	ClinVar		Other Diseases
ENST00000368474.9:C.3018C>T	1	154588126	ENSG00000160710	ENST00000368474.9	ADAR	rs151241634	Symmetrical Dyschromatosis Of Extremities	ClinVar		Dermatological Diseases and Conditions; Pathological Conditions, Signs and Symptoms
ENST00000368474.9:C.2548C>T	1	154589877	ENSG00000160710	ENST00000368474.9	ADAR	rs762568334	Aicardi-Goutieres Syndrome 6	ClinVar		Other Diseases
ENST00000368474.9:C.2548C>T	1	154589877	ENSG00000160710	ENST00000368474.9	ADAR	rs762568334	Symmetrical Dyschromatosis Of Extremities	ClinVar		Dermatological Diseases and Conditions; Pathological Conditions, Signs and Symptoms
ENST00000368474.9:C.1851C>A	1	154597911	ENSG00000160710	ENST00000368474.9	ADAR	rs764879657	Symmetrical Dyschromatosis Of Extremities	ClinVar		Dermatological Diseases and Conditions; Pathological Conditions, Signs and Symptoms
ENST00000368474.9:C.1851C>G	1	154597911	ENSG00000160710	ENST00000368474.9	ADAR	rs764879657	Symmetrical Dyschromatosis Of Extremities	ClinVar		Dermatological Diseases and Conditions; Pathological Conditions, Signs and Symptoms
ENST00000368474.9:C.1766C>G	1	154598421	ENSG00000160710	ENST00000368474.9	ADAR	rs373667326	Aicardi-Goutieres Syndrome 6	ClinVar		Other Diseases
ENST00000368474.9:C.1766C>G	1	154598421	ENSG00000160710	ENST00000368474.9	ADAR	rs373667326	Symmetrical Dyschromatosis Of Extremities	ClinVar		Dermatological Diseases and Conditions; Pathological Conditions, Signs and Symptoms
ENST00000368474.9:C.1766C>T	1	154598421	ENSG00000160710	ENST00000368474.9	ADAR	rs373667326	Aicardi-Goutieres Syndrome 6	ClinVar		Other Diseases
ENST00000368474.9:C.1766C>T	1	154598421	ENSG00000160710	ENST00000368474.9	ADAR	rs373667326	Symmetrical Dyschromatosis Of Extremities	ClinVar		Dermatological Diseases and Conditions; Pathological Conditions, Signs and Symptoms
ENST00000368474.9:C.475C>G	1	154602167	ENSG00000160710	ENST00000368474.9	ADAR	rs921496664	Aicardi-Goutieres Syndrome 6	ClinVar		Other Diseases
ENST00000368474.9:C.475C>G	1	154602167	ENSG00000160710	ENST00000368474.9	ADAR	rs921496664	Symmetrical Dyschromatosis Of Extremities	ClinVar		Dermatological Diseases and Conditions; Pathological Conditions, Signs and Symptoms
ENST00000292180.8:C.1588C>T	1	154992746	ENSG00000160688	ENST00000292180.8	FLAD1	rs771466122	Glutaric Aciduria	ClinVar		Other Diseases
ENST00000292180.8:C.1588C>T	1	154992746	ENSG00000160688	ENST00000292180.8	FLAD1	rs771466122	Lipid Storage Myopathy Due To Flavin Adenine Dinucleotide Synthetase Deficiency	ClinVar		Other Diseases
ENST00000368373.8:C.1177C>G	1	155236292	ENSG00000177628	ENST00000368373.8	GBA	rs878853315	Gaucher's Disease	ClinVar		Congenital, Hereditary, and Neonatal Diseases and Abnormalities; Nutritional and Metabolic Diseases; Nervous System Diseases
ENST00000368373.8:C.946C>T	1	155237394	ENSG00000177628	ENST00000368373.8	GBA	rs1264734195	Acute Neuronopathic Gaucher's Disease	ClinVar		Congenital, Hereditary, and Neonatal Diseases and Abnormalities; Nutritional and Metabolic Diseases; Nervous System Diseases
ENST00000368373.8:C.946C>T	1	155237394	ENSG00000177628	ENST00000368373.8	GBA	rs1264734195	Gaucher Disease Type 3c	ClinVar		Congenital, Hereditary, and Neonatal Diseases and Abnormalities; Nutritional and Metabolic Diseases; Nervous System Diseases
ENST00000368373.8:C.946C>T	1	155237394	ENSG00000177628	ENST00000368373.8	GBA	rs1264734195	Gaucher's Disease	ClinVar		Congenital, Hereditary, and Neonatal Diseases and Abnormalities; Nutritional and Metabolic Diseases; Nervous System Diseases
ENST00000368373.8:C.946C>T	1	155237394	ENSG00000177628	ENST00000368373.8	GBA	rs1264734195	Subacute Neuronopathic Gaucher's Disease	ClinVar		Congenital, Hereditary, and Neonatal Diseases and Abnormalities; Nutritional and Metabolic Diseases; Nervous System Diseases
ENST00000342741.6:C.1686C>A	1	155290611	ENSG00000143627	ENST00000342741.6	PKLR	rs140859641	Pyruvate Kinase Deficiency Of Red Cells	ClinVar		Other Diseases
ENST00000342741.6:C.1686C>T	1	155290611	ENSG00000143627	ENST00000342741.6	PKLR	rs140859641	Pyruvate Kinase Deficiency Of Red Cells	ClinVar		Other Diseases
ENST00000342741.6:C.1365C>T	1	155293248	ENSG00000143627	ENST00000342741.6	PKLR	rs146708702	Pyruvate Kinase Deficiency Of Red Cells	ClinVar		Other Diseases
ENST00000368346.7:C.8107C>T	1	155343632	ENSG00000116539	ENST00000368346.7	ASH1L	rs1001568799	Inborn Genetic Diseases	ClinVar		Other Diseases
ENST00000675667.1:C.82C>G	1	156115000	ENSG00000160789	ENST00000675667.1	LMNA	rs59914820	Charcot-Marie-Tooth Disease	ClinVar		Nervous System Diseases; Congenital, Hereditary, and Neonatal Diseases and Abnormalities
ENST00000675667.1:C.82C>G	1	156115000	ENSG00000160789	ENST00000675667.1	LMNA	rs59914820	Inborn Genetic Diseases	ClinVar		Other Diseases
ENST00000675667.1:C.82C>T	1	156115000	ENSG00000160789	ENST00000675667.1	LMNA	rs59914820	Charcot-Marie-Tooth Disease	ClinVar		Nervous System Diseases; Congenital, Hereditary, and Neonatal Diseases and Abnormalities
ENST00000675667.1:C.82C>T	1	156115000	ENSG00000160789	ENST00000675667.1	LMNA	rs59914820	Inborn Genetic Diseases	ClinVar		Other Diseases
ENST00000675667.1:C.378C>A	1	156130638	ENSG00000160789	ENST00000675667.1	LMNA	rs869025456	Primary Familial Hypertrophic Cardiomyopathy	ClinVar		Congenital, Hereditary, and Neonatal Diseases and Abnormalities; Cardiovascular Diseases
ENST00000675667.1:C.378C>G	1	156130638	ENSG00000160789	ENST00000675667.1	LMNA	rs869025456	Primary Familial Hypertrophic Cardiomyopathy	ClinVar		Congenital, Hereditary, and Neonatal Diseases and Abnormalities; Cardiovascular Diseases
ENST00000675667.1:C.378C>T	1	156130638	ENSG00000160789	ENST00000675667.1	LMNA	rs869025456	Primary Familial Hypertrophic Cardiomyopathy	ClinVar		Congenital, Hereditary, and Neonatal Diseases and Abnormalities; Cardiovascular Diseases
ENST00000675667.1:C.438C>T	1	156130698	ENSG00000160789	ENST00000675667.1	LMNA	rs80356805	Cardiomyopathy	ClinVar		Cardiovascular Diseases
ENST00000675667.1:C.438C>T	1	156130698	ENSG00000160789	ENST00000675667.1	LMNA	rs80356805	Cardiovascular Phenotype	ClinVar		Cardiovascular Diseases
ENST00000675667.1:C.565C>T	1	156134454	ENSG00000160789	ENST00000675667.1	LMNA	rs267607626	Charcot-Marie-Tooth Disease	ClinVar		Nervous System Diseases; Congenital, Hereditary, and Neonatal Diseases and Abnormalities
ENST00000675667.1:C.565C>T	1	156134454	ENSG00000160789	ENST00000675667.1	LMNA	rs267607626	Primary Dilated Cardiomyopathy	ClinVar		Cardiovascular Diseases
ENST00000675667.1:C.745C>G	1	156134910	ENSG00000160789	ENST00000675667.1	LMNA	rs121912496	Autosomal Dominant	ClinVar		Congenital, Hereditary, and Neonatal Diseases and Abnormalities; Reproductive System Diseases; Male Urogenital Diseases
ENST00000675667.1:C.745C>G	1	156134910	ENSG00000160789	ENST00000675667.1	LMNA	rs121912496	Charcot-Marie-Tooth Disease	ClinVar		Nervous System Diseases; Congenital, Hereditary, and Neonatal Diseases and Abnormalities
ENST00000675667.1:C.745C>G	1	156134910	ENSG00000160789	ENST00000675667.1	LMNA	rs121912496	Charcot-Marie-Tooth Disease	ClinVar		Nervous System Diseases; Congenital, Hereditary, and Neonatal Diseases and Abnormalities
ENST00000675667.1:C.745C>G	1	156134910	ENSG00000160789	ENST00000675667.1	LMNA	rs121912496	Congenital Muscular Dystrophy	ClinVar		Congenital, Hereditary, and Neonatal Diseases and Abnormalities; Musculoskeletal Diseases; Nervous System Diseases
ENST00000675667.1:C.745C>G	1	156134910	ENSG00000160789	ENST00000675667.1	LMNA	rs121912496	Emery-Dreifuss Muscular Dystrophy 2	ClinVar		Congenital, Hereditary, and Neonatal Diseases and Abnormalities; Musculoskeletal Diseases; Nervous System Diseases
ENST00000675667.1:C.745C>G	1	156134910	ENSG00000160789	ENST00000675667.1	LMNA	rs121912496	Lmna-Related	ClinVar		Congenital, Hereditary, and Neonatal Diseases and Abnormalities; Musculoskeletal Diseases; Nervous System Diseases
ENST00000675667.1:C.745C>T	1	156134910	ENSG00000160789	ENST00000675667.1	LMNA	rs121912496	Autosomal Dominant	ClinVar		Congenital, Hereditary, and Neonatal Diseases and Abnormalities; Reproductive System Diseases; Male Urogenital Diseases
ENST00000675667.1:C.745C>T	1	156134910	ENSG00000160789	ENST00000675667.1	LMNA	rs121912496	Charcot-Marie-Tooth Disease	ClinVar		Nervous System Diseases; Congenital, Hereditary, and Neonatal Diseases and Abnormalities
ENST00000675667.1:C.745C>T	1	156134910	ENSG00000160789	ENST00000675667.1	LMNA	rs121912496	Charcot-Marie-Tooth Disease	ClinVar		Nervous System Diseases; Congenital, Hereditary, and Neonatal Diseases and Abnormalities
ENST00000675667.1:C.745C>T	1	156134910	ENSG00000160789	ENST00000675667.1	LMNA	rs121912496	Congenital Muscular Dystrophy	ClinVar		Congenital, Hereditary, and Neonatal Diseases and Abnormalities; Musculoskeletal Diseases; Nervous System Diseases
ENST00000675667.1:C.745C>T	1	156134910	ENSG00000160789	ENST00000675667.1	LMNA	rs121912496	Emery-Dreifuss Muscular Dystrophy 2	ClinVar		Congenital, Hereditary, and Neonatal Diseases and Abnormalities; Musculoskeletal Diseases; Nervous System Diseases
ENST00000675667.1:C.745C>T	1	156134910	ENSG00000160789	ENST00000675667.1	LMNA	rs121912496	Lmna-Related	ClinVar		Congenital, Hereditary, and Neonatal Diseases and Abnormalities; Musculoskeletal Diseases; Nervous System Diseases
ENST00000675667.1:C.1146C>A	1	156136110	ENSG00000160789	ENST00000675667.1	LMNA	rs57508089	Cardiovascular Phenotype	ClinVar		Cardiovascular Diseases
ENST00000675667.1:C.1146C>A	1	156136110	ENSG00000160789	ENST00000675667.1	LMNA	rs57508089	Charcot-Marie-Tooth Disease	ClinVar		Nervous System Diseases; Congenital, Hereditary, and Neonatal Diseases and Abnormalities
ENST00000675667.1:C.1146C>A	1	156136110	ENSG00000160789	ENST00000675667.1	LMNA	rs57508089	Neuromuscular Diseases	ClinVar		Nervous System Diseases
ENST00000675667.1:C.1146C>A	1	156136110	ENSG00000160789	ENST00000675667.1	LMNA	rs57508089	Primary Dilated Cardiomyopathy	ClinVar		Cardiovascular Diseases
ENST00000675667.1:C.1146C>T	1	156136110	ENSG00000160789	ENST00000675667.1	LMNA	rs57508089	Cardiovascular Phenotype	ClinVar		Cardiovascular Diseases
ENST00000675667.1:C.1146C>T	1	156136110	ENSG00000160789	ENST00000675667.1	LMNA	rs57508089	Charcot-Marie-Tooth Disease	ClinVar		Nervous System Diseases; Congenital, Hereditary, and Neonatal Diseases and Abnormalities
ENST00000675667.1:C.1146C>T	1	156136110	ENSG00000160789	ENST00000675667.1	LMNA	rs57508089	Neuromuscular Diseases	ClinVar		Nervous System Diseases
ENST00000675667.1:C.1146C>T	1	156136110	ENSG00000160789	ENST00000675667.1	LMNA	rs57508089	Primary Dilated Cardiomyopathy	ClinVar		Cardiovascular Diseases
ENST00000675667.1:C.1566C>A	1	156137190	ENSG00000160789	ENST00000675667.1	LMNA	rs149339264	Cardiomyopathy	ClinVar		Cardiovascular Diseases
ENST00000675667.1:C.1566C>A	1	156137190	ENSG00000160789	ENST00000675667.1	LMNA	rs149339264	Cardiovascular Phenotype	ClinVar		Cardiovascular Diseases
ENST00000675667.1:C.1566C>A	1	156137190	ENSG00000160789	ENST00000675667.1	LMNA	rs149339264	Cardiovascular Phenotype	ClinVar		Cardiovascular Diseases
ENST00000675667.1:C.1566C>A	1	156137190	ENSG00000160789	ENST00000675667.1	LMNA	rs149339264	Charcot-Marie-Tooth Disease	ClinVar		Nervous System Diseases; Congenital, Hereditary, and Neonatal Diseases and Abnormalities
ENST00000675667.1:C.1566C>A	1	156137190	ENSG00000160789	ENST00000675667.1	LMNA	rs149339264	Congenital Muscular Dystrophy	ClinVar		Congenital, Hereditary, and Neonatal Diseases and Abnormalities; Musculoskeletal Diseases; Nervous System Diseases
ENST00000675667.1:C.1566C>A	1	156137190	ENSG00000160789	ENST00000675667.1	LMNA	rs149339264	Dilated Cardiomyopathy	ClinVar		Cardiovascular Diseases
ENST00000675667.1:C.1566C>A	1	156137190	ENSG00000160789	ENST00000675667.1	LMNA	rs149339264	Emery-Dreifuss Muscular Dystrophy	ClinVar		Congenital, Hereditary, and Neonatal Diseases and Abnormalities; Musculoskeletal Diseases; Nervous System Diseases
ENST00000675667.1:C.1566C>A	1	156137190	ENSG00000160789	ENST00000675667.1	LMNA	rs149339264	Familial Partial Lipodystrophy	ClinVar		Nutritional and Metabolic Diseases; Dermatological Diseases and Conditions
ENST00000675667.1:C.1566C>A	1	156137190	ENSG00000160789	ENST00000675667.1	LMNA	rs149339264	Hepatic Steatosis	ClinVar		Other Diseases
ENST00000675667.1:C.1566C>A	1	156137190	ENSG00000160789	ENST00000675667.1	LMNA	rs149339264	Hutchinson-Gilford Syndrome	ClinVar		Congenital, Hereditary, and Neonatal Diseases and Abnormalities; Nutritional and Metabolic Diseases
ENST00000675667.1:C.1566C>A	1	156137190	ENSG00000160789	ENST00000675667.1	LMNA	rs149339264	Hypertrophic Cardiomyopathy And Leukomelanodermic Papules	ClinVar		Other Diseases
ENST00000675667.1:C.1566C>A	1	156137190	ENSG00000160789	ENST00000675667.1	LMNA	rs149339264	Lethal Tight Skin Contracture Syndrome	ClinVar		Congenital, Hereditary, and Neonatal Diseases and Abnormalities; Dermatological Diseases and Conditions; Musculoskeletal Diseases
ENST00000675667.1:C.1566C>A	1	156137190	ENSG00000160789	ENST00000675667.1	LMNA	rs149339264	Limb-Girdle Muscular Dystrophy	ClinVar		Congenital, Hereditary, and Neonatal Diseases and Abnormalities; Musculoskeletal Diseases; Nervous System Diseases
ENST00000675667.1:C.1566C>A	1	156137190	ENSG00000160789	ENST00000675667.1	LMNA	rs149339264	Lipoatrophy With Diabetes	ClinVar		Other Diseases
ENST00000675667.1:C.1566C>A	1	156137190	ENSG00000160789	ENST00000675667.1	LMNA	rs149339264	Lmna-Related	ClinVar		Congenital, Hereditary, and Neonatal Diseases and Abnormalities; Musculoskeletal Diseases; Nervous System Diseases
ENST00000675667.1:C.1566C>A	1	156137190	ENSG00000160789	ENST00000675667.1	LMNA	rs149339264	Mandibuloacral Dysplasia	ClinVar		Nutritional and Metabolic Diseases; Dermatological Diseases and Conditions; Musculoskeletal Diseases
ENST00000675667.1:C.1566C>T	1	156137190	ENSG00000160789	ENST00000675667.1	LMNA	rs149339264	Cardiomyopathy	ClinVar		Cardiovascular Diseases
ENST00000675667.1:C.1566C>T	1	156137190	ENSG00000160789	ENST00000675667.1	LMNA	rs149339264	Cardiovascular Phenotype	ClinVar		Cardiovascular Diseases
ENST00000675667.1:C.1566C>T	1	156137190	ENSG00000160789	ENST00000675667.1	LMNA	rs149339264	Cardiovascular Phenotype	ClinVar		Cardiovascular Diseases
ENST00000675667.1:C.1566C>T	1	156137190	ENSG00000160789	ENST00000675667.1	LMNA	rs149339264	Charcot-Marie-Tooth Disease	ClinVar		Nervous System Diseases; Congenital, Hereditary, and Neonatal Diseases and Abnormalities
ENST00000675667.1:C.1566C>T	1	156137190	ENSG00000160789	ENST00000675667.1	LMNA	rs149339264	Congenital Muscular Dystrophy	ClinVar		Congenital, Hereditary, and Neonatal Diseases and Abnormalities; Musculoskeletal Diseases; Nervous System Diseases
ENST00000675667.1:C.1566C>T	1	156137190	ENSG00000160789	ENST00000675667.1	LMNA	rs149339264	Dilated Cardiomyopathy	ClinVar		Cardiovascular Diseases
ENST00000675667.1:C.1566C>T	1	156137190	ENSG00000160789	ENST00000675667.1	LMNA	rs149339264	Emery-Dreifuss Muscular Dystrophy	ClinVar		Congenital, Hereditary, and Neonatal Diseases and Abnormalities; Musculoskeletal Diseases; Nervous System Diseases
ENST00000675667.1:C.1566C>T	1	156137190	ENSG00000160789	ENST00000675667.1	LMNA	rs149339264	Familial Partial Lipodystrophy	ClinVar		Nutritional and Metabolic Diseases; Dermatological Diseases and Conditions
ENST00000675667.1:C.1566C>T	1	156137190	ENSG00000160789	ENST00000675667.1	LMNA	rs149339264	Hepatic Steatosis	ClinVar		Other Diseases
ENST00000675667.1:C.1566C>T	1	156137190	ENSG00000160789	ENST00000675667.1	LMNA	rs149339264	Hutchinson-Gilford Syndrome	ClinVar		Congenital, Hereditary, and Neonatal Diseases and Abnormalities; Nutritional and Metabolic Diseases
ENST00000675667.1:C.1566C>T	1	156137190	ENSG00000160789	ENST00000675667.1	LMNA	rs149339264	Hypertrophic Cardiomyopathy And Leukomelanodermic Papules	ClinVar		Other Diseases
ENST00000675667.1:C.1566C>T	1	156137190	ENSG00000160789	ENST00000675667.1	LMNA	rs149339264	Lethal Tight Skin Contracture Syndrome	ClinVar		Congenital, Hereditary, and Neonatal Diseases and Abnormalities; Dermatological Diseases and Conditions; Musculoskeletal Diseases
ENST00000675667.1:C.1566C>T	1	156137190	ENSG00000160789	ENST00000675667.1	LMNA	rs149339264	Limb-Girdle Muscular Dystrophy	ClinVar		Congenital, Hereditary, and Neonatal Diseases and Abnormalities; Musculoskeletal Diseases; Nervous System Diseases
ENST00000675667.1:C.1566C>T	1	156137190	ENSG00000160789	ENST00000675667.1	LMNA	rs149339264	Lipoatrophy With Diabetes	ClinVar		Other Diseases
ENST00000675667.1:C.1566C>T	1	156137190	ENSG00000160789	ENST00000675667.1	LMNA	rs149339264	Lmna-Related	ClinVar		Congenital, Hereditary, and Neonatal Diseases and Abnormalities; Musculoskeletal Diseases; Nervous System Diseases
ENST00000675667.1:C.1566C>T	1	156137190	ENSG00000160789	ENST00000675667.1	LMNA	rs149339264	Mandibuloacral Dysplasia	ClinVar		Nutritional and Metabolic Diseases; Dermatological Diseases and Conditions; Musculoskeletal Diseases
ENST00000675667.1:C.1659C>A	1	156137704	ENSG00000160789	ENST00000675667.1	LMNA	rs748768783	Cardiomyopathy	ClinVar		Cardiovascular Diseases
ENST00000675667.1:C.1659C>G	1	156137704	ENSG00000160789	ENST00000675667.1	LMNA	rs748768783	Cardiomyopathy	ClinVar		Cardiovascular Diseases
ENST00000675667.1:C.1659C>T	1	156137704	ENSG00000160789	ENST00000675667.1	LMNA	rs748768783	Cardiomyopathy	ClinVar		Cardiovascular Diseases
ENST00000675667.1:C.1698C>T	1	156137743	ENSG00000160789	ENST00000675667.1	LMNA	rs4641	Autosomal Recessive	ClinVar		Nervous System Diseases
ENST00000675667.1:C.1698C>T	1	156137743	ENSG00000160789	ENST00000675667.1	LMNA	rs4641	Cardiomyopathy	ClinVar		Cardiovascular Diseases
ENST00000675667.1:C.1698C>T	1	156137743	ENSG00000160789	ENST00000675667.1	LMNA	rs4641	Cardiovascular Phenotype	ClinVar		Cardiovascular Diseases
ENST00000675667.1:C.1698C>T	1	156137743	ENSG00000160789	ENST00000675667.1	LMNA	rs4641	Charcot-Marie-Tooth Disease	ClinVar		Nervous System Diseases; Congenital, Hereditary, and Neonatal Diseases and Abnormalities
ENST00000675667.1:C.1698C>T	1	156137743	ENSG00000160789	ENST00000675667.1	LMNA	rs4641	Charcot-Marie-Tooth Disease Type 2b1	ClinVar		Nervous System Diseases; Congenital, Hereditary, and Neonatal Diseases and Abnormalities
ENST00000675667.1:C.1698C>T	1	156137743	ENSG00000160789	ENST00000675667.1	LMNA	rs4641	Charcot-Marie-Tooth Disease Type 2b1	ClinVar		Nervous System Diseases; Congenital, Hereditary, and Neonatal Diseases and Abnormalities
ENST00000675667.1:C.1698C>T	1	156137743	ENSG00000160789	ENST00000675667.1	LMNA	rs4641	Congenital Muscular Dystrophy	ClinVar		Congenital, Hereditary, and Neonatal Diseases and Abnormalities; Musculoskeletal Diseases; Nervous System Diseases
ENST00000675667.1:C.1698C>T	1	156137743	ENSG00000160789	ENST00000675667.1	LMNA	rs4641	Dilated Cardiomyopathy	ClinVar		Cardiovascular Diseases
ENST00000675667.1:C.1698C>T	1	156137743	ENSG00000160789	ENST00000675667.1	LMNA	rs4641	Emery-Dreifuss Muscular Dystrophy	ClinVar		Congenital, Hereditary, and Neonatal Diseases and Abnormalities; Musculoskeletal Diseases; Nervous System Diseases
ENST00000675667.1:C.1698C>T	1	156137743	ENSG00000160789	ENST00000675667.1	LMNA	rs4641	Emery-Dreifuss Muscular Dystrophy 3	ClinVar		Congenital, Hereditary, and Neonatal Diseases and Abnormalities; Musculoskeletal Diseases; Nervous System Diseases
ENST00000675667.1:C.1698C>T	1	156137743	ENSG00000160789	ENST00000675667.1	LMNA	rs4641	Familial Partial Lipodystrophy	ClinVar		Nutritional and Metabolic Diseases; Dermatological Diseases and Conditions
ENST00000675667.1:C.1698C>T	1	156137743	ENSG00000160789	ENST00000675667.1	LMNA	rs4641	Hepatic Steatosis	ClinVar		Other Diseases
ENST00000675667.1:C.1698C>T	1	156137743	ENSG00000160789	ENST00000675667.1	LMNA	rs4641	Hutchinson-Gilford Syndrome	ClinVar		Congenital, Hereditary, and Neonatal Diseases and Abnormalities; Nutritional and Metabolic Diseases
ENST00000675667.1:C.1698C>T	1	156137743	ENSG00000160789	ENST00000675667.1	LMNA	rs4641	Hypertrophic Cardiomyopathy And Leukomelanodermic Papules	ClinVar		Other Diseases
ENST00000675667.1:C.1698C>T	1	156137743	ENSG00000160789	ENST00000675667.1	LMNA	rs4641	Lethal Tight Skin Contracture Syndrome	ClinVar		Congenital, Hereditary, and Neonatal Diseases and Abnormalities; Dermatological Diseases and Conditions; Musculoskeletal Diseases
ENST00000675667.1:C.1698C>T	1	156137743	ENSG00000160789	ENST00000675667.1	LMNA	rs4641	Limb-Girdle Muscular Dystrophy	ClinVar		Congenital, Hereditary, and Neonatal Diseases and Abnormalities; Musculoskeletal Diseases; Nervous System Diseases
ENST00000675667.1:C.1698C>T	1	156137743	ENSG00000160789	ENST00000675667.1	LMNA	rs4641	Limb-Girdle Muscular Dystrophy	ClinVar		Congenital, Hereditary, and Neonatal Diseases and Abnormalities; Musculoskeletal Diseases; Nervous System Diseases
ENST00000675667.1:C.1698C>T	1	156137743	ENSG00000160789	ENST00000675667.1	LMNA	rs4641	Lipoatrophy With Diabetes	ClinVar		Other Diseases
ENST00000675667.1:C.1698C>T	1	156137743	ENSG00000160789	ENST00000675667.1	LMNA	rs4641	Lmna-Related	ClinVar		Congenital, Hereditary, and Neonatal Diseases and Abnormalities; Musculoskeletal Diseases; Nervous System Diseases
ENST00000675667.1:C.1698C>T	1	156137743	ENSG00000160789	ENST00000675667.1	LMNA	rs4641	Mandibuloacral Dysplasia	ClinVar		Nutritional and Metabolic Diseases; Dermatological Diseases and Conditions; Musculoskeletal Diseases
ENST00000675667.1:C.1698C>T	1	156137743	ENSG00000160789	ENST00000675667.1	LMNA	rs4641	Mandibuloacral Dysplasia With Type A Lipodystrophy	ClinVar		Nutritional and Metabolic Diseases; Dermatological Diseases and Conditions; Musculoskeletal Diseases
ENST00000675667.1:C.1785C>T	1	156138574	ENSG00000160789	ENST00000675667.1	LMNA	rs748139390	Cardiomyopathy	ClinVar		Cardiovascular Diseases
ENST00000355014.6:C.90C>T	1	156154668	ENSG00000196189	ENST00000355014.6	SEMA4A	rs373565051	Cone-Rod Dystrophy	ClinVar		Congenital, Hereditary, and Neonatal Diseases and Abnormalities; Eye Diseases
ENST00000355014.6:C.90C>T	1	156154668	ENSG00000196189	ENST00000355014.6	SEMA4A	rs373565051	Retinitis Pigmentosa	ClinVar		Congenital, Hereditary, and Neonatal Diseases and Abnormalities; Eye Diseases
ENST00000355014.6:C.1123C>T	1	156163083	ENSG00000196189	ENST00000355014.6	SEMA4A	rs201094714	Cone-Rod Dystrophy	ClinVar		Congenital, Hereditary, and Neonatal Diseases and Abnormalities; Eye Diseases
ENST00000355014.6:C.1123C>T	1	156163083	ENSG00000196189	ENST00000355014.6	SEMA4A	rs201094714	Retinitis Pigmentosa	ClinVar		Congenital, Hereditary, and Neonatal Diseases and Abnormalities; Eye Diseases
ENST00000348159.9:C.303C>T	1	156480927	ENSG00000116604	ENST00000348159.9	MEF2D	rs1185700	Monocyte Count	GWAS	32888493	Other Diseases
ENST00000361170.7:C.1987C>T	1	156548587	ENSG00000183856	ENST00000361170.7	IQGAP3	rs744224	Multiple Continuous Traits In Dgi Samples	Ensembl_Post_GWAS	17463246	Other Diseases
ENST00000368195.4:C.3303C>T	1	156842206	ENSG00000027644	ENST00000368195.4	INSRR	rs746766711	Liver Carcinoma	Cosmic	0	Cancer; Gastrointestinal Diseases; Hepatic System Diseases; Organismal Injury and Abnormalities
ENST00000524377.7:C.253C>A	1	156864394	ENSG00000198400	ENST00000524377.7	NTRK1	rs543320028	Charcot-Marie-Tooth Disease	ClinVar		Nervous System Diseases; Congenital, Hereditary, and Neonatal Diseases and Abnormalities
ENST00000524377.7:C.253C>A	1	156864394	ENSG00000198400	ENST00000524377.7	NTRK1	rs543320028	Familial Medullary Thyroid Carcinoma	ClinVar		Cancer; Endocrine System Diseases; Organismal Injury and Abnormalities
ENST00000524377.7:C.253C>A	1	156864394	ENSG00000198400	ENST00000524377.7	NTRK1	rs543320028	Hereditary Insensitivity To Pain With Anhidrosis	ClinVar		Other Diseases
ENST00000524377.7:C.253C>A	1	156864394	ENSG00000198400	ENST00000524377.7	NTRK1	rs543320028	Hereditary Insensitivity To Pain With Anhidrosis	ClinVar		Other Diseases
ENST00000524377.7:C.253C>T	1	156864394	ENSG00000198400	ENST00000524377.7	NTRK1	rs543320028	Charcot-Marie-Tooth Disease	ClinVar		Nervous System Diseases; Congenital, Hereditary, and Neonatal Diseases and Abnormalities
ENST00000524377.7:C.253C>T	1	156864394	ENSG00000198400	ENST00000524377.7	NTRK1	rs543320028	Familial Medullary Thyroid Carcinoma	ClinVar		Cancer; Endocrine System Diseases; Organismal Injury and Abnormalities
ENST00000524377.7:C.253C>T	1	156864394	ENSG00000198400	ENST00000524377.7	NTRK1	rs543320028	Hereditary Insensitivity To Pain With Anhidrosis	ClinVar		Other Diseases
ENST00000524377.7:C.253C>T	1	156864394	ENSG00000198400	ENST00000524377.7	NTRK1	rs543320028	Hereditary Insensitivity To Pain With Anhidrosis	ClinVar		Other Diseases
ENST00000524377.7:C.294C>T	1	156864734	ENSG00000198400	ENST00000524377.7	NTRK1	rs1457644303	Skin Malignant Melanoma	Cosmic	26343386	Dermatological Diseases and Conditions
ENST00000524377.7:C.294C>T	1	156864734	ENSG00000198400	ENST00000524377.7	NTRK1	rs1457644303	Skin Malignant Melanoma	Cosmic	26343386	Dermatological Diseases and Conditions
ENST00000524377.7:C.294C>T	1	156864734	ENSG00000198400	ENST00000524377.7	NTRK1	rs1457644303	Skin Malignant Melanoma	Cosmic	26343386	Dermatological Diseases and Conditions
ENST00000524377.7:C.294C>T	1	156864734	ENSG00000198400	ENST00000524377.7	NTRK1	rs1457644303	Skin Malignant Melanoma	Cosmic	26343386	Dermatological Diseases and Conditions
ENST00000524377.7:C.315C>T	1	156864755	ENSG00000198400	ENST00000524377.7	NTRK1	rs6340	Skin Malignant Melanoma	Cosmic	26343386	Dermatological Diseases and Conditions
ENST00000524377.7:C.315C>T	1	156864755	ENSG00000198400	ENST00000524377.7	NTRK1	rs6340	Skin Malignant Melanoma	Cosmic	26343386	Dermatological Diseases and Conditions
ENST00000524377.7:C.315C>T	1	156864755	ENSG00000198400	ENST00000524377.7	NTRK1	rs6340	Skin Malignant Melanoma	Cosmic	26343386	Dermatological Diseases and Conditions
ENST00000524377.7:C.315C>T	1	156864755	ENSG00000198400	ENST00000524377.7	NTRK1	rs6340	Skin Malignant Melanoma	Cosmic	26343386	Dermatological Diseases and Conditions
ENST00000524377.7:C.570C>G	1	156868245	ENSG00000198400	ENST00000524377.7	NTRK1	rs138608619	Familial Medullary Thyroid Carcinoma	ClinVar		Cancer; Endocrine System Diseases; Organismal Injury and Abnormalities
ENST00000524377.7:C.570C>G	1	156868245	ENSG00000198400	ENST00000524377.7	NTRK1	rs138608619	Hereditary Insensitivity To Pain With Anhidrosis	ClinVar		Other Diseases
ENST00000524377.7:C.777C>A	1	156871682	ENSG00000198400	ENST00000524377.7	NTRK1	rs1317408795	Lung Carcinoma	Cosmic	28481359	Cancer; Organismal Injury and Abnormalities; Respiratory Diseases
ENST00000524377.7:C.777C>A	1	156871682	ENSG00000198400	ENST00000524377.7	NTRK1	rs1317408795	Lung Carcinoma	Cosmic	28481359	Cancer; Organismal Injury and Abnormalities; Respiratory Diseases
ENST00000524377.7:C.777C>A	1	156871682	ENSG00000198400	ENST00000524377.7	NTRK1	rs1317408795	Lung Carcinoma	Cosmic	28481359	Cancer; Organismal Injury and Abnormalities; Respiratory Diseases
ENST00000524377.7:C.777C>A	1	156871682	ENSG00000198400	ENST00000524377.7	NTRK1	rs1317408795	Lung Carcinoma	Cosmic	28481359	Cancer; Organismal Injury and Abnormalities; Respiratory Diseases
ENST00000524377.7:C.865C>A	1	156873647	ENSG00000198400	ENST00000524377.7	NTRK1	rs137979116	Familial Medullary Thyroid Carcinoma	ClinVar		Cancer; Endocrine System Diseases; Organismal Injury and Abnormalities
ENST00000524377.7:C.865C>A	1	156873647	ENSG00000198400	ENST00000524377.7	NTRK1	rs137979116	Hereditary Insensitivity To Pain With Anhidrosis	ClinVar		Other Diseases
ENST00000524377.7:C.875C>T	1	156873657	ENSG00000198400	ENST00000524377.7	NTRK1	rs764645590	Hereditary Insensitivity To Pain With Anhidrosis	ClinVar		Other Diseases
ENST00000524377.7:C.1101C>T	1	156873883	ENSG00000198400	ENST00000524377.7	NTRK1	rs534972681	Skin Carcinoma	Cosmic	25589618	Cancer; Dermatological Diseases and Conditions; Organismal Injury and Abnormalities
ENST00000524377.7:C.1101C>T	1	156873883	ENSG00000198400	ENST00000524377.7	NTRK1	rs534972681	Skin Carcinoma	Cosmic	25589618	Cancer; Dermatological Diseases and Conditions; Organismal Injury and Abnormalities
ENST00000524377.7:C.1101C>T	1	156873883	ENSG00000198400	ENST00000524377.7	NTRK1	rs534972681	Skin Carcinoma	Cosmic	25589618	Cancer; Dermatological Diseases and Conditions; Organismal Injury and Abnormalities
ENST00000524377.7:C.1101C>T	1	156873883	ENSG00000198400	ENST00000524377.7	NTRK1	rs534972681	Skin Carcinoma	Cosmic	25589618	Cancer; Dermatological Diseases and Conditions; Organismal Injury and Abnormalities
ENST00000524377.7:C.1728C>T	1	156876495	ENSG00000198400	ENST00000524377.7	NTRK1	rs6335	Hereditary Insensitivity To Pain With Anhidrosis	ClinVar		Other Diseases
ENST00000524377.7:C.1747C>G	1	156876514	ENSG00000198400	ENST00000524377.7	NTRK1	rs371344688	Skin Malignant Melanoma	Cosmic	19718025	Dermatological Diseases and Conditions
ENST00000524377.7:C.1747C>G	1	156876514	ENSG00000198400	ENST00000524377.7	NTRK1	rs371344688	Skin Malignant Melanoma	Cosmic	19718025	Dermatological Diseases and Conditions
ENST00000524377.7:C.1747C>G	1	156876514	ENSG00000198400	ENST00000524377.7	NTRK1	rs371344688	Skin Malignant Melanoma	Cosmic	19718025	Dermatological Diseases and Conditions
ENST00000524377.7:C.1747C>G	1	156876514	ENSG00000198400	ENST00000524377.7	NTRK1	rs371344688	Skin Malignant Melanoma	Cosmic	19718025	Dermatological Diseases and Conditions
ENST00000524377.7:C.1747C>G	1	156876514	ENSG00000198400	ENST00000524377.7	NTRK1	rs371344688	Skin Malignant Melanoma	Cosmic	28481359	Dermatological Diseases and Conditions
ENST00000524377.7:C.1747C>G	1	156876514	ENSG00000198400	ENST00000524377.7	NTRK1	rs371344688	Skin Malignant Melanoma	Cosmic	28481359	Dermatological Diseases and Conditions
ENST00000524377.7:C.1747C>G	1	156876514	ENSG00000198400	ENST00000524377.7	NTRK1	rs371344688	Skin Malignant Melanoma	Cosmic	28481359	Dermatological Diseases and Conditions
ENST00000524377.7:C.1747C>G	1	156876514	ENSG00000198400	ENST00000524377.7	NTRK1	rs371344688	Skin Malignant Melanoma	Cosmic	28481359	Dermatological Diseases and Conditions
ENST00000524377.7:C.1747C>T	1	156876514	ENSG00000198400	ENST00000524377.7	NTRK1	rs371344688	Skin Malignant Melanoma	Cosmic	19718025	Dermatological Diseases and Conditions
ENST00000524377.7:C.1747C>T	1	156876514	ENSG00000198400	ENST00000524377.7	NTRK1	rs371344688	Skin Malignant Melanoma	Cosmic	19718025	Dermatological Diseases and Conditions
ENST00000524377.7:C.1747C>T	1	156876514	ENSG00000198400	ENST00000524377.7	NTRK1	rs371344688	Skin Malignant Melanoma	Cosmic	19718025	Dermatological Diseases and Conditions
ENST00000524377.7:C.1747C>T	1	156876514	ENSG00000198400	ENST00000524377.7	NTRK1	rs371344688	Skin Malignant Melanoma	Cosmic	19718025	Dermatological Diseases and Conditions
ENST00000524377.7:C.1747C>T	1	156876514	ENSG00000198400	ENST00000524377.7	NTRK1	rs371344688	Skin Malignant Melanoma	Cosmic	28481359	Dermatological Diseases and Conditions
ENST00000524377.7:C.1747C>T	1	156876514	ENSG00000198400	ENST00000524377.7	NTRK1	rs371344688	Skin Malignant Melanoma	Cosmic	28481359	Dermatological Diseases and Conditions
ENST00000524377.7:C.1747C>T	1	156876514	ENSG00000198400	ENST00000524377.7	NTRK1	rs371344688	Skin Malignant Melanoma	Cosmic	28481359	Dermatological Diseases and Conditions
ENST00000524377.7:C.1747C>T	1	156876514	ENSG00000198400	ENST00000524377.7	NTRK1	rs371344688	Skin Malignant Melanoma	Cosmic	28481359	Dermatological Diseases and Conditions
ENST00000524377.7:C.1747C>G	1	156876514	ENSG00000198400	ENST00000524377.7	NTRK1	rs371344688	Hereditary Insensitivity To Pain With Anhidrosis	ClinVar		Other Diseases
ENST00000524377.7:C.1747C>T	1	156876514	ENSG00000198400	ENST00000524377.7	NTRK1	rs371344688	Hereditary Insensitivity To Pain With Anhidrosis	ClinVar		Other Diseases
ENST00000524377.7:C.1860C>A	1	156879176	ENSG00000198400	ENST00000524377.7	NTRK1	rs6338	Hereditary Insensitivity To Pain With Anhidrosis	ClinVar		Other Diseases
ENST00000524377.7:C.1860C>T	1	156879176	ENSG00000198400	ENST00000524377.7	NTRK1	rs6338	Hereditary Insensitivity To Pain With Anhidrosis	ClinVar		Other Diseases
ENST00000524377.7:C.1887C>T	1	156879203	ENSG00000198400	ENST00000524377.7	NTRK1	rs6337	White Blood Cell Count	Ensembl_Post_GWAS	21738479	Other Diseases
ENST00000524377.7:C.1887C>T	1	156879203	ENSG00000198400	ENST00000524377.7	NTRK1	rs6337	Hereditary Insensitivity To Pain With Anhidrosis	ClinVar		Other Diseases
ENST00000524377.7:C.2169C>T	1	156880121	ENSG00000198400	ENST00000524377.7	NTRK1	rs140852621	Hereditary Insensitivity To Pain With Anhidrosis	ClinVar		Other Diseases
ENST00000524377.7:C.2334C>A	1	156881585	ENSG00000198400	ENST00000524377.7	NTRK1	rs370504033	Stomach Carcinoma	Cosmic	0	Cancer; Gastrointestinal Diseases; Organismal Injury and Abnormalities
ENST00000524377.7:C.2334C>A	1	156881585	ENSG00000198400	ENST00000524377.7	NTRK1	rs370504033	Stomach Carcinoma	Cosmic	0	Cancer; Gastrointestinal Diseases; Organismal Injury and Abnormalities
ENST00000524377.7:C.2334C>A	1	156881585	ENSG00000198400	ENST00000524377.7	NTRK1	rs370504033	Stomach Carcinoma	Cosmic	0	Cancer; Gastrointestinal Diseases; Organismal Injury and Abnormalities
ENST00000524377.7:C.2334C>A	1	156881585	ENSG00000198400	ENST00000524377.7	NTRK1	rs370504033	Stomach Carcinoma	Cosmic	0	Cancer; Gastrointestinal Diseases; Organismal Injury and Abnormalities
ENST00000524377.7:C.2334C>T	1	156881585	ENSG00000198400	ENST00000524377.7	NTRK1	rs370504033	Stomach Carcinoma	Cosmic	0	Cancer; Gastrointestinal Diseases; Organismal Injury and Abnormalities
ENST00000524377.7:C.2334C>T	1	156881585	ENSG00000198400	ENST00000524377.7	NTRK1	rs370504033	Stomach Carcinoma	Cosmic	0	Cancer; Gastrointestinal Diseases; Organismal Injury and Abnormalities
ENST00000524377.7:C.2334C>T	1	156881585	ENSG00000198400	ENST00000524377.7	NTRK1	rs370504033	Stomach Carcinoma	Cosmic	0	Cancer; Gastrointestinal Diseases; Organismal Injury and Abnormalities
ENST00000524377.7:C.2334C>T	1	156881585	ENSG00000198400	ENST00000524377.7	NTRK1	rs370504033	Stomach Carcinoma	Cosmic	0	Cancer; Gastrointestinal Diseases; Organismal Injury and Abnormalities
ENST00000524377.7:C.2338C>T	1	156881589	ENSG00000198400	ENST00000524377.7	NTRK1	rs537948663	Lung Carcinoma	Cosmic	28481359	Cancer; Organismal Injury and Abnormalities; Respiratory Diseases
ENST00000524377.7:C.2338C>T	1	156881589	ENSG00000198400	ENST00000524377.7	NTRK1	rs537948663	Lung Carcinoma	Cosmic	28481359	Cancer; Organismal Injury and Abnormalities; Respiratory Diseases
ENST00000524377.7:C.2338C>T	1	156881589	ENSG00000198400	ENST00000524377.7	NTRK1	rs537948663	Lung Carcinoma	Cosmic	28481359	Cancer; Organismal Injury and Abnormalities; Respiratory Diseases
ENST00000524377.7:C.2338C>T	1	156881589	ENSG00000198400	ENST00000524377.7	NTRK1	rs537948663	Lung Carcinoma	Cosmic	28481359	Cancer; Organismal Injury and Abnormalities; Respiratory Diseases
ENST00000524377.7:C.2338C>T	1	156881589	ENSG00000198400	ENST00000524377.7	NTRK1	rs537948663	Fibrosarcoma	Cosmic	20601955	Cancer
ENST00000524377.7:C.2338C>T	1	156881589	ENSG00000198400	ENST00000524377.7	NTRK1	rs537948663	Fibrosarcoma	Cosmic	20601955	Cancer
ENST00000524377.7:C.2338C>T	1	156881589	ENSG00000198400	ENST00000524377.7	NTRK1	rs537948663	Fibrosarcoma	Cosmic	20601955	Cancer
ENST00000524377.7:C.2338C>T	1	156881589	ENSG00000198400	ENST00000524377.7	NTRK1	rs537948663	Fibrosarcoma	Cosmic	20601955	Cancer
ENST00000524377.7:C.2355C>T	1	156881606	ENSG00000198400	ENST00000524377.7	NTRK1	rs772156529	Hereditary Insensitivity To Pain With Anhidrosis	ClinVar		Other Diseases
ENST00000643759.2:C.6421C>A	1	158619331	ENSG00000163554	ENST00000643759.2	SPTA1	rs41273519	Spherocytosis Type 3	ClinVar		Congenital, Hereditary, and Neonatal Diseases and Abnormalities; Hematological Diseases
ENST00000643759.2:C.6421C>G	1	158619331	ENSG00000163554	ENST00000643759.2	SPTA1	rs41273519	Spherocytosis Type 3	ClinVar		Congenital, Hereditary, and Neonatal Diseases and Abnormalities; Hematological Diseases
ENST00000643759.2:C.6421C>T	1	158619331	ENSG00000163554	ENST00000643759.2	SPTA1	rs41273519	Spherocytosis Type 3	ClinVar		Congenital, Hereditary, and Neonatal Diseases and Abnormalities; Hematological Diseases
ENST00000643759.2:C.5958C>T	1	158623145	ENSG00000163554	ENST00000643759.2	SPTA1	rs3753068	Elliptocytosis	ClinVar		Congenital, Hereditary, and Neonatal Diseases and Abnormalities; Hematological Diseases
ENST00000643759.2:C.5958C>T	1	158623145	ENSG00000163554	ENST00000643759.2	SPTA1	rs3753068	Hereditary Pyropoikilocytosis	ClinVar		Hematological Diseases; Congenital, Hereditary, and Neonatal Diseases and Abnormalities
ENST00000643759.2:C.5958C>T	1	158623145	ENSG00000163554	ENST00000643759.2	SPTA1	rs3753068	Spherocytosis	ClinVar		Congenital, Hereditary, and Neonatal Diseases and Abnormalities; Hematological Diseases
ENST00000643759.2:C.5304C>T	1	158636647	ENSG00000163554	ENST00000643759.2	SPTA1	rs886045383	Elliptocytosis	ClinVar		Congenital, Hereditary, and Neonatal Diseases and Abnormalities; Hematological Diseases
ENST00000643759.2:C.5304C>T	1	158636647	ENSG00000163554	ENST00000643759.2	SPTA1	rs886045383	Hereditary Pyropoikilocytosis	ClinVar		Hematological Diseases; Congenital, Hereditary, and Neonatal Diseases and Abnormalities
ENST00000643759.2:C.5304C>T	1	158636647	ENSG00000163554	ENST00000643759.2	SPTA1	rs886045383	Spherocytosis	ClinVar		Congenital, Hereditary, and Neonatal Diseases and Abnormalities; Hematological Diseases
ENST00000643759.2:C.4418C>T	1	158643346	ENSG00000163554	ENST00000643759.2	SPTA1	rs187916559	Elliptocytosis	ClinVar		Congenital, Hereditary, and Neonatal Diseases and Abnormalities; Hematological Diseases
ENST00000643759.2:C.4418C>T	1	158643346	ENSG00000163554	ENST00000643759.2	SPTA1	rs187916559	Hereditary Pyropoikilocytosis	ClinVar		Hematological Diseases; Congenital, Hereditary, and Neonatal Diseases and Abnormalities
ENST00000643759.2:C.4418C>T	1	158643346	ENSG00000163554	ENST00000643759.2	SPTA1	rs187916559	Spherocytosis	ClinVar		Congenital, Hereditary, and Neonatal Diseases and Abnormalities; Hematological Diseases
ENST00000643759.2:C.2160C>A	1	158666376	ENSG00000163554	ENST00000643759.2	SPTA1	rs199815523	Elliptocytosis	ClinVar		Congenital, Hereditary, and Neonatal Diseases and Abnormalities; Hematological Diseases
ENST00000643759.2:C.2160C>A	1	158666376	ENSG00000163554	ENST00000643759.2	SPTA1	rs199815523	Hereditary Pyropoikilocytosis	ClinVar		Hematological Diseases; Congenital, Hereditary, and Neonatal Diseases and Abnormalities
ENST00000643759.2:C.2160C>A	1	158666376	ENSG00000163554	ENST00000643759.2	SPTA1	rs199815523	Spherocytosis	ClinVar		Congenital, Hereditary, and Neonatal Diseases and Abnormalities; Hematological Diseases
ENST00000643759.2:C.2160C>T	1	158666376	ENSG00000163554	ENST00000643759.2	SPTA1	rs199815523	Elliptocytosis	ClinVar		Congenital, Hereditary, and Neonatal Diseases and Abnormalities; Hematological Diseases
ENST00000643759.2:C.2160C>T	1	158666376	ENSG00000163554	ENST00000643759.2	SPTA1	rs199815523	Hereditary Pyropoikilocytosis	ClinVar		Hematological Diseases; Congenital, Hereditary, and Neonatal Diseases and Abnormalities
ENST00000643759.2:C.2160C>T	1	158666376	ENSG00000163554	ENST00000643759.2	SPTA1	rs199815523	Spherocytosis	ClinVar		Congenital, Hereditary, and Neonatal Diseases and Abnormalities; Hematological Diseases
ENST00000643759.2:C.1698C>T	1	158669543	ENSG00000163554	ENST00000643759.2	SPTA1	rs561401543	Elliptocytosis	ClinVar		Congenital, Hereditary, and Neonatal Diseases and Abnormalities; Hematological Diseases
ENST00000643759.2:C.1698C>T	1	158669543	ENSG00000163554	ENST00000643759.2	SPTA1	rs561401543	Hereditary Pyropoikilocytosis	ClinVar		Hematological Diseases; Congenital, Hereditary, and Neonatal Diseases and Abnormalities
ENST00000643759.2:C.1698C>T	1	158669543	ENSG00000163554	ENST00000643759.2	SPTA1	rs561401543	Spherocytosis	ClinVar		Congenital, Hereditary, and Neonatal Diseases and Abnormalities; Hematological Diseases
ENST00000643759.2:C.1308C>T	1	158674371	ENSG00000163554	ENST00000643759.2	SPTA1	rs777881486	Elliptocytosis	ClinVar		Congenital, Hereditary, and Neonatal Diseases and Abnormalities; Hematological Diseases
ENST00000643759.2:C.1308C>T	1	158674371	ENSG00000163554	ENST00000643759.2	SPTA1	rs777881486	Hereditary Pyropoikilocytosis	ClinVar		Hematological Diseases; Congenital, Hereditary, and Neonatal Diseases and Abnormalities
ENST00000643759.2:C.1308C>T	1	158674371	ENSG00000163554	ENST00000643759.2	SPTA1	rs777881486	Spherocytosis	ClinVar		Congenital, Hereditary, and Neonatal Diseases and Abnormalities; Hematological Diseases
ENST00000643759.2:C.441C>T	1	158681617	ENSG00000163554	ENST00000643759.2	SPTA1	rs73020287	Elliptocytosis	ClinVar		Congenital, Hereditary, and Neonatal Diseases and Abnormalities; Hematological Diseases
ENST00000643759.2:C.441C>T	1	158681617	ENSG00000163554	ENST00000643759.2	SPTA1	rs73020287	Hereditary Pyropoikilocytosis	ClinVar		Hematological Diseases; Congenital, Hereditary, and Neonatal Diseases and Abnormalities
ENST00000643759.2:C.441C>T	1	158681617	ENSG00000163554	ENST00000643759.2	SPTA1	rs73020287	Spherocytosis	ClinVar		Congenital, Hereditary, and Neonatal Diseases and Abnormalities; Hematological Diseases
ENST00000643759.2:C.126C>T	1	158685246	ENSG00000163554	ENST00000643759.2	SPTA1	rs435080	Elliptocytosis	ClinVar		Congenital, Hereditary, and Neonatal Diseases and Abnormalities; Hematological Diseases
ENST00000643759.2:C.126C>T	1	158685246	ENSG00000163554	ENST00000643759.2	SPTA1	rs435080	Hereditary Pyropoikilocytosis	ClinVar		Hematological Diseases; Congenital, Hereditary, and Neonatal Diseases and Abnormalities
ENST00000643759.2:C.126C>T	1	158685246	ENSG00000163554	ENST00000643759.2	SPTA1	rs435080	Spherocytosis	ClinVar		Congenital, Hereditary, and Neonatal Diseases and Abnormalities; Hematological Diseases
ENST00000643759.2:C.82C>A	1	158685290	ENSG00000163554	ENST00000643759.2	SPTA1	rs121918642	Elliptocytosis 2	ClinVar		Congenital, Hereditary, and Neonatal Diseases and Abnormalities; Hematological Diseases
ENST00000643759.2:C.82C>A	1	158685290	ENSG00000163554	ENST00000643759.2	SPTA1	rs121918642	Elliptocytosis 2	ClinVar		Congenital, Hereditary, and Neonatal Diseases and Abnormalities; Hematological Diseases
ENST00000643759.2:C.82C>A	1	158685290	ENSG00000163554	ENST00000643759.2	SPTA1	rs121918642	Hereditary Pyropoikilocytosis	ClinVar		Hematological Diseases; Congenital, Hereditary, and Neonatal Diseases and Abnormalities
ENST00000643759.2:C.82C>A	1	158685290	ENSG00000163554	ENST00000643759.2	SPTA1	rs121918642	Hereditary Pyropoikilocytosis	ClinVar		Hematological Diseases; Congenital, Hereditary, and Neonatal Diseases and Abnormalities
ENST00000643759.2:C.82C>T	1	158685290	ENSG00000163554	ENST00000643759.2	SPTA1	rs121918642	Elliptocytosis 2	ClinVar		Congenital, Hereditary, and Neonatal Diseases and Abnormalities; Hematological Diseases
ENST00000643759.2:C.82C>T	1	158685290	ENSG00000163554	ENST00000643759.2	SPTA1	rs121918642	Elliptocytosis 2	ClinVar		Congenital, Hereditary, and Neonatal Diseases and Abnormalities; Hematological Diseases
ENST00000643759.2:C.82C>T	1	158685290	ENSG00000163554	ENST00000643759.2	SPTA1	rs121918642	Hereditary Pyropoikilocytosis	ClinVar		Hematological Diseases; Congenital, Hereditary, and Neonatal Diseases and Abnormalities
ENST00000643759.2:C.82C>T	1	158685290	ENSG00000163554	ENST00000643759.2	SPTA1	rs121918642	Hereditary Pyropoikilocytosis	ClinVar		Hematological Diseases; Congenital, Hereditary, and Neonatal Diseases and Abnormalities
ENST00000644903.1:C.735C>G	1	160041798	ENSG00000177807	ENST00000644903.1	KCNJ10	rs146426296	Ataxia	ClinVar		Nervous System Diseases; Pathological Conditions, Signs and Symptoms
ENST00000644903.1:C.735C>G	1	160041798	ENSG00000177807	ENST00000644903.1	KCNJ10	rs146426296	Intellectual Disability	ClinVar		Nervous System Diseases; Pathological Conditions, Signs and Symptoms; Behavior and Behavior Mechanisms; Behavior and Behavior Mechanisms
ENST00000644903.1:C.735C>G	1	160041798	ENSG00000177807	ENST00000644903.1	KCNJ10	rs146426296	Nonsyndromic Hearing Loss	ClinVar		Pathological Conditions, Signs and Symptoms; Nervous System Diseases; Otorhinolaryngologic Diseases
ENST00000644903.1:C.735C>G	1	160041798	ENSG00000177807	ENST00000644903.1	KCNJ10	rs146426296	Pendred Syndrome	ClinVar		Pathological Conditions, Signs and Symptoms; Nervous System Diseases; Endocrine System Diseases; Otorhinolaryngologic Diseases
ENST00000644903.1:C.735C>G	1	160041798	ENSG00000177807	ENST00000644903.1	KCNJ10	rs146426296	Seizures	ClinVar		Nervous System Diseases; Pathological Conditions, Signs and Symptoms
ENST00000644903.1:C.735C>G	1	160041798	ENSG00000177807	ENST00000644903.1	KCNJ10	rs146426296	Sensorineural Deafness	ClinVar		Pathological Conditions, Signs and Symptoms; Musculoskeletal Diseases; Nervous System Diseases; Otorhinolaryngologic Diseases; Hematological Diseases
ENST00000644903.1:C.684C>T	1	160041849	ENSG00000177807	ENST00000644903.1	KCNJ10	rs533587041	History Of Neurodevelopmental Disorder	ClinVar		Other Diseases
ENST00000644903.1:C.581C>A	1	160041952	ENSG00000177807	ENST00000644903.1	KCNJ10	rs137853073	Enlarged Vestibular Aqueduct	ClinVar		Pathological Conditions, Signs and Symptoms; Nervous System Diseases; Otorhinolaryngologic Diseases
ENST00000644903.1:C.300C>A	1	160042233	ENSG00000177807	ENST00000644903.1	KCNJ10	rs139069413	Sesame Syndrome	ClinVar		Otorhinolaryngologic Diseases; Nervous System Diseases; Pathological Conditions, Signs and Symptoms; Behavior and Behavior Mechanisms; Behavior and Behavior Mechanisms
ENST00000644903.1:C.300C>T	1	160042233	ENSG00000177807	ENST00000644903.1	KCNJ10	rs139069413	Sesame Syndrome	ClinVar		Otorhinolaryngologic Diseases; Nervous System Diseases; Pathological Conditions, Signs and Symptoms; Behavior and Behavior Mechanisms; Behavior and Behavior Mechanisms
ENST00000368069.7:C.3460C>T	1	160290674	ENSG00000122218	ENST00000368069.7	COPA	rs747075563	Autoimmune Interstitial Lung	ClinVar		Other Diseases
ENST00000368069.7:C.3460C>T	1	160290674	ENSG00000122218	ENST00000368069.7	COPA	rs747075563	Joint And Kidney Disease	ClinVar		Musculoskeletal Diseases
ENST00000294785.10:C.349C>T	1	160349583	ENSG00000162736	ENST00000294785.10	NCSTN	rs387906896	Familial Acne Inversa 1	ClinVar		Other Diseases
ENST00000294785.10:C.1191C>G	1	160354129	ENSG00000162736	ENST00000294785.10	NCSTN	rs201976815	Ovary Neoplasm	Cosmic	20668451	Cancer
ENST00000294785.10:C.1191C>T	1	160354129	ENSG00000162736	ENST00000294785.10	NCSTN	rs201976815	Ovary Neoplasm	Cosmic	20668451	Cancer
ENST00000352210.9:C.360C>A	1	161168016	ENSG00000143224	ENST00000352210.9	PPOX	rs148730591	Variegate Porphyria	ClinVar		Congenital, Hereditary, and Neonatal Diseases and Abnormalities; Gastrointestinal Diseases; Nutritional and Metabolic Diseases; Dermatological Diseases and Conditions
ENST00000352210.9:C.360C>T	1	161168016	ENSG00000143224	ENST00000352210.9	PPOX	rs148730591	Variegate Porphyria	ClinVar		Congenital, Hereditary, and Neonatal Diseases and Abnormalities; Gastrointestinal Diseases; Nutritional and Metabolic Diseases; Dermatological Diseases and Conditions
ENST00000352210.9:C.502C>T	1	161168462	ENSG00000143224	ENST00000352210.9	PPOX	rs121918325	Variegate Porphyria	ClinVar		Congenital, Hereditary, and Neonatal Diseases and Abnormalities; Gastrointestinal Diseases; Nutritional and Metabolic Diseases; Dermatological Diseases and Conditions
ENST00000352210.9:C.522C>T	1	161168482	ENSG00000143224	ENST00000352210.9	PPOX	rs886045454	Variegate Porphyria	ClinVar		Congenital, Hereditary, and Neonatal Diseases and Abnormalities; Gastrointestinal Diseases; Nutritional and Metabolic Diseases; Dermatological Diseases and Conditions
ENST00000677846.1:C.58C>A	1	161202443	ENSG00000158864	ENST00000677846.1	NDUFS2	rs11538340	Mitochondrial Complex I Deficiency	ClinVar		Nutritional and Metabolic Diseases
ENST00000677846.1:C.58C>A	1	161202443	ENSG00000158864	ENST00000677846.1	NDUFS2	rs11538340	Mitochondrial Complex I Deficiency	ClinVar		Nutritional and Metabolic Diseases
ENST00000677846.1:C.58C>A	1	161202443	ENSG00000158864	ENST00000677846.1	NDUFS2	rs11538340	Nuclear Type 6	ClinVar		Other Diseases
ENST00000677846.1:C.58C>G	1	161202443	ENSG00000158864	ENST00000677846.1	NDUFS2	rs11538340	Mitochondrial Complex I Deficiency	ClinVar		Nutritional and Metabolic Diseases
ENST00000677846.1:C.58C>G	1	161202443	ENSG00000158864	ENST00000677846.1	NDUFS2	rs11538340	Mitochondrial Complex I Deficiency	ClinVar		Nutritional and Metabolic Diseases
ENST00000677846.1:C.58C>G	1	161202443	ENSG00000158864	ENST00000677846.1	NDUFS2	rs11538340	Nuclear Type 6	ClinVar		Other Diseases
ENST00000677846.1:C.58C>T	1	161202443	ENSG00000158864	ENST00000677846.1	NDUFS2	rs11538340	Mitochondrial Complex I Deficiency	ClinVar		Nutritional and Metabolic Diseases
ENST00000677846.1:C.58C>T	1	161202443	ENSG00000158864	ENST00000677846.1	NDUFS2	rs11538340	Mitochondrial Complex I Deficiency	ClinVar		Nutritional and Metabolic Diseases
ENST00000677846.1:C.58C>T	1	161202443	ENSG00000158864	ENST00000677846.1	NDUFS2	rs11538340	Nuclear Type 6	ClinVar		Other Diseases
ENST00000677846.1:C.1353C>G	1	161213726	ENSG00000158864	ENST00000677846.1	NDUFS2	rs1136207	Mitochondrial Complex I Deficiency	ClinVar		Nutritional and Metabolic Diseases
ENST00000677846.1:C.1353C>T	1	161213726	ENSG00000158864	ENST00000677846.1	NDUFS2	rs1136207	Mitochondrial Complex I Deficiency	ClinVar		Nutritional and Metabolic Diseases
ENST00000672602.2:C.270C>A	1	161306886	ENSG00000158887	ENST00000672602.2	MPZ	rs121913584	Charcot-Marie-Tooth Disease	ClinVar		Nervous System Diseases; Congenital, Hereditary, and Neonatal Diseases and Abnormalities
ENST00000672602.2:C.270C>A	1	161306886	ENSG00000158887	ENST00000672602.2	MPZ	rs121913584	Charcot-Marie-Tooth Disease	ClinVar		Nervous System Diseases; Congenital, Hereditary, and Neonatal Diseases and Abnormalities
ENST00000672602.2:C.270C>A	1	161306886	ENSG00000158887	ENST00000672602.2	MPZ	rs121913584	Charcot-Marie-Tooth Disease	ClinVar		Nervous System Diseases; Congenital, Hereditary, and Neonatal Diseases and Abnormalities
ENST00000672602.2:C.270C>A	1	161306886	ENSG00000158887	ENST00000672602.2	MPZ	rs121913584	Demyelinating	ClinVar		Nervous System Diseases
ENST00000672602.2:C.270C>G	1	161306886	ENSG00000158887	ENST00000672602.2	MPZ	rs121913584	Charcot-Marie-Tooth Disease	ClinVar		Nervous System Diseases; Congenital, Hereditary, and Neonatal Diseases and Abnormalities
ENST00000672602.2:C.270C>G	1	161306886	ENSG00000158887	ENST00000672602.2	MPZ	rs121913584	Charcot-Marie-Tooth Disease	ClinVar		Nervous System Diseases; Congenital, Hereditary, and Neonatal Diseases and Abnormalities
ENST00000672602.2:C.270C>G	1	161306886	ENSG00000158887	ENST00000672602.2	MPZ	rs121913584	Charcot-Marie-Tooth Disease	ClinVar		Nervous System Diseases; Congenital, Hereditary, and Neonatal Diseases and Abnormalities
ENST00000672602.2:C.270C>G	1	161306886	ENSG00000158887	ENST00000672602.2	MPZ	rs121913584	Demyelinating	ClinVar		Nervous System Diseases
ENST00000672602.2:C.270C>T	1	161306886	ENSG00000158887	ENST00000672602.2	MPZ	rs121913584	Charcot-Marie-Tooth Disease	ClinVar		Nervous System Diseases; Congenital, Hereditary, and Neonatal Diseases and Abnormalities
ENST00000672602.2:C.270C>T	1	161306886	ENSG00000158887	ENST00000672602.2	MPZ	rs121913584	Charcot-Marie-Tooth Disease	ClinVar		Nervous System Diseases; Congenital, Hereditary, and Neonatal Diseases and Abnormalities
ENST00000672602.2:C.270C>T	1	161306886	ENSG00000158887	ENST00000672602.2	MPZ	rs121913584	Charcot-Marie-Tooth Disease	ClinVar		Nervous System Diseases; Congenital, Hereditary, and Neonatal Diseases and Abnormalities
ENST00000672602.2:C.270C>T	1	161306886	ENSG00000158887	ENST00000672602.2	MPZ	rs121913584	Demyelinating	ClinVar		Nervous System Diseases
ENST00000672602.2:C.90C>A	1	161307402	ENSG00000158887	ENST00000672602.2	MPZ	rs770546306	Charcot-Marie-Tooth Disease	ClinVar		Nervous System Diseases; Congenital, Hereditary, and Neonatal Diseases and Abnormalities
ENST00000672602.2:C.90C>A	1	161307402	ENSG00000158887	ENST00000672602.2	MPZ	rs770546306	Charcot-Marie-Tooth Disease	ClinVar		Nervous System Diseases; Congenital, Hereditary, and Neonatal Diseases and Abnormalities
ENST00000672602.2:C.90C>A	1	161307402	ENSG00000158887	ENST00000672602.2	MPZ	rs770546306	Charcot-Marie-Tooth Disease	ClinVar		Nervous System Diseases; Congenital, Hereditary, and Neonatal Diseases and Abnormalities
ENST00000672602.2:C.90C>A	1	161307402	ENSG00000158887	ENST00000672602.2	MPZ	rs770546306	Demyelinating	ClinVar		Nervous System Diseases
ENST00000672602.2:C.90C>G	1	161307402	ENSG00000158887	ENST00000672602.2	MPZ	rs770546306	Charcot-Marie-Tooth Disease	ClinVar		Nervous System Diseases; Congenital, Hereditary, and Neonatal Diseases and Abnormalities
ENST00000672602.2:C.90C>G	1	161307402	ENSG00000158887	ENST00000672602.2	MPZ	rs770546306	Charcot-Marie-Tooth Disease	ClinVar		Nervous System Diseases; Congenital, Hereditary, and Neonatal Diseases and Abnormalities
ENST00000672602.2:C.90C>G	1	161307402	ENSG00000158887	ENST00000672602.2	MPZ	rs770546306	Charcot-Marie-Tooth Disease	ClinVar		Nervous System Diseases; Congenital, Hereditary, and Neonatal Diseases and Abnormalities
ENST00000672602.2:C.90C>G	1	161307402	ENSG00000158887	ENST00000672602.2	MPZ	rs770546306	Demyelinating	ClinVar		Nervous System Diseases
ENST00000672602.2:C.90C>T	1	161307402	ENSG00000158887	ENST00000672602.2	MPZ	rs770546306	Charcot-Marie-Tooth Disease	ClinVar		Nervous System Diseases; Congenital, Hereditary, and Neonatal Diseases and Abnormalities
ENST00000672602.2:C.90C>T	1	161307402	ENSG00000158887	ENST00000672602.2	MPZ	rs770546306	Charcot-Marie-Tooth Disease	ClinVar		Nervous System Diseases; Congenital, Hereditary, and Neonatal Diseases and Abnormalities
ENST00000672602.2:C.90C>T	1	161307402	ENSG00000158887	ENST00000672602.2	MPZ	rs770546306	Charcot-Marie-Tooth Disease	ClinVar		Nervous System Diseases; Congenital, Hereditary, and Neonatal Diseases and Abnormalities
ENST00000672602.2:C.90C>T	1	161307402	ENSG00000158887	ENST00000672602.2	MPZ	rs770546306	Demyelinating	ClinVar		Nervous System Diseases
ENST00000446985.6:C.720C>T	1	162759844	ENSG00000162733	ENST00000446985.6	DDR2	rs141801107	Spondyloepimetaphyseal Dysplasia	ClinVar		Congenital, Hereditary, and Neonatal Diseases and Abnormalities; Musculoskeletal Diseases
ENST00000446985.6:C.778C>A	1	162759902	ENSG00000162733	ENST00000446985.6	DDR2	rs200965319	Spondyloepimetaphyseal Dysplasia	ClinVar		Congenital, Hereditary, and Neonatal Diseases and Abnormalities; Musculoskeletal Diseases
ENST00000446985.6:C.778C>T	1	162759902	ENSG00000162733	ENST00000446985.6	DDR2	rs200965319	Spondyloepimetaphyseal Dysplasia	ClinVar		Congenital, Hereditary, and Neonatal Diseases and Abnormalities; Musculoskeletal Diseases
ENST00000446985.6:C.956C>T	1	162761311	ENSG00000162733	ENST00000446985.6	DDR2	rs761991484	Glioma	Cosmic	28481359	Cancer
ENST00000446985.6:C.956C>T	1	162761311	ENSG00000162733	ENST00000446985.6	DDR2	rs761991484	Glioma	Cosmic	28481359	Cancer
ENST00000446985.6:C.978C>T	1	162761333	ENSG00000162733	ENST00000446985.6	DDR2	rs766364700	Breast Carcinoma	Cosmic	28270497	Cancer; Organismal Injury and Abnormalities; Reproductive System Diseases
ENST00000446985.6:C.978C>T	1	162761333	ENSG00000162733	ENST00000446985.6	DDR2	rs766364700	Breast Carcinoma	Cosmic	28270497	Cancer; Organismal Injury and Abnormalities; Reproductive System Diseases
ENST00000446985.6:C.1260C>G	1	162767326	ENSG00000162733	ENST00000446985.6	DDR2	rs2298258	Spondyloepimetaphyseal Dysplasia	ClinVar		Congenital, Hereditary, and Neonatal Diseases and Abnormalities; Musculoskeletal Diseases
ENST00000446985.6:C.1260C>T	1	162767326	ENSG00000162733	ENST00000446985.6	DDR2	rs2298258	Spondyloepimetaphyseal Dysplasia	ClinVar		Congenital, Hereditary, and Neonatal Diseases and Abnormalities; Musculoskeletal Diseases
ENST00000446985.6:C.2025C>T	1	162775820	ENSG00000162733	ENST00000446985.6	DDR2	rs1273082471	Skin Carcinoma	Cosmic	25589618	Cancer; Dermatological Diseases and Conditions; Organismal Injury and Abnormalities
ENST00000446985.6:C.2025C>T	1	162775820	ENSG00000162733	ENST00000446985.6	DDR2	rs1273082471	Skin Carcinoma	Cosmic	25589618	Cancer; Dermatological Diseases and Conditions; Organismal Injury and Abnormalities
ENST00000446985.6:C.2253C>T	1	162776340	ENSG00000162733	ENST00000446985.6	DDR2	rs768825317	Spondyloepimetaphyseal Dysplasia	ClinVar		Congenital, Hereditary, and Neonatal Diseases and Abnormalities; Musculoskeletal Diseases
ENST00000446985.6:C.2416C>T	1	162778712	ENSG00000162733	ENST00000446985.6	DDR2	rs1218815846	Large Intestine Carcinoma	Cosmic	28481359	Cancer; Gastrointestinal Diseases; Organismal Injury and Abnormalities
ENST00000446985.6:C.2416C>T	1	162778712	ENSG00000162733	ENST00000446985.6	DDR2	rs1218815846	Large Intestine Carcinoma	Cosmic	28481359	Cancer; Gastrointestinal Diseases; Organismal Injury and Abnormalities
ENST00000612311.4:C.544C>A	1	165743244	ENSG00000143183	ENST00000612311.4	TMCO1	rs1247427997	Inborn Genetic Diseases	ClinVar		Other Diseases
ENST00000612311.4:C.544C>T	1	165743244	ENSG00000143183	ENST00000612311.4	TMCO1	rs1247427997	Inborn Genetic Diseases	ClinVar		Other Diseases
ENST00000367770.5:C.1476C>T	1	169854963	ENSG00000000457	ENST00000367770.5	SCYL3	rs12135726	Suicide Attempts In Bipolar Disorder	Ensembl_Post_GWAS	21423239	Other Diseases
ENST00000367770.5:C.1167C>T	1	169859186	ENSG00000000457	ENST00000367770.5	SCYL3	rs17602701	Suicide Attempts In Bipolar Disorder	Ensembl_Post_GWAS	21423239	Other Diseases
ENST00000367763.8:C.941C>T	1	170552293	ENSG00000120370	ENST00000367763.8	GORAB	rs187680628	Geroderma Osteodysplastica	ClinVar		Musculoskeletal Diseases; Congenital, Hereditary, and Neonatal Diseases and Abnormalities; Dermatological Diseases and Conditions; Endocrine System Diseases
ENST00000239461.11:C.343C>A	1	170719827	ENSG00000116132	ENST00000239461.11	PRRX1	rs756620309	Dysgnathia Complex	ClinVar		Congenital, Hereditary, and Neonatal Diseases and Abnormalities; Musculoskeletal Diseases; Nervous System Diseases; Stomatognathic Diseases
ENST00000239461.11:C.343C>T	1	170719827	ENSG00000116132	ENST00000239461.11	PRRX1	rs756620309	Dysgnathia Complex	ClinVar		Congenital, Hereditary, and Neonatal Diseases and Abnormalities; Musculoskeletal Diseases; Nervous System Diseases; Stomatognathic Diseases
ENST00000367755.9:C.370C>T	1	171107723	ENSG00000007933	ENST00000367755.9	FMO3	rs1384237868	Trimethylaminuria	ClinVar		Congenital, Hereditary, and Neonatal Diseases and Abnormalities; Nutritional and Metabolic Diseases
ENST00000367749.4:C.843C>T	1	171334426	ENSG00000076258	ENST00000367749.4	FMO4	rs3737926	Intracranial Aneurysm	GWAS	30823506	Nervous System Diseases; Cardiovascular Diseases
ENST00000209884.5:C.831C>T	1	173753287	ENSG00000076321	ENST00000209884.5	KLHL20	rs761284415	Breast Carcinoma	Cosmic	22722193	Cancer; Organismal Injury and Abnormalities; Reproductive System Diseases
ENST00000367698.4:C.870C>A	1	173909835	ENSG00000117601	ENST00000367698.4	SERPINC1	rs370190321	Reduced Antithrombin Iii Activity	ClinVar		Congenital, Hereditary, and Neonatal Diseases and Abnormalities; Hematological Diseases
ENST00000367698.4:C.870C>G	1	173909835	ENSG00000117601	ENST00000367698.4	SERPINC1	rs370190321	Reduced Antithrombin Iii Activity	ClinVar		Congenital, Hereditary, and Neonatal Diseases and Abnormalities; Hematological Diseases
ENST00000367698.4:C.870C>T	1	173909835	ENSG00000117601	ENST00000367698.4	SERPINC1	rs370190321	Reduced Antithrombin Iii Activity	ClinVar		Congenital, Hereditary, and Neonatal Diseases and Abnormalities; Hematological Diseases
ENST00000367698.4:C.678C>G	1	173910838	ENSG00000117601	ENST00000367698.4	SERPINC1	rs2227627	Reduced Antithrombin Iii Activity	ClinVar		Congenital, Hereditary, and Neonatal Diseases and Abnormalities; Hematological Diseases
ENST00000367698.4:C.678C>T	1	173910838	ENSG00000117601	ENST00000367698.4	SERPINC1	rs2227627	Reduced Antithrombin Iii Activity	ClinVar		Congenital, Hereditary, and Neonatal Diseases and Abnormalities; Hematological Diseases
ENST00000239462.9:C.1124C>T	1	175083825	ENSG00000120332	ENST00000239462.9	TNN	rs897741844	Lung Carcinoma	Cosmic	22941188	Cancer; Organismal Injury and Abnormalities; Respiratory Diseases
ENST00000239462.9:C.1124C>T	1	175083825	ENSG00000120332	ENST00000239462.9	TNN	rs897741844	Lung Carcinoma	Cosmic	22941188	Cancer; Organismal Injury and Abnormalities; Respiratory Diseases
ENST00000239462.9:C.1124C>T	1	175083825	ENSG00000120332	ENST00000239462.9	TNN	rs897741844	Lung Carcinoma	Cosmic	22941188	Cancer; Organismal Injury and Abnormalities; Respiratory Diseases
ENST00000239462.9:C.3237C>T	1	175128653	ENSG00000120332	ENST00000239462.9	TNN	rs769644575	Breast Carcinoma	Cosmic	22722193	Cancer; Organismal Injury and Abnormalities; Reproductive System Diseases
ENST00000239462.9:C.3237C>T	1	175128653	ENSG00000120332	ENST00000239462.9	TNN	rs769644575	Breast Carcinoma	Cosmic	22722193	Cancer; Organismal Injury and Abnormalities; Reproductive System Diseases
ENST00000239462.9:C.3237C>T	1	175128653	ENSG00000120332	ENST00000239462.9	TNN	rs769644575	Breast Carcinoma	Cosmic	22722193	Cancer; Organismal Injury and Abnormalities; Reproductive System Diseases
ENST00000367662.5:C.5262C>T	1	176840232	ENSG00000116183	ENST00000367662.5	PAPPA2	rs12118034	Multiple Continuous Traits In Dgi Samples	Ensembl_Post_GWAS	17463246	Other Diseases
ENST00000367615.9:C.483C>A	1	179559730	ENSG00000116218	ENST00000367615.9	NPHS2	rs754520138	Steroid-Resistant Nephrotic Syndrome	ClinVar		Male Urogenital Diseases; Reproductive System Diseases
ENST00000367615.9:C.483C>G	1	179559730	ENSG00000116218	ENST00000367615.9	NPHS2	rs754520138	Steroid-Resistant Nephrotic Syndrome	ClinVar		Male Urogenital Diseases; Reproductive System Diseases
ENST00000367615.9:C.288C>T	1	179564780	ENSG00000116218	ENST00000367615.9	NPHS2	rs3738423	Idiopathic	ClinVar		Respiratory Diseases
ENST00000367615.9:C.288C>T	1	179564780	ENSG00000116218	ENST00000367615.9	NPHS2	rs3738423	Nephrotic Syndrome	ClinVar		Reproductive System Diseases; Male Urogenital Diseases
ENST00000367615.9:C.288C>T	1	179564780	ENSG00000116218	ENST00000367615.9	NPHS2	rs3738423	Steroid-Resistant	ClinVar		Reproductive System Diseases; Male Urogenital Diseases
ENST00000367615.9:C.288C>T	1	179564780	ENSG00000116218	ENST00000367615.9	NPHS2	rs3738423	Steroid-Resistant Nephrotic Syndrome	ClinVar		Male Urogenital Diseases; Reproductive System Diseases
ENST00000367615.9:C.87C>G	1	179575778	ENSG00000116218	ENST00000367615.9	NPHS2	rs12123397	Steroid-Resistant Nephrotic Syndrome	ClinVar		Male Urogenital Diseases; Reproductive System Diseases
ENST00000367615.9:C.87C>T	1	179575778	ENSG00000116218	ENST00000367615.9	NPHS2	rs12123397	Steroid-Resistant Nephrotic Syndrome	ClinVar		Male Urogenital Diseases; Reproductive System Diseases
ENST00000444136.6:C.1497C>G	1	179635864	ENSG00000162782	ENST00000444136.6	TDRD5	rs147568109	Breast Carcinoma	Cosmic	22722193	Cancer; Organismal Injury and Abnormalities; Reproductive System Diseases
ENST00000444136.6:C.1497C>G	1	179635864	ENSG00000162782	ENST00000444136.6	TDRD5	rs147568109	Breast Carcinoma	Cosmic	22722193	Cancer; Organismal Injury and Abnormalities; Reproductive System Diseases
ENST00000444136.6:C.1497C>G	1	179635864	ENSG00000162782	ENST00000444136.6	TDRD5	rs147568109	Breast Carcinoma	Cosmic	22722193	Cancer; Organismal Injury and Abnormalities; Reproductive System Diseases
ENST00000444136.6:C.1497C>T	1	179635864	ENSG00000162782	ENST00000444136.6	TDRD5	rs147568109	Breast Carcinoma	Cosmic	22722193	Cancer; Organismal Injury and Abnormalities; Reproductive System Diseases
ENST00000444136.6:C.1497C>T	1	179635864	ENSG00000162782	ENST00000444136.6	TDRD5	rs147568109	Breast Carcinoma	Cosmic	22722193	Cancer; Organismal Injury and Abnormalities; Reproductive System Diseases
ENST00000444136.6:C.1497C>T	1	179635864	ENSG00000162782	ENST00000444136.6	TDRD5	rs147568109	Breast Carcinoma	Cosmic	22722193	Cancer; Organismal Injury and Abnormalities; Reproductive System Diseases
ENST00000367573.7:C.5238C>T	1	181776199	ENSG00000198216	ENST00000367573.7	CACNA1E	rs759983450	Breast Carcinoma	Cosmic	22722193	Cancer; Organismal Injury and Abnormalities; Reproductive System Diseases
ENST00000367573.7:C.5238C>T	1	181776199	ENSG00000198216	ENST00000367573.7	CACNA1E	rs759983450	Breast Carcinoma	Cosmic	22722193	Cancer; Organismal Injury and Abnormalities; Reproductive System Diseases
ENST00000367573.7:C.5238C>T	1	181776199	ENSG00000198216	ENST00000367573.7	CACNA1E	rs759983450	Breast Carcinoma	Cosmic	22722193	Cancer; Organismal Injury and Abnormalities; Reproductive System Diseases
ENST00000367573.7:C.5238C>T	1	181776199	ENSG00000198216	ENST00000367573.7	CACNA1E	rs759983450	Breast Carcinoma	Cosmic	22722193	Cancer; Organismal Injury and Abnormalities; Reproductive System Diseases
ENST00000367573.7:C.5238C>T	1	181776199	ENSG00000198216	ENST00000367573.7	CACNA1E	rs759983450	Breast Carcinoma	Cosmic	22722193	Cancer; Organismal Injury and Abnormalities; Reproductive System Diseases
ENST00000367573.7:C.5238C>T	1	181776199	ENSG00000198216	ENST00000367573.7	CACNA1E	rs759983450	Breast Carcinoma	Cosmic	22722193	Cancer; Organismal Injury and Abnormalities; Reproductive System Diseases
ENST00000367573.7:C.5238C>T	1	181776199	ENSG00000198216	ENST00000367573.7	CACNA1E	rs759983450	Breast Carcinoma	Cosmic	22722193	Cancer; Organismal Injury and Abnormalities; Reproductive System Diseases
ENST00000367573.7:C.5238C>T	1	181776199	ENSG00000198216	ENST00000367573.7	CACNA1E	rs759983450	Breast Carcinoma	Cosmic	22722193	Cancer; Organismal Injury and Abnormalities; Reproductive System Diseases
ENST00000367573.7:C.6247C>T	1	181796706	ENSG00000198216	ENST00000367573.7	CACNA1E	rs1337866196	Oesophagus Carcinoma	Cosmic	24686850	Gastrointestinal Diseases; Cancer
ENST00000367573.7:C.6247C>T	1	181796706	ENSG00000198216	ENST00000367573.7	CACNA1E	rs1337866196	Oesophagus Carcinoma	Cosmic	24686850	Gastrointestinal Diseases; Cancer
ENST00000367573.7:C.6247C>T	1	181796706	ENSG00000198216	ENST00000367573.7	CACNA1E	rs1337866196	Oesophagus Carcinoma	Cosmic	24686850	Gastrointestinal Diseases; Cancer
ENST00000367573.7:C.6247C>T	1	181796706	ENSG00000198216	ENST00000367573.7	CACNA1E	rs1337866196	Oesophagus Carcinoma	Cosmic	24686850	Gastrointestinal Diseases; Cancer
ENST00000367573.7:C.6247C>T	1	181796706	ENSG00000198216	ENST00000367573.7	CACNA1E	rs1337866196	Oesophagus Carcinoma	Cosmic	24686850	Gastrointestinal Diseases; Cancer
ENST00000367573.7:C.6247C>T	1	181796706	ENSG00000198216	ENST00000367573.7	CACNA1E	rs1337866196	Oesophagus Carcinoma	Cosmic	24686850	Gastrointestinal Diseases; Cancer
ENST00000367573.7:C.6247C>T	1	181796706	ENSG00000198216	ENST00000367573.7	CACNA1E	rs1337866196	Oesophagus Carcinoma	Cosmic	24686850	Gastrointestinal Diseases; Cancer
ENST00000367573.7:C.6247C>T	1	181796706	ENSG00000198216	ENST00000367573.7	CACNA1E	rs1337866196	Oesophagus Carcinoma	Cosmic	24686850	Gastrointestinal Diseases; Cancer
ENST00000264144.5:C.283C>T	1	183215467	ENSG00000058085	ENST00000264144.5	LAMC2	rs80356683	Junctional Epidermolysis Bullosa Gravis Of Herlitz	ClinVar		Other Diseases
ENST00000264144.5:C.297C>T	1	183215481	ENSG00000058085	ENST00000264144.5	LAMC2	rs2274980	Epidermolysis Bullosa	ClinVar		Congenital, Hereditary, and Neonatal Diseases and Abnormalities; Dermatological Diseases and Conditions
ENST00000264144.5:C.667C>T	1	183222115	ENSG00000058085	ENST00000264144.5	LAMC2	rs753268823	Junctional Epidermolysis Bullosa Gravis Of Herlitz	ClinVar		Other Diseases
ENST00000264144.5:C.733C>T	1	183222181	ENSG00000058085	ENST00000264144.5	LAMC2	rs118203901	Adult Junctional Epidermolysis Bullosa	ClinVar		Congenital, Hereditary, and Neonatal Diseases and Abnormalities; Dermatological Diseases and Conditions
ENST00000264144.5:C.733C>T	1	183222181	ENSG00000058085	ENST00000264144.5	LAMC2	rs118203901	Epidermolysis Bullosa	ClinVar		Congenital, Hereditary, and Neonatal Diseases and Abnormalities; Dermatological Diseases and Conditions
ENST00000264144.5:C.741C>A	1	183222189	ENSG00000058085	ENST00000264144.5	LAMC2	rs2296306	Epidermolysis Bullosa	ClinVar		Congenital, Hereditary, and Neonatal Diseases and Abnormalities; Dermatological Diseases and Conditions
ENST00000264144.5:C.741C>G	1	183222189	ENSG00000058085	ENST00000264144.5	LAMC2	rs2296306	Epidermolysis Bullosa	ClinVar		Congenital, Hereditary, and Neonatal Diseases and Abnormalities; Dermatological Diseases and Conditions
ENST00000264144.5:C.1065C>G	1	183225719	ENSG00000058085	ENST00000264144.5	LAMC2	rs118203899	Junctional Epidermolysis Bullosa Gravis Of Herlitz	ClinVar		Other Diseases
ENST00000264144.5:C.1065C>T	1	183225719	ENSG00000058085	ENST00000264144.5	LAMC2	rs118203899	Junctional Epidermolysis Bullosa Gravis Of Herlitz	ClinVar		Other Diseases
ENST00000264144.5:C.2035C>T	1	183232672	ENSG00000058085	ENST00000264144.5	LAMC2	rs62640910	Epidermolysis Bullosa	ClinVar		Congenital, Hereditary, and Neonatal Diseases and Abnormalities; Dermatological Diseases and Conditions
ENST00000264144.5:C.2892C>G	1	183239386	ENSG00000058085	ENST00000264144.5	LAMC2	rs147657304	Epidermolysis Bullosa	ClinVar		Congenital, Hereditary, and Neonatal Diseases and Abnormalities; Dermatological Diseases and Conditions
ENST00000264144.5:C.2892C>T	1	183239386	ENSG00000058085	ENST00000264144.5	LAMC2	rs147657304	Epidermolysis Bullosa	ClinVar		Congenital, Hereditary, and Neonatal Diseases and Abnormalities; Dermatological Diseases and Conditions
ENST00000271588.9:C.1266C>G	1	185923634	ENSG00000143341	ENST00000271588.9	HMCN1	rs565658664	Macular Degeneration	ClinVar		Nervous System Diseases; Eye Diseases; Pathological Conditions, Signs and Symptoms
ENST00000271588.9:C.2385C>T	1	185977800	ENSG00000143341	ENST00000271588.9	HMCN1	rs140778669	Macular Degeneration	ClinVar		Nervous System Diseases; Eye Diseases; Pathological Conditions, Signs and Symptoms
ENST00000271588.9:C.3684C>G	1	185994993	ENSG00000143341	ENST00000271588.9	HMCN1	rs566865273	Macular Degeneration	ClinVar		Nervous System Diseases; Eye Diseases; Pathological Conditions, Signs and Symptoms
ENST00000271588.9:C.3684C>T	1	185994993	ENSG00000143341	ENST00000271588.9	HMCN1	rs566865273	Macular Degeneration	ClinVar		Nervous System Diseases; Eye Diseases; Pathological Conditions, Signs and Symptoms
ENST00000271588.9:C.4439C>T	1	186003808	ENSG00000143341	ENST00000271588.9	HMCN1	rs58293393	Macular Degeneration	ClinVar		Nervous System Diseases; Eye Diseases; Pathological Conditions, Signs and Symptoms
ENST00000271588.9:C.6295C>T	1	186041127	ENSG00000143341	ENST00000271588.9	HMCN1	rs483352758	Urinary Tract Carcinoma	Cosmic	21822268	Cancer; Organismal Injury and Abnormalities; Male Urogenital Diseases
ENST00000271588.9:C.8029C>T	1	186070647	ENSG00000143341	ENST00000271588.9	HMCN1	rs766403122	Large Intestine Carcinoma	Cosmic	24951259	Cancer; Gastrointestinal Diseases; Organismal Injury and Abnormalities
ENST00000271588.9:C.8776C>G	1	186081383	ENSG00000143341	ENST00000271588.9	HMCN1	rs142475663	Age-Related Macular Degeneration 1	ClinVar		Behavior and Behavior Mechanisms
ENST00000271588.9:C.8776C>T	1	186081383	ENSG00000143341	ENST00000271588.9	HMCN1	rs142475663	Age-Related Macular Degeneration 1	ClinVar		Behavior and Behavior Mechanisms
ENST00000271588.9:C.11333C>T	1	186114875	ENSG00000143341	ENST00000271588.9	HMCN1	rs199585281	Macular Degeneration	ClinVar		Nervous System Diseases; Eye Diseases; Pathological Conditions, Signs and Symptoms
ENST00000271588.9:C.11423C>T	1	186115276	ENSG00000143341	ENST00000271588.9	HMCN1	rs199984579	Macular Degeneration	ClinVar		Nervous System Diseases; Eye Diseases; Pathological Conditions, Signs and Symptoms
ENST00000271588.9:C.12987C>A	1	186130048	ENSG00000143341	ENST00000271588.9	HMCN1	rs41317491	Macular Degeneration	ClinVar		Nervous System Diseases; Eye Diseases; Pathological Conditions, Signs and Symptoms
ENST00000271588.9:C.12987C>T	1	186130048	ENSG00000143341	ENST00000271588.9	HMCN1	rs41317491	Macular Degeneration	ClinVar		Nervous System Diseases; Eye Diseases; Pathological Conditions, Signs and Symptoms
ENST00000271588.9:C.14562C>T	1	186145877	ENSG00000143341	ENST00000271588.9	HMCN1	rs138776748	Macular Degeneration	ClinVar		Nervous System Diseases; Eye Diseases; Pathological Conditions, Signs and Symptoms
ENST00000271588.9:C.15011C>T	1	186152864	ENSG00000143341	ENST00000271588.9	HMCN1	rs114629728	Macular Degeneration	ClinVar		Nervous System Diseases; Eye Diseases; Pathological Conditions, Signs and Symptoms
ENST00000271588.9:C.15063C>T	1	186153794	ENSG00000143341	ENST00000271588.9	HMCN1	rs114051074	Macular Degeneration	ClinVar		Nervous System Diseases; Eye Diseases; Pathological Conditions, Signs and Symptoms
ENST00000271588.9:C.15732C>A	1	186172049	ENSG00000143341	ENST00000271588.9	HMCN1	rs75161007	Lung Carcinoma	Cosmic	26503331	Cancer; Organismal Injury and Abnormalities; Respiratory Diseases
ENST00000271588.9:C.15732C>A	1	186172049	ENSG00000143341	ENST00000271588.9	HMCN1	rs75161007	Large Intestine Carcinoma	Cosmic	24951259	Cancer; Gastrointestinal Diseases; Organismal Injury and Abnormalities
ENST00000271588.9:C.15732C>G	1	186172049	ENSG00000143341	ENST00000271588.9	HMCN1	rs75161007	Lung Carcinoma	Cosmic	26503331	Cancer; Organismal Injury and Abnormalities; Respiratory Diseases
ENST00000271588.9:C.15732C>G	1	186172049	ENSG00000143341	ENST00000271588.9	HMCN1	rs75161007	Large Intestine Carcinoma	Cosmic	24951259	Cancer; Gastrointestinal Diseases; Organismal Injury and Abnormalities
ENST00000271588.9:C.15732C>A	1	186172049	ENSG00000143341	ENST00000271588.9	HMCN1	rs75161007	Macular Degeneration	ClinVar		Nervous System Diseases; Eye Diseases; Pathological Conditions, Signs and Symptoms
ENST00000271588.9:C.15732C>G	1	186172049	ENSG00000143341	ENST00000271588.9	HMCN1	rs75161007	Macular Degeneration	ClinVar		Nervous System Diseases; Eye Diseases; Pathological Conditions, Signs and Symptoms
ENST00000367466.4:C.1326C>G	1	186950718	ENSG00000116711	ENST00000367466.4	PLA2G4A	rs370896190	Breast Carcinoma	Cosmic	16959974	Cancer; Organismal Injury and Abnormalities; Reproductive System Diseases
ENST00000367466.4:C.1326C>T	1	186950718	ENSG00000116711	ENST00000367466.4	PLA2G4A	rs370896190	Breast Carcinoma	Cosmic	16959974	Cancer; Organismal Injury and Abnormalities; Reproductive System Diseases
ENST00000367460.4:C.651C>T	1	192184497	ENSG00000150681	ENST00000367460.4	RGS18	rs369291887	Lung Carcinoma	Cosmic	22941188	Cancer; Organismal Injury and Abnormalities; Respiratory Diseases
ENST00000367435.5:C.333C>T	1	193135416	ENSG00000134371	ENST00000367435.5	CDC73	rs374834265	Hereditary Cancer-Predisposing Syndrome	ClinVar		Other Diseases
ENST00000367435.5:C.1011C>T	1	193203833	ENSG00000134371	ENST00000367435.5	CDC73	rs372567546	Hereditary Cancer-Predisposing Syndrome	ClinVar		Other Diseases
ENST00000367435.5:C.1149C>A	1	193212472	ENSG00000134371	ENST00000367435.5	CDC73	rs587778167	Parathyroid Carcinoma	ClinVar		Cancer; Endocrine System Diseases
ENST00000367412.2:C.354C>T	1	197061881	ENSG00000143278	ENST00000367412.2	F13B	rs142562955	Factor Xiii Subunit B Deficiency	ClinVar		Other Diseases
ENST00000367405.5:C.2493C>A	1	197159596	ENSG00000177888	ENST00000367405.5	ZBTB41	rs12128631	End-Stage Coagulation	Ensembl_Post_GWAS	23381943	Other Diseases
ENST00000367405.5:C.2493C>G	1	197159596	ENSG00000177888	ENST00000367405.5	ZBTB41	rs12128631	End-Stage Coagulation	Ensembl_Post_GWAS	23381943	Other Diseases
ENST00000367405.5:C.2493C>T	1	197159596	ENSG00000177888	ENST00000367405.5	ZBTB41	rs12128631	End-Stage Coagulation	Ensembl_Post_GWAS	23381943	Other Diseases
ENST00000442510.8:C.260C>T	1	198696871	ENSG00000081237	ENST00000442510.8	PTPRC	rs149798940	Autosomal Recessive	ClinVar		Nervous System Diseases
ENST00000442510.8:C.260C>T	1	198696871	ENSG00000081237	ENST00000442510.8	PTPRC	rs149798940	B Cell-Positive	ClinVar		Other Diseases
ENST00000442510.8:C.260C>T	1	198696871	ENSG00000081237	ENST00000442510.8	PTPRC	rs149798940	Nk Cell-Positive	ClinVar		Congenital, Hereditary, and Neonatal Diseases and Abnormalities; Nutritional and Metabolic Diseases; Immune System Diseases
ENST00000442510.8:C.260C>T	1	198696871	ENSG00000081237	ENST00000442510.8	PTPRC	rs149798940	Severe Combined Immunodeficiency	ClinVar		Congenital, Hereditary, and Neonatal Diseases and Abnormalities; Nutritional and Metabolic Diseases; Immune System Diseases
ENST00000442510.8:C.260C>T	1	198696871	ENSG00000081237	ENST00000442510.8	PTPRC	rs149798940	T Cell-Negative	ClinVar		Congenital, Hereditary, and Neonatal Diseases and Abnormalities; Nutritional and Metabolic Diseases; Immune System Diseases
ENST00000442510.8:C.547C>G	1	198702494	ENSG00000081237	ENST00000442510.8	PTPRC	rs561155698	Autosomal Recessive	ClinVar		Nervous System Diseases
ENST00000442510.8:C.547C>G	1	198702494	ENSG00000081237	ENST00000442510.8	PTPRC	rs561155698	B Cell-Positive	ClinVar		Other Diseases
ENST00000442510.8:C.547C>G	1	198702494	ENSG00000081237	ENST00000442510.8	PTPRC	rs561155698	Nk Cell-Positive	ClinVar		Congenital, Hereditary, and Neonatal Diseases and Abnormalities; Nutritional and Metabolic Diseases; Immune System Diseases
ENST00000442510.8:C.547C>G	1	198702494	ENSG00000081237	ENST00000442510.8	PTPRC	rs561155698	Severe Combined Immunodeficiency	ClinVar		Congenital, Hereditary, and Neonatal Diseases and Abnormalities; Nutritional and Metabolic Diseases; Immune System Diseases
ENST00000442510.8:C.547C>G	1	198702494	ENSG00000081237	ENST00000442510.8	PTPRC	rs561155698	T Cell-Negative	ClinVar		Congenital, Hereditary, and Neonatal Diseases and Abnormalities; Nutritional and Metabolic Diseases; Immune System Diseases
ENST00000442510.8:C.547C>T	1	198702494	ENSG00000081237	ENST00000442510.8	PTPRC	rs561155698	Autosomal Recessive	ClinVar		Nervous System Diseases
ENST00000442510.8:C.547C>T	1	198702494	ENSG00000081237	ENST00000442510.8	PTPRC	rs561155698	B Cell-Positive	ClinVar		Other Diseases
ENST00000442510.8:C.547C>T	1	198702494	ENSG00000081237	ENST00000442510.8	PTPRC	rs561155698	Nk Cell-Positive	ClinVar		Congenital, Hereditary, and Neonatal Diseases and Abnormalities; Nutritional and Metabolic Diseases; Immune System Diseases
ENST00000442510.8:C.547C>T	1	198702494	ENSG00000081237	ENST00000442510.8	PTPRC	rs561155698	Severe Combined Immunodeficiency	ClinVar		Congenital, Hereditary, and Neonatal Diseases and Abnormalities; Nutritional and Metabolic Diseases; Immune System Diseases
ENST00000442510.8:C.547C>T	1	198702494	ENSG00000081237	ENST00000442510.8	PTPRC	rs561155698	T Cell-Negative	ClinVar		Congenital, Hereditary, and Neonatal Diseases and Abnormalities; Nutritional and Metabolic Diseases; Immune System Diseases
ENST00000442510.8:C.995C>T	1	198708223	ENSG00000081237	ENST00000442510.8	PTPRC	rs148025707	Autosomal Recessive	ClinVar		Nervous System Diseases
ENST00000442510.8:C.995C>T	1	198708223	ENSG00000081237	ENST00000442510.8	PTPRC	rs148025707	B Cell-Positive	ClinVar		Other Diseases
ENST00000442510.8:C.995C>T	1	198708223	ENSG00000081237	ENST00000442510.8	PTPRC	rs148025707	Nk Cell-Positive	ClinVar		Congenital, Hereditary, and Neonatal Diseases and Abnormalities; Nutritional and Metabolic Diseases; Immune System Diseases
ENST00000442510.8:C.995C>T	1	198708223	ENSG00000081237	ENST00000442510.8	PTPRC	rs148025707	Severe Combined Immunodeficiency	ClinVar		Congenital, Hereditary, and Neonatal Diseases and Abnormalities; Nutritional and Metabolic Diseases; Immune System Diseases
ENST00000442510.8:C.995C>T	1	198708223	ENSG00000081237	ENST00000442510.8	PTPRC	rs148025707	T Cell-Negative	ClinVar		Congenital, Hereditary, and Neonatal Diseases and Abnormalities; Nutritional and Metabolic Diseases; Immune System Diseases
ENST00000442510.8:C.2208C>G	1	198734356	ENSG00000081237	ENST00000442510.8	PTPRC	rs139089055	Autosomal Recessive	ClinVar		Nervous System Diseases
ENST00000442510.8:C.2208C>G	1	198734356	ENSG00000081237	ENST00000442510.8	PTPRC	rs139089055	B Cell-Positive	ClinVar		Other Diseases
ENST00000442510.8:C.2208C>G	1	198734356	ENSG00000081237	ENST00000442510.8	PTPRC	rs139089055	Nk Cell-Positive	ClinVar		Congenital, Hereditary, and Neonatal Diseases and Abnormalities; Nutritional and Metabolic Diseases; Immune System Diseases
ENST00000442510.8:C.2208C>G	1	198734356	ENSG00000081237	ENST00000442510.8	PTPRC	rs139089055	Severe Combined Immunodeficiency	ClinVar		Congenital, Hereditary, and Neonatal Diseases and Abnormalities; Nutritional and Metabolic Diseases; Immune System Diseases
ENST00000442510.8:C.2208C>G	1	198734356	ENSG00000081237	ENST00000442510.8	PTPRC	rs139089055	T Cell-Negative	ClinVar		Congenital, Hereditary, and Neonatal Diseases and Abnormalities; Nutritional and Metabolic Diseases; Immune System Diseases
ENST00000442510.8:C.2779C>G	1	198744135	ENSG00000081237	ENST00000442510.8	PTPRC	rs376357337	Autosomal Recessive	ClinVar		Nervous System Diseases
ENST00000442510.8:C.2779C>G	1	198744135	ENSG00000081237	ENST00000442510.8	PTPRC	rs376357337	B Cell-Positive	ClinVar		Other Diseases
ENST00000442510.8:C.2779C>G	1	198744135	ENSG00000081237	ENST00000442510.8	PTPRC	rs376357337	Nk Cell-Positive	ClinVar		Congenital, Hereditary, and Neonatal Diseases and Abnormalities; Nutritional and Metabolic Diseases; Immune System Diseases
ENST00000442510.8:C.2779C>G	1	198744135	ENSG00000081237	ENST00000442510.8	PTPRC	rs376357337	Severe Combined Immunodeficiency	ClinVar		Congenital, Hereditary, and Neonatal Diseases and Abnormalities; Nutritional and Metabolic Diseases; Immune System Diseases
ENST00000442510.8:C.2779C>G	1	198744135	ENSG00000081237	ENST00000442510.8	PTPRC	rs376357337	T Cell-Negative	ClinVar		Congenital, Hereditary, and Neonatal Diseases and Abnormalities; Nutritional and Metabolic Diseases; Immune System Diseases
ENST00000442510.8:C.2793C>A	1	198744149	ENSG00000081237	ENST00000442510.8	PTPRC	rs149625776	Autosomal Recessive	ClinVar		Nervous System Diseases
ENST00000442510.8:C.2793C>A	1	198744149	ENSG00000081237	ENST00000442510.8	PTPRC	rs149625776	B Cell-Positive	ClinVar		Other Diseases
ENST00000442510.8:C.2793C>A	1	198744149	ENSG00000081237	ENST00000442510.8	PTPRC	rs149625776	Nk Cell-Positive	ClinVar		Congenital, Hereditary, and Neonatal Diseases and Abnormalities; Nutritional and Metabolic Diseases; Immune System Diseases
ENST00000442510.8:C.2793C>A	1	198744149	ENSG00000081237	ENST00000442510.8	PTPRC	rs149625776	Severe Combined Immunodeficiency	ClinVar		Congenital, Hereditary, and Neonatal Diseases and Abnormalities; Nutritional and Metabolic Diseases; Immune System Diseases
ENST00000442510.8:C.2793C>A	1	198744149	ENSG00000081237	ENST00000442510.8	PTPRC	rs149625776	T Cell-Negative	ClinVar		Congenital, Hereditary, and Neonatal Diseases and Abnormalities; Nutritional and Metabolic Diseases; Immune System Diseases
ENST00000442510.8:C.2793C>G	1	198744149	ENSG00000081237	ENST00000442510.8	PTPRC	rs149625776	Autosomal Recessive	ClinVar		Nervous System Diseases
ENST00000442510.8:C.2793C>G	1	198744149	ENSG00000081237	ENST00000442510.8	PTPRC	rs149625776	B Cell-Positive	ClinVar		Other Diseases
ENST00000442510.8:C.2793C>G	1	198744149	ENSG00000081237	ENST00000442510.8	PTPRC	rs149625776	Nk Cell-Positive	ClinVar		Congenital, Hereditary, and Neonatal Diseases and Abnormalities; Nutritional and Metabolic Diseases; Immune System Diseases
ENST00000442510.8:C.2793C>G	1	198744149	ENSG00000081237	ENST00000442510.8	PTPRC	rs149625776	Severe Combined Immunodeficiency	ClinVar		Congenital, Hereditary, and Neonatal Diseases and Abnormalities; Nutritional and Metabolic Diseases; Immune System Diseases
ENST00000442510.8:C.2793C>G	1	198744149	ENSG00000081237	ENST00000442510.8	PTPRC	rs149625776	T Cell-Negative	ClinVar		Congenital, Hereditary, and Neonatal Diseases and Abnormalities; Nutritional and Metabolic Diseases; Immune System Diseases
ENST00000442510.8:C.3458C>T	1	198752721	ENSG00000081237	ENST00000442510.8	PTPRC	rs724159907	Skin Malignant Melanoma	Cosmic	19074898	Dermatological Diseases and Conditions
ENST00000442510.8:C.3458C>T	1	198752721	ENSG00000081237	ENST00000442510.8	PTPRC	rs724159907	Skin Malignant Melanoma	Cosmic	19074898	Dermatological Diseases and Conditions
ENST00000422435.2:C.3601C>T	1	200987009	ENSG00000116852	ENST00000422435.2	KIF21B	rs796052152	Long Qt Syndrome	ClinVar		Pathological Conditions, Signs and Symptoms; Congenital, Hereditary, and Neonatal Diseases and Abnormalities; Cardiovascular Diseases
ENST00000352845.3:C.918C>A	1	201317643	ENSG00000081277	ENST00000352845.3	PKP1	rs1722779	Ectodermal Dysplasia Skin Fragility Syndrome	ClinVar		Congenital, Hereditary, and Neonatal Diseases and Abnormalities; Dermatological Diseases and Conditions; Immune System Diseases
ENST00000352845.3:C.918C>T	1	201317643	ENSG00000081277	ENST00000352845.3	PKP1	rs1722779	Ectodermal Dysplasia Skin Fragility Syndrome	ClinVar		Congenital, Hereditary, and Neonatal Diseases and Abnormalities; Dermatological Diseases and Conditions; Immune System Diseases
ENST00000352845.3:C.996C>A	1	201317721	ENSG00000081277	ENST00000352845.3	PKP1	rs147633517	Ectodermal Dysplasia Skin Fragility Syndrome	ClinVar		Congenital, Hereditary, and Neonatal Diseases and Abnormalities; Dermatological Diseases and Conditions; Immune System Diseases
ENST00000352845.3:C.996C>T	1	201317721	ENSG00000081277	ENST00000352845.3	PKP1	rs147633517	Ectodermal Dysplasia Skin Fragility Syndrome	ClinVar		Congenital, Hereditary, and Neonatal Diseases and Abnormalities; Dermatological Diseases and Conditions; Immune System Diseases
ENST00000352845.3:C.1134C>T	1	201318697	ENSG00000081277	ENST00000352845.3	PKP1	rs148096263	Ectodermal Dysplasia Skin Fragility Syndrome	ClinVar		Congenital, Hereditary, and Neonatal Diseases and Abnormalities; Dermatological Diseases and Conditions; Immune System Diseases
ENST00000352845.3:C.2001C>A	1	201325044	ENSG00000081277	ENST00000352845.3	PKP1	rs781360485	Ectodermal Dysplasia Skin Fragility Syndrome	ClinVar		Congenital, Hereditary, and Neonatal Diseases and Abnormalities; Dermatological Diseases and Conditions; Immune System Diseases
ENST00000352845.3:C.2001C>G	1	201325044	ENSG00000081277	ENST00000352845.3	PKP1	rs781360485	Ectodermal Dysplasia Skin Fragility Syndrome	ClinVar		Congenital, Hereditary, and Neonatal Diseases and Abnormalities; Dermatological Diseases and Conditions; Immune System Diseases
ENST00000352845.3:C.2001C>T	1	201325044	ENSG00000081277	ENST00000352845.3	PKP1	rs781360485	Ectodermal Dysplasia Skin Fragility Syndrome	ClinVar		Congenital, Hereditary, and Neonatal Diseases and Abnormalities; Dermatological Diseases and Conditions; Immune System Diseases
ENST00000658476.1:C.917C>A	1	201359225	ENSG00000118194	ENST00000658476.1	TNNT2	rs45465693	Cardiomyopathy	ClinVar		Cardiovascular Diseases
ENST00000658476.1:C.917C>A	1	201359225	ENSG00000118194	ENST00000658476.1	TNNT2	rs45465693	Familial Hypertrophic Cardiomyopathy 2	ClinVar		Congenital, Hereditary, and Neonatal Diseases and Abnormalities; Cardiovascular Diseases
ENST00000658476.1:C.917C>A	1	201359225	ENSG00000118194	ENST00000658476.1	TNNT2	rs45465693	Familial Restrictive Cardiomyopathy 3	ClinVar		Cardiovascular Diseases
ENST00000658476.1:C.917C>A	1	201359225	ENSG00000118194	ENST00000658476.1	TNNT2	rs45465693	Left Ventricular Noncompaction 6	ClinVar		Cardiovascular Diseases
ENST00000658476.1:C.917C>T	1	201359225	ENSG00000118194	ENST00000658476.1	TNNT2	rs45465693	Cardiomyopathy	ClinVar		Cardiovascular Diseases
ENST00000658476.1:C.917C>T	1	201359225	ENSG00000118194	ENST00000658476.1	TNNT2	rs45465693	Familial Hypertrophic Cardiomyopathy 2	ClinVar		Congenital, Hereditary, and Neonatal Diseases and Abnormalities; Cardiovascular Diseases
ENST00000658476.1:C.917C>T	1	201359225	ENSG00000118194	ENST00000658476.1	TNNT2	rs45465693	Familial Restrictive Cardiomyopathy 3	ClinVar		Cardiovascular Diseases
ENST00000658476.1:C.917C>T	1	201359225	ENSG00000118194	ENST00000658476.1	TNNT2	rs45465693	Left Ventricular Noncompaction 6	ClinVar		Cardiovascular Diseases
ENST00000658476.1:C.899C>A	1	201359243	ENSG00000118194	ENST00000658476.1	TNNT2	rs45503195	Cardiomyopathy	ClinVar		Cardiovascular Diseases
ENST00000658476.1:C.899C>T	1	201359243	ENSG00000118194	ENST00000658476.1	TNNT2	rs45503195	Cardiomyopathy	ClinVar		Cardiovascular Diseases
ENST00000658476.1:C.896C>A	1	201359246	ENSG00000118194	ENST00000658476.1	TNNT2	rs754211195	Familial Hypertrophic Cardiomyopathy 2	ClinVar		Congenital, Hereditary, and Neonatal Diseases and Abnormalities; Cardiovascular Diseases
ENST00000658476.1:C.896C>A	1	201359246	ENSG00000118194	ENST00000658476.1	TNNT2	rs754211195	Familial Restrictive Cardiomyopathy 3	ClinVar		Cardiovascular Diseases
ENST00000658476.1:C.896C>A	1	201359246	ENSG00000118194	ENST00000658476.1	TNNT2	rs754211195	Left Ventricular Noncompaction 6	ClinVar		Cardiovascular Diseases
ENST00000658476.1:C.896C>G	1	201359246	ENSG00000118194	ENST00000658476.1	TNNT2	rs754211195	Familial Hypertrophic Cardiomyopathy 2	ClinVar		Congenital, Hereditary, and Neonatal Diseases and Abnormalities; Cardiovascular Diseases
ENST00000658476.1:C.896C>G	1	201359246	ENSG00000118194	ENST00000658476.1	TNNT2	rs754211195	Familial Restrictive Cardiomyopathy 3	ClinVar		Cardiovascular Diseases
ENST00000658476.1:C.896C>G	1	201359246	ENSG00000118194	ENST00000658476.1	TNNT2	rs754211195	Left Ventricular Noncompaction 6	ClinVar		Cardiovascular Diseases
ENST00000658476.1:C.872C>A	1	201359637	ENSG00000118194	ENST00000658476.1	TNNT2	rs376923877	Cardiomyopathy	ClinVar		Cardiovascular Diseases
ENST00000658476.1:C.872C>A	1	201359637	ENSG00000118194	ENST00000658476.1	TNNT2	rs376923877	Hypertrophic Cardiomyopathy	ClinVar		Cardiovascular Diseases
ENST00000658476.1:C.872C>T	1	201359637	ENSG00000118194	ENST00000658476.1	TNNT2	rs376923877	Cardiomyopathy	ClinVar		Cardiovascular Diseases
ENST00000658476.1:C.872C>T	1	201359637	ENSG00000118194	ENST00000658476.1	TNNT2	rs376923877	Hypertrophic Cardiomyopathy	ClinVar		Cardiovascular Diseases
ENST00000658476.1:C.613C>A	1	201361989	ENSG00000118194	ENST00000658476.1	TNNT2	rs45586240	Cardiomyopathy	ClinVar		Cardiovascular Diseases
ENST00000658476.1:C.613C>A	1	201361989	ENSG00000118194	ENST00000658476.1	TNNT2	rs45586240	Cardiovascular Phenotype	ClinVar		Cardiovascular Diseases
ENST00000658476.1:C.613C>A	1	201361989	ENSG00000118194	ENST00000658476.1	TNNT2	rs45586240	Familial Hypertrophic Cardiomyopathy 2	ClinVar		Congenital, Hereditary, and Neonatal Diseases and Abnormalities; Cardiovascular Diseases
ENST00000658476.1:C.613C>A	1	201361989	ENSG00000118194	ENST00000658476.1	TNNT2	rs45586240	Familial Restrictive Cardiomyopathy 3	ClinVar		Cardiovascular Diseases
ENST00000658476.1:C.613C>A	1	201361989	ENSG00000118194	ENST00000658476.1	TNNT2	rs45586240	Left Ventricular Noncompaction 6	ClinVar		Cardiovascular Diseases
ENST00000658476.1:C.613C>A	1	201361989	ENSG00000118194	ENST00000658476.1	TNNT2	rs45586240	Primary Dilated Cardiomyopathy	ClinVar		Cardiovascular Diseases
ENST00000658476.1:C.613C>T	1	201361989	ENSG00000118194	ENST00000658476.1	TNNT2	rs45586240	Cardiomyopathy	ClinVar		Cardiovascular Diseases
ENST00000658476.1:C.613C>T	1	201361989	ENSG00000118194	ENST00000658476.1	TNNT2	rs45586240	Cardiovascular Phenotype	ClinVar		Cardiovascular Diseases
ENST00000658476.1:C.613C>T	1	201361989	ENSG00000118194	ENST00000658476.1	TNNT2	rs45586240	Familial Hypertrophic Cardiomyopathy 2	ClinVar		Congenital, Hereditary, and Neonatal Diseases and Abnormalities; Cardiovascular Diseases
ENST00000658476.1:C.613C>T	1	201361989	ENSG00000118194	ENST00000658476.1	TNNT2	rs45586240	Familial Restrictive Cardiomyopathy 3	ClinVar		Cardiovascular Diseases
ENST00000658476.1:C.613C>T	1	201361989	ENSG00000118194	ENST00000658476.1	TNNT2	rs45586240	Left Ventricular Noncompaction 6	ClinVar		Cardiovascular Diseases
ENST00000658476.1:C.613C>T	1	201361989	ENSG00000118194	ENST00000658476.1	TNNT2	rs45586240	Primary Dilated Cardiomyopathy	ClinVar		Cardiovascular Diseases
ENST00000658476.1:C.442C>A	1	201364315	ENSG00000118194	ENST00000658476.1	TNNT2	rs730881123	Familial Hypertrophic Cardiomyopathy 2	ClinVar		Congenital, Hereditary, and Neonatal Diseases and Abnormalities; Cardiovascular Diseases
ENST00000658476.1:C.442C>A	1	201364315	ENSG00000118194	ENST00000658476.1	TNNT2	rs730881123	Familial Restrictive Cardiomyopathy 3	ClinVar		Cardiovascular Diseases
ENST00000658476.1:C.442C>A	1	201364315	ENSG00000118194	ENST00000658476.1	TNNT2	rs730881123	Left Ventricular Noncompaction 6	ClinVar		Cardiovascular Diseases
ENST00000658476.1:C.442C>T	1	201364315	ENSG00000118194	ENST00000658476.1	TNNT2	rs730881123	Familial Hypertrophic Cardiomyopathy 2	ClinVar		Congenital, Hereditary, and Neonatal Diseases and Abnormalities; Cardiovascular Diseases
ENST00000658476.1:C.442C>T	1	201364315	ENSG00000118194	ENST00000658476.1	TNNT2	rs730881123	Familial Restrictive Cardiomyopathy 3	ClinVar		Cardiovascular Diseases
ENST00000658476.1:C.442C>T	1	201364315	ENSG00000118194	ENST00000658476.1	TNNT2	rs730881123	Left Ventricular Noncompaction 6	ClinVar		Cardiovascular Diseases
ENST00000658476.1:C.381C>T	1	201365191	ENSG00000118194	ENST00000658476.1	TNNT2	rs727504322	Familial Hypertrophic Cardiomyopathy 2	ClinVar		Congenital, Hereditary, and Neonatal Diseases and Abnormalities; Cardiovascular Diseases
ENST00000658476.1:C.381C>T	1	201365191	ENSG00000118194	ENST00000658476.1	TNNT2	rs727504322	Familial Restrictive Cardiomyopathy 3	ClinVar		Cardiovascular Diseases
ENST00000658476.1:C.381C>T	1	201365191	ENSG00000118194	ENST00000658476.1	TNNT2	rs727504322	Left Ventricular Noncompaction 6	ClinVar		Cardiovascular Diseases
ENST00000658476.1:C.360C>G	1	201365212	ENSG00000118194	ENST00000658476.1	TNNT2	rs758543857	Familial Hypertrophic Cardiomyopathy 2	ClinVar		Congenital, Hereditary, and Neonatal Diseases and Abnormalities; Cardiovascular Diseases
ENST00000658476.1:C.360C>G	1	201365212	ENSG00000118194	ENST00000658476.1	TNNT2	rs758543857	Familial Restrictive Cardiomyopathy 3	ClinVar		Cardiovascular Diseases
ENST00000658476.1:C.360C>G	1	201365212	ENSG00000118194	ENST00000658476.1	TNNT2	rs758543857	Left Ventricular Noncompaction 6	ClinVar		Cardiovascular Diseases
ENST00000658476.1:C.360C>T	1	201365212	ENSG00000118194	ENST00000658476.1	TNNT2	rs758543857	Familial Hypertrophic Cardiomyopathy 2	ClinVar		Congenital, Hereditary, and Neonatal Diseases and Abnormalities; Cardiovascular Diseases
ENST00000658476.1:C.360C>T	1	201365212	ENSG00000118194	ENST00000658476.1	TNNT2	rs758543857	Familial Restrictive Cardiomyopathy 3	ClinVar		Cardiovascular Diseases
ENST00000658476.1:C.360C>T	1	201365212	ENSG00000118194	ENST00000658476.1	TNNT2	rs758543857	Left Ventricular Noncompaction 6	ClinVar		Cardiovascular Diseases
ENST00000658476.1:C.274C>A	1	201365298	ENSG00000118194	ENST00000658476.1	TNNT2	rs397516456	Cardiovascular Phenotype	ClinVar		Cardiovascular Diseases
ENST00000658476.1:C.274C>A	1	201365298	ENSG00000118194	ENST00000658476.1	TNNT2	rs397516456	Familial Hypertrophic Cardiomyopathy 2	ClinVar		Congenital, Hereditary, and Neonatal Diseases and Abnormalities; Cardiovascular Diseases
ENST00000658476.1:C.274C>A	1	201365298	ENSG00000118194	ENST00000658476.1	TNNT2	rs397516456	Familial Restrictive Cardiomyopathy 3	ClinVar		Cardiovascular Diseases
ENST00000658476.1:C.274C>A	1	201365298	ENSG00000118194	ENST00000658476.1	TNNT2	rs397516456	Hypertrophic Cardiomyopathy	ClinVar		Cardiovascular Diseases
ENST00000658476.1:C.274C>A	1	201365298	ENSG00000118194	ENST00000658476.1	TNNT2	rs397516456	Left Ventricular Noncompaction 6	ClinVar		Cardiovascular Diseases
ENST00000658476.1:C.274C>A	1	201365298	ENSG00000118194	ENST00000658476.1	TNNT2	rs397516456	Primary Familial Hypertrophic Cardiomyopathy	ClinVar		Congenital, Hereditary, and Neonatal Diseases and Abnormalities; Cardiovascular Diseases
ENST00000658476.1:C.274C>T	1	201365298	ENSG00000118194	ENST00000658476.1	TNNT2	rs397516456	Cardiovascular Phenotype	ClinVar		Cardiovascular Diseases
ENST00000658476.1:C.274C>T	1	201365298	ENSG00000118194	ENST00000658476.1	TNNT2	rs397516456	Familial Hypertrophic Cardiomyopathy 2	ClinVar		Congenital, Hereditary, and Neonatal Diseases and Abnormalities; Cardiovascular Diseases
ENST00000658476.1:C.274C>T	1	201365298	ENSG00000118194	ENST00000658476.1	TNNT2	rs397516456	Familial Restrictive Cardiomyopathy 3	ClinVar		Cardiovascular Diseases
ENST00000658476.1:C.274C>T	1	201365298	ENSG00000118194	ENST00000658476.1	TNNT2	rs397516456	Hypertrophic Cardiomyopathy	ClinVar		Cardiovascular Diseases
ENST00000658476.1:C.274C>T	1	201365298	ENSG00000118194	ENST00000658476.1	TNNT2	rs397516456	Left Ventricular Noncompaction 6	ClinVar		Cardiovascular Diseases
ENST00000658476.1:C.274C>T	1	201365298	ENSG00000118194	ENST00000658476.1	TNNT2	rs397516456	Primary Familial Hypertrophic Cardiomyopathy	ClinVar		Congenital, Hereditary, and Neonatal Diseases and Abnormalities; Cardiovascular Diseases
ENST00000658476.1:C.240C>G	1	201365634	ENSG00000118194	ENST00000658476.1	TNNT2	rs140245123	Dilated Cardiomyopathy	ClinVar		Cardiovascular Diseases
ENST00000658476.1:C.240C>G	1	201365634	ENSG00000118194	ENST00000658476.1	TNNT2	rs140245123	Familial Restrictive Cardiomyopathy	ClinVar		Cardiovascular Diseases
ENST00000658476.1:C.240C>G	1	201365634	ENSG00000118194	ENST00000658476.1	TNNT2	rs140245123	Hypertrophic Cardiomyopathy	ClinVar		Cardiovascular Diseases
ENST00000658476.1:C.240C>G	1	201365634	ENSG00000118194	ENST00000658476.1	TNNT2	rs140245123	Left Ventricular Noncompaction Cardiomyopathy	ClinVar		Pathological Conditions, Signs and Symptoms
ENST00000658476.1:C.240C>T	1	201365634	ENSG00000118194	ENST00000658476.1	TNNT2	rs140245123	Dilated Cardiomyopathy	ClinVar		Cardiovascular Diseases
ENST00000658476.1:C.240C>T	1	201365634	ENSG00000118194	ENST00000658476.1	TNNT2	rs140245123	Familial Restrictive Cardiomyopathy	ClinVar		Cardiovascular Diseases
ENST00000658476.1:C.240C>T	1	201365634	ENSG00000118194	ENST00000658476.1	TNNT2	rs140245123	Hypertrophic Cardiomyopathy	ClinVar		Cardiovascular Diseases
ENST00000658476.1:C.240C>T	1	201365634	ENSG00000118194	ENST00000658476.1	TNNT2	rs140245123	Left Ventricular Noncompaction Cardiomyopathy	ClinVar		Pathological Conditions, Signs and Symptoms
ENST00000658476.1:C.83C>A	1	201368212	ENSG00000118194	ENST00000658476.1	TNNT2	rs200754249	Cardiomyopathy	ClinVar		Cardiovascular Diseases
ENST00000658476.1:C.83C>A	1	201368212	ENSG00000118194	ENST00000658476.1	TNNT2	rs200754249	Increased Left Ventricular Wall Thickness	ClinVar		Other Diseases
ENST00000658476.1:C.83C>A	1	201368212	ENSG00000118194	ENST00000658476.1	TNNT2	rs200754249	Left Ventricular Noncompaction 6	ClinVar		Cardiovascular Diseases
ENST00000658476.1:C.83C>A	1	201368212	ENSG00000118194	ENST00000658476.1	TNNT2	rs200754249	Primary Familial Hypertrophic Cardiomyopathy	ClinVar		Congenital, Hereditary, and Neonatal Diseases and Abnormalities; Cardiovascular Diseases
ENST00000658476.1:C.83C>A	1	201368212	ENSG00000118194	ENST00000658476.1	TNNT2	rs200754249	Supraventricular Tachycardia	ClinVar		Cardiovascular Diseases; Pathological Conditions, Signs and Symptoms
ENST00000658476.1:C.83C>T	1	201368212	ENSG00000118194	ENST00000658476.1	TNNT2	rs200754249	Cardiomyopathy	ClinVar		Cardiovascular Diseases
ENST00000658476.1:C.83C>T	1	201368212	ENSG00000118194	ENST00000658476.1	TNNT2	rs200754249	Increased Left Ventricular Wall Thickness	ClinVar		Other Diseases
ENST00000658476.1:C.83C>T	1	201368212	ENSG00000118194	ENST00000658476.1	TNNT2	rs200754249	Left Ventricular Noncompaction 6	ClinVar		Cardiovascular Diseases
ENST00000658476.1:C.83C>T	1	201368212	ENSG00000118194	ENST00000658476.1	TNNT2	rs200754249	Primary Familial Hypertrophic Cardiomyopathy	ClinVar		Congenital, Hereditary, and Neonatal Diseases and Abnormalities; Cardiovascular Diseases
ENST00000658476.1:C.83C>T	1	201368212	ENSG00000118194	ENST00000658476.1	TNNT2	rs200754249	Supraventricular Tachycardia	ClinVar		Cardiovascular Diseases; Pathological Conditions, Signs and Symptoms
ENST00000658476.1:C.80C>A	1	201368215	ENSG00000118194	ENST00000658476.1	TNNT2	rs776406819	Familial Hypertrophic Cardiomyopathy 2	ClinVar		Congenital, Hereditary, and Neonatal Diseases and Abnormalities; Cardiovascular Diseases
ENST00000658476.1:C.80C>A	1	201368215	ENSG00000118194	ENST00000658476.1	TNNT2	rs776406819	Familial Restrictive Cardiomyopathy 3	ClinVar		Cardiovascular Diseases
ENST00000658476.1:C.80C>A	1	201368215	ENSG00000118194	ENST00000658476.1	TNNT2	rs776406819	Left Ventricular Noncompaction 6	ClinVar		Cardiovascular Diseases
ENST00000658476.1:C.80C>G	1	201368215	ENSG00000118194	ENST00000658476.1	TNNT2	rs776406819	Familial Hypertrophic Cardiomyopathy 2	ClinVar		Congenital, Hereditary, and Neonatal Diseases and Abnormalities; Cardiovascular Diseases
ENST00000658476.1:C.80C>G	1	201368215	ENSG00000118194	ENST00000658476.1	TNNT2	rs776406819	Familial Restrictive Cardiomyopathy 3	ClinVar		Cardiovascular Diseases
ENST00000658476.1:C.80C>G	1	201368215	ENSG00000118194	ENST00000658476.1	TNNT2	rs776406819	Left Ventricular Noncompaction 6	ClinVar		Cardiovascular Diseases
ENST00000359651.7:C.751C>T	1	202013244	ENSG00000163435	ENST00000359651.7	ELF3	rs1258691938	Biliary Tract Carcinoma	Cosmic	29360550	Cancer
ENST00000359651.7:C.751C>T	1	202013244	ENSG00000163435	ENST00000359651.7	ELF3	rs1258691938	Biliary Tract Carcinoma	Cosmic	29360550	Cancer
ENST00000359651.7:C.751C>T	1	202013244	ENSG00000163435	ENST00000359651.7	ELF3	rs1258691938	Biliary Tract Carcinoma	Cosmic	29360550	Cancer
ENST00000367240.6:C.150C>A	1	203039158	ENSG00000143847	ENST00000367240.6	PPFIA4	rs10920553	Urinary Metabolites	Ensembl_Post_GWAS	21572414	Other Diseases
ENST00000367240.6:C.150C>G	1	203039158	ENSG00000143847	ENST00000367240.6	PPFIA4	rs10920553	Urinary Metabolites	Ensembl_Post_GWAS	21572414	Other Diseases
ENST00000367229.6:C.1076C>G	1	203217819	ENSG00000133063	ENST00000367229.6	CHIT1	rs201682373	Chitotriosidase Deficiency	ClinVar		Other Diseases
ENST00000367229.6:C.1076C>T	1	203217819	ENSG00000133063	ENST00000367229.6	CHIT1	rs201682373	Chitotriosidase Deficiency	ClinVar		Other Diseases
ENST00000367229.6:C.807C>T	1	203219772	ENSG00000133063	ENST00000367229.6	CHIT1	rs560698644	Chitotriosidase Deficiency	ClinVar		Other Diseases
ENST00000357681.10:C.999C>A	1	203703713	ENSG00000058668	ENST00000357681.10	ATP2B4	rs193920934	Malignant Tumor Of Prostate	ClinVar		Male Urogenital Diseases
ENST00000367175.1:C.981C>T	1	204619012	ENSG00000170382	ENST00000367175.1	LRRN2	rs3747630	Regular Attendance At A Religious Group	GWAS	29970889	Other Diseases
ENST00000640428.1:C.297C>T	1	205058262	ENSG00000184144	ENST00000640428.1	CNTN2	rs9787172	Epilepsy	ClinVar		Nervous System Diseases
ENST00000640428.1:C.297C>T	1	205058262	ENSG00000184144	ENST00000640428.1	CNTN2	rs9787172	Familial Adult Myoclonic	ClinVar		Other Diseases
ENST00000640428.1:C.513C>T	1	205059109	ENSG00000184144	ENST00000640428.1	CNTN2	rs371187600	Epilepsy	ClinVar		Nervous System Diseases
ENST00000640428.1:C.513C>T	1	205059109	ENSG00000184144	ENST00000640428.1	CNTN2	rs371187600	Familial Adult Myoclonic	ClinVar		Other Diseases
ENST00000640428.1:C.552C>T	1	205059148	ENSG00000184144	ENST00000640428.1	CNTN2	rs777614226	Epilepsy	ClinVar		Nervous System Diseases
ENST00000640428.1:C.552C>T	1	205059148	ENSG00000184144	ENST00000640428.1	CNTN2	rs777614226	Familial Adult Myoclonic	ClinVar		Other Diseases
ENST00000640428.1:C.730C>G	1	205059615	ENSG00000184144	ENST00000640428.1	CNTN2	rs746384894	Breast Carcinoma	Cosmic	22722193	Cancer; Organismal Injury and Abnormalities; Reproductive System Diseases
ENST00000640428.1:C.730C>G	1	205059615	ENSG00000184144	ENST00000640428.1	CNTN2	rs746384894	Breast Carcinoma	Cosmic	22722193	Cancer; Organismal Injury and Abnormalities; Reproductive System Diseases
ENST00000640428.1:C.730C>G	1	205059615	ENSG00000184144	ENST00000640428.1	CNTN2	rs746384894	Breast Carcinoma	Cosmic	22722193	Cancer; Organismal Injury and Abnormalities; Reproductive System Diseases
ENST00000640428.1:C.730C>T	1	205059615	ENSG00000184144	ENST00000640428.1	CNTN2	rs746384894	Breast Carcinoma	Cosmic	22722193	Cancer; Organismal Injury and Abnormalities; Reproductive System Diseases
ENST00000640428.1:C.730C>T	1	205059615	ENSG00000184144	ENST00000640428.1	CNTN2	rs746384894	Breast Carcinoma	Cosmic	22722193	Cancer; Organismal Injury and Abnormalities; Reproductive System Diseases
ENST00000640428.1:C.730C>T	1	205059615	ENSG00000184144	ENST00000640428.1	CNTN2	rs746384894	Breast Carcinoma	Cosmic	22722193	Cancer; Organismal Injury and Abnormalities; Reproductive System Diseases
ENST00000640428.1:C.1405C>A	1	205064636	ENSG00000184144	ENST00000640428.1	CNTN2	rs147693556	Epilepsy	ClinVar		Nervous System Diseases
ENST00000640428.1:C.1405C>A	1	205064636	ENSG00000184144	ENST00000640428.1	CNTN2	rs147693556	Familial Adult Myoclonic	ClinVar		Other Diseases
ENST00000640428.1:C.1405C>G	1	205064636	ENSG00000184144	ENST00000640428.1	CNTN2	rs147693556	Epilepsy	ClinVar		Nervous System Diseases
ENST00000640428.1:C.1405C>G	1	205064636	ENSG00000184144	ENST00000640428.1	CNTN2	rs147693556	Familial Adult Myoclonic	ClinVar		Other Diseases
ENST00000640428.1:C.1405C>T	1	205064636	ENSG00000184144	ENST00000640428.1	CNTN2	rs147693556	Epilepsy	ClinVar		Nervous System Diseases
ENST00000640428.1:C.1405C>T	1	205064636	ENSG00000184144	ENST00000640428.1	CNTN2	rs147693556	Familial Adult Myoclonic	ClinVar		Other Diseases
ENST00000640428.1:C.1986C>A	1	205067111	ENSG00000184144	ENST00000640428.1	CNTN2	rs140020952	Epilepsy	ClinVar		Nervous System Diseases
ENST00000640428.1:C.1986C>A	1	205067111	ENSG00000184144	ENST00000640428.1	CNTN2	rs140020952	Familial Adult Myoclonic	ClinVar		Other Diseases
ENST00000640428.1:C.2628C>A	1	205072030	ENSG00000184144	ENST00000640428.1	CNTN2	rs2229868	Adventurousness	GWAS	30643258	Other Diseases
ENST00000640428.1:C.2628C>T	1	205072030	ENSG00000184144	ENST00000640428.1	CNTN2	rs2229868	Adventurousness	GWAS	30643258	Other Diseases
ENST00000640428.1:C.2677C>T	1	205072079	ENSG00000184144	ENST00000640428.1	CNTN2	rs149814483	Epilepsy	ClinVar		Nervous System Diseases
ENST00000640428.1:C.2677C>T	1	205072079	ENSG00000184144	ENST00000640428.1	CNTN2	rs149814483	Familial Adult Myoclonic	ClinVar		Other Diseases
ENST00000640428.1:C.2879C>T	1	205073102	ENSG00000184144	ENST00000640428.1	CNTN2	rs752800918	Epilepsy	ClinVar		Nervous System Diseases
ENST00000640428.1:C.2879C>T	1	205073102	ENSG00000184144	ENST00000640428.1	CNTN2	rs752800918	Familial Adult Myoclonic	ClinVar		Other Diseases
ENST00000358024.8:C.1200C>G	1	205269402	ENSG00000133069	ENST00000358024.8	TMCC2	rs1779411	Red Blood Cell Traits	Ensembl_Post_GWAS	23222517	Pathological Conditions, Signs and Symptoms; Hematological Diseases
ENST00000358024.8:C.1200C>T	1	205269402	ENSG00000133069	ENST00000358024.8	TMCC2	rs1779411	Red Blood Cell Traits	Ensembl_Post_GWAS	23222517	Pathological Conditions, Signs and Symptoms; Hematological Diseases
ENST00000367145.4:C.701C>A	1	205663090	ENSG00000158715	ENST00000367145.4	SLC45A3	rs746731143	Elevated Serum Prostate-Specific Antigen Levels In Healthy Men	GWAS	28471803	Male Urogenital Diseases
ENST00000367145.4:C.701C>T	1	205663090	ENSG00000158715	ENST00000367145.4	SLC45A3	rs746731143	Elevated Serum Prostate-Specific Antigen Levels In Healthy Men	GWAS	28471803	Male Urogenital Diseases
ENST00000367145.4:C.698C>T	1	205663093	ENSG00000158715	ENST00000367145.4	SLC45A3	rs780752998	Elevated Serum Prostate-Specific Antigen Levels In Healthy Men	GWAS	28471803	Male Urogenital Diseases
ENST00000367137.4:C.756C>T	1	205798757	ENSG00000133065	ENST00000367137.4	SLC41A1	rs708727	Monocyte Count	GWAS	27863252	Other Diseases
ENST00000581977.7:C.363C>T	1	206476185	ENSG00000263528	ENST00000581977.7	IKBKE	rs1136841	Haemangioblastoma	Cosmic	25589003	Cancer
ENST00000581977.7:C.363C>T	1	206476185	ENSG00000263528	ENST00000581977.7	IKBKE	rs1136841	Haemangioblastoma	Cosmic	25589003	Cancer
ENST00000581977.7:C.363C>T	1	206476185	ENSG00000263528	ENST00000581977.7	IKBKE	rs1136841	Haemangioblastoma	Cosmic	25589003	Cancer
ENST00000581977.7:C.706C>T	1	206477753	ENSG00000263528	ENST00000581977.7	IKBKE	rs868911910	Breast Carcinoma	Cosmic	28481359	Cancer; Organismal Injury and Abnormalities; Reproductive System Diseases
ENST00000581977.7:C.706C>T	1	206477753	ENSG00000263528	ENST00000581977.7	IKBKE	rs868911910	Breast Carcinoma	Cosmic	28481359	Cancer; Organismal Injury and Abnormalities; Reproductive System Diseases
ENST00000581977.7:C.706C>T	1	206477753	ENSG00000263528	ENST00000581977.7	IKBKE	rs868911910	Breast Carcinoma	Cosmic	28481359	Cancer; Organismal Injury and Abnormalities; Reproductive System Diseases
ENST00000581977.7:C.1805C>T	1	206491719	ENSG00000263528	ENST00000581977.7	IKBKE	rs12059562	Haemangioblastoma	Cosmic	25589003	Cancer
ENST00000581977.7:C.1805C>T	1	206491719	ENSG00000263528	ENST00000581977.7	IKBKE	rs12059562	Haemangioblastoma	Cosmic	25589003	Cancer
ENST00000581977.7:C.1805C>T	1	206491719	ENSG00000263528	ENST00000581977.7	IKBKE	rs12059562	Haemangioblastoma	Cosmic	25589003	Cancer
ENST00000581977.7:C.1805C>T	1	206491719	ENSG00000263528	ENST00000581977.7	IKBKE	rs12059562	Haemangioblastoma	Cosmic	25589003	Cancer
ENST00000581977.7:C.1805C>T	1	206491719	ENSG00000263528	ENST00000581977.7	IKBKE	rs12059562	Haemangioblastoma	Cosmic	25589003	Cancer
ENST00000581977.7:C.1805C>T	1	206491719	ENSG00000263528	ENST00000581977.7	IKBKE	rs12059562	Haemangioblastoma	Cosmic	25589003	Cancer
ENST00000581977.7:C.1805C>T	1	206491719	ENSG00000263528	ENST00000581977.7	IKBKE	rs12059562	Haemangioblastoma	Cosmic	25589003	Cancer
ENST00000581977.7:C.1805C>T	1	206491719	ENSG00000263528	ENST00000581977.7	IKBKE	rs12059562	Haemangioblastoma	Cosmic	25589003	Cancer
ENST00000581977.7:C.1805C>T	1	206491719	ENSG00000263528	ENST00000581977.7	IKBKE	rs12059562	Haemangioblastoma	Cosmic	25589003	Cancer
ENST00000581977.7:C.1969C>G	1	206493302	ENSG00000263528	ENST00000581977.7	IKBKE	rs1430127416	Urinary Tract Carcinoma	Cosmic	28481359	Cancer; Organismal Injury and Abnormalities; Male Urogenital Diseases
ENST00000581977.7:C.1969C>G	1	206493302	ENSG00000263528	ENST00000581977.7	IKBKE	rs1430127416	Urinary Tract Carcinoma	Cosmic	28481359	Cancer; Organismal Injury and Abnormalities; Male Urogenital Diseases
ENST00000581977.7:C.1969C>G	1	206493302	ENSG00000263528	ENST00000581977.7	IKBKE	rs1430127416	Urinary Tract Carcinoma	Cosmic	28481359	Cancer; Organismal Injury and Abnormalities; Male Urogenital Diseases
ENST00000581977.7:C.1969C>T	1	206493302	ENSG00000263528	ENST00000581977.7	IKBKE	rs1430127416	Urinary Tract Carcinoma	Cosmic	28481359	Cancer; Organismal Injury and Abnormalities; Male Urogenital Diseases
ENST00000581977.7:C.1969C>T	1	206493302	ENSG00000263528	ENST00000581977.7	IKBKE	rs1430127416	Urinary Tract Carcinoma	Cosmic	28481359	Cancer; Organismal Injury and Abnormalities; Male Urogenital Diseases
ENST00000581977.7:C.1969C>T	1	206493302	ENSG00000263528	ENST00000581977.7	IKBKE	rs1430127416	Urinary Tract Carcinoma	Cosmic	28481359	Cancer; Organismal Injury and Abnormalities; Male Urogenital Diseases
ENST00000367057.8:C.424C>T	1	207466891	ENSG00000117322	ENST00000367057.8	CR2	rs201017642	Common Variable Immunodeficiency 7	ClinVar		Immune System Diseases
ENST00000367057.8:C.665C>T	1	207468830	ENSG00000117322	ENST00000367057.8	CR2	rs371733599	Common Variable Immunodeficiency 7	ClinVar		Immune System Diseases
ENST00000367057.8:C.1617C>A	1	207472818	ENSG00000117322	ENST00000367057.8	CR2	rs34349246	Common Variable Immunodeficiency 7	ClinVar		Immune System Diseases
ENST00000367057.8:C.1617C>T	1	207472818	ENSG00000117322	ENST00000367057.8	CR2	rs34349246	Common Variable Immunodeficiency 7	ClinVar		Immune System Diseases
ENST00000367057.8:C.2030C>T	1	207473596	ENSG00000117322	ENST00000367057.8	CR2	rs142648420	Common Variable Immunodeficiency 7	ClinVar		Immune System Diseases
ENST00000367057.8:C.2030C>T	1	207473596	ENSG00000117322	ENST00000367057.8	CR2	rs142648420	Systemic Lupus Erythematosus 9	ClinVar		Other Diseases
ENST00000367057.8:C.2863C>T	1	207476380	ENSG00000117322	ENST00000367057.8	CR2	rs1329384177	Common Variable Immunodeficiency 7	ClinVar		Immune System Diseases
ENST00000367057.8:C.3047C>T	1	207478029	ENSG00000117322	ENST00000367057.8	CR2	rs138062179	Common Variable Immunodeficiency 7	ClinVar		Immune System Diseases
ENST00000367057.8:C.3187C>T	1	207480052	ENSG00000117322	ENST00000367057.8	CR2	rs145499318	Common Variable Immunodeficiency 7	ClinVar		Immune System Diseases
ENST00000367057.8:C.3238C>T	1	207485513	ENSG00000117322	ENST00000367057.8	CR2	rs185689791	Common Variable Immunodeficiency 7	ClinVar		Immune System Diseases
ENST00000356082.9:C.3329C>T	1	209616524	ENSG00000196878	ENST00000356082.9	LAMB3	rs886045859	Epidermolysis Bullosa	ClinVar		Congenital, Hereditary, and Neonatal Diseases and Abnormalities; Dermatological Diseases and Conditions
ENST00000356082.9:C.3329C>T	1	209616524	ENSG00000196878	ENST00000356082.9	LAMB3	rs886045859	Junctional Epidermolysis Bullosa Gravis Of Herlitz	ClinVar		Other Diseases
ENST00000356082.9:C.3154C>A	1	209617484	ENSG00000196878	ENST00000356082.9	LAMB3	rs886045861	Epidermolysis Bullosa	ClinVar		Congenital, Hereditary, and Neonatal Diseases and Abnormalities; Dermatological Diseases and Conditions
ENST00000356082.9:C.3151C>T	1	209617487	ENSG00000196878	ENST00000356082.9	LAMB3	rs527365033	Epidermolysis Bullosa	ClinVar		Congenital, Hereditary, and Neonatal Diseases and Abnormalities; Dermatological Diseases and Conditions
ENST00000356082.9:C.2962C>A	1	209617996	ENSG00000196878	ENST00000356082.9	LAMB3	rs2229467	Junctional Epidermolysis Bullosa Gravis Of Herlitz	ClinVar		Other Diseases
ENST00000356082.9:C.2962C>T	1	209617996	ENSG00000196878	ENST00000356082.9	LAMB3	rs2229467	Junctional Epidermolysis Bullosa Gravis Of Herlitz	ClinVar		Other Diseases
ENST00000356082.9:C.2564C>G	1	209622673	ENSG00000196878	ENST00000356082.9	LAMB3	rs151006337	Epidermolysis Bullosa	ClinVar		Congenital, Hereditary, and Neonatal Diseases and Abnormalities; Dermatological Diseases and Conditions
ENST00000356082.9:C.2564C>T	1	209622673	ENSG00000196878	ENST00000356082.9	LAMB3	rs151006337	Epidermolysis Bullosa	ClinVar		Congenital, Hereditary, and Neonatal Diseases and Abnormalities; Dermatological Diseases and Conditions
ENST00000356082.9:C.2157C>T	1	209623706	ENSG00000196878	ENST00000356082.9	LAMB3	rs757647232	Epidermolysis Bullosa	ClinVar		Congenital, Hereditary, and Neonatal Diseases and Abnormalities; Dermatological Diseases and Conditions
ENST00000356082.9:C.1978C>A	1	209623999	ENSG00000196878	ENST00000356082.9	LAMB3	rs146794392	Junctional Epidermolysis Bullosa Gravis Of Herlitz	ClinVar		Other Diseases
ENST00000356082.9:C.1978C>T	1	209623999	ENSG00000196878	ENST00000356082.9	LAMB3	rs146794392	Junctional Epidermolysis Bullosa Gravis Of Herlitz	ClinVar		Other Diseases
ENST00000356082.9:C.1903C>T	1	209625721	ENSG00000196878	ENST00000356082.9	LAMB3	rs80356682	Adult Junctional Epidermolysis Bullosa	ClinVar		Congenital, Hereditary, and Neonatal Diseases and Abnormalities; Dermatological Diseases and Conditions
ENST00000356082.9:C.1903C>T	1	209625721	ENSG00000196878	ENST00000356082.9	LAMB3	rs80356682	Amelogenesis Imperfecta	ClinVar		Stomatognathic Diseases; Congenital, Hereditary, and Neonatal Diseases and Abnormalities
ENST00000356082.9:C.1903C>T	1	209625721	ENSG00000196878	ENST00000356082.9	LAMB3	rs80356682	Epidermolysis Bullosa	ClinVar		Congenital, Hereditary, and Neonatal Diseases and Abnormalities; Dermatological Diseases and Conditions
ENST00000356082.9:C.1903C>T	1	209625721	ENSG00000196878	ENST00000356082.9	LAMB3	rs80356682	Junctional Epidermolysis Bullosa Gravis Of Herlitz	ClinVar		Other Diseases
ENST00000356082.9:C.1807C>T	1	209625817	ENSG00000196878	ENST00000356082.9	LAMB3	rs374239232	Epidermolysis Bullosa	ClinVar		Congenital, Hereditary, and Neonatal Diseases and Abnormalities; Dermatological Diseases and Conditions
ENST00000356082.9:C.1615C>T	1	209626009	ENSG00000196878	ENST00000356082.9	LAMB3	rs200300715	Epidermolysis Bullosa	ClinVar		Congenital, Hereditary, and Neonatal Diseases and Abnormalities; Dermatological Diseases and Conditions
ENST00000356082.9:C.1536C>A	1	209626928	ENSG00000196878	ENST00000356082.9	LAMB3	rs375260663	Epidermolysis Bullosa	ClinVar		Congenital, Hereditary, and Neonatal Diseases and Abnormalities; Dermatological Diseases and Conditions
ENST00000356082.9:C.1536C>T	1	209626928	ENSG00000196878	ENST00000356082.9	LAMB3	rs375260663	Epidermolysis Bullosa	ClinVar		Congenital, Hereditary, and Neonatal Diseases and Abnormalities; Dermatological Diseases and Conditions
ENST00000356082.9:C.1188C>T	1	209628135	ENSG00000196878	ENST00000356082.9	LAMB3	rs115883756	Epidermolysis Bullosa	ClinVar		Congenital, Hereditary, and Neonatal Diseases and Abnormalities; Dermatological Diseases and Conditions
ENST00000356082.9:C.927C>A	1	209630631	ENSG00000196878	ENST00000356082.9	LAMB3	rs141059189	Epidermolysis Bullosa	ClinVar		Congenital, Hereditary, and Neonatal Diseases and Abnormalities; Dermatological Diseases and Conditions
ENST00000356082.9:C.927C>T	1	209630631	ENSG00000196878	ENST00000356082.9	LAMB3	rs141059189	Epidermolysis Bullosa	ClinVar		Congenital, Hereditary, and Neonatal Diseases and Abnormalities; Dermatological Diseases and Conditions
ENST00000356082.9:C.858C>A	1	209630700	ENSG00000196878	ENST00000356082.9	LAMB3	rs200006309	Epidermolysis Bullosa	ClinVar		Congenital, Hereditary, and Neonatal Diseases and Abnormalities; Dermatological Diseases and Conditions
ENST00000356082.9:C.858C>T	1	209630700	ENSG00000196878	ENST00000356082.9	LAMB3	rs200006309	Epidermolysis Bullosa	ClinVar		Congenital, Hereditary, and Neonatal Diseases and Abnormalities; Dermatological Diseases and Conditions
ENST00000356082.9:C.813C>A	1	209632592	ENSG00000196878	ENST00000356082.9	LAMB3	rs146690433	Epidermolysis Bullosa	ClinVar		Congenital, Hereditary, and Neonatal Diseases and Abnormalities; Dermatological Diseases and Conditions
ENST00000356082.9:C.813C>G	1	209632592	ENSG00000196878	ENST00000356082.9	LAMB3	rs146690433	Epidermolysis Bullosa	ClinVar		Congenital, Hereditary, and Neonatal Diseases and Abnormalities; Dermatological Diseases and Conditions
ENST00000356082.9:C.813C>T	1	209632592	ENSG00000196878	ENST00000356082.9	LAMB3	rs146690433	Epidermolysis Bullosa	ClinVar		Congenital, Hereditary, and Neonatal Diseases and Abnormalities; Dermatological Diseases and Conditions
ENST00000356082.9:C.777C>T	1	209632628	ENSG00000196878	ENST00000356082.9	LAMB3	rs146529524	Epidermolysis Bullosa	ClinVar		Congenital, Hereditary, and Neonatal Diseases and Abnormalities; Dermatological Diseases and Conditions
ENST00000356082.9:C.496C>G	1	209634515	ENSG00000196878	ENST00000356082.9	LAMB3	rs121912483	Junctional Epidermolysis Bullosa Gravis Of Herlitz	ClinVar		Other Diseases
ENST00000356082.9:C.496C>T	1	209634515	ENSG00000196878	ENST00000356082.9	LAMB3	rs121912483	Junctional Epidermolysis Bullosa Gravis Of Herlitz	ClinVar		Other Diseases
ENST00000356082.9:C.430C>T	1	209634581	ENSG00000196878	ENST00000356082.9	LAMB3	rs759518184	Junctional Epidermolysis Bullosa Gravis Of Herlitz	ClinVar		Other Diseases
ENST00000356082.9:C.384C>G	1	209634627	ENSG00000196878	ENST00000356082.9	LAMB3	rs1130667	Epidermolysis Bullosa	ClinVar		Congenital, Hereditary, and Neonatal Diseases and Abnormalities; Dermatological Diseases and Conditions
ENST00000356082.9:C.384C>T	1	209634627	ENSG00000196878	ENST00000356082.9	LAMB3	rs1130667	Epidermolysis Bullosa	ClinVar		Congenital, Hereditary, and Neonatal Diseases and Abnormalities; Dermatological Diseases and Conditions
ENST00000356082.9:C.267C>A	1	209638565	ENSG00000196878	ENST00000356082.9	LAMB3	rs143833060	Epidermolysis Bullosa	ClinVar		Congenital, Hereditary, and Neonatal Diseases and Abnormalities; Dermatological Diseases and Conditions
ENST00000356082.9:C.267C>T	1	209638565	ENSG00000196878	ENST00000356082.9	LAMB3	rs143833060	Epidermolysis Bullosa	ClinVar		Congenital, Hereditary, and Neonatal Diseases and Abnormalities; Dermatological Diseases and Conditions
ENST00000367025.8:C.684C>T	1	209763569	ENSG00000009790	ENST00000367025.8	TRAF3IP3	rs17015169	Alcohol Dependence	Ensembl_Post_GWAS	22863734	Behavior and Behavior Mechanisms
ENST00000367025.8:C.684C>T	1	209763569	ENSG00000009790	ENST00000367025.8	TRAF3IP3	rs17015169	Cleft Lip	Ensembl_Post_GWAS	20436469	Congenital, Hereditary, and Neonatal Diseases and Abnormalities; Stomatognathic Diseases
ENST00000367025.8:C.684C>T	1	209763569	ENSG00000009790	ENST00000367025.8	TRAF3IP3	rs17015169	Mean Corpuscular Hemoglobin	GWAS	32888493	Other Diseases
ENST00000367021.8:C.711C>T	1	209790844	ENSG00000117595	ENST00000367021.8	IRF6	rs201940391	Autosomal Dominant	ClinVar		Congenital, Hereditary, and Neonatal Diseases and Abnormalities; Reproductive System Diseases; Male Urogenital Diseases
ENST00000367021.8:C.711C>T	1	209790844	ENSG00000117595	ENST00000367021.8	IRF6	rs201940391	Cleft Lip +/- Cleft Palate	ClinVar		Congenital, Hereditary, and Neonatal Diseases and Abnormalities; Stomatognathic Diseases
ENST00000367021.8:C.711C>T	1	209790844	ENSG00000117595	ENST00000367021.8	IRF6	rs201940391	Popliteal Pterygium Syndrome	ClinVar		Musculoskeletal Diseases; Stomatognathic Diseases; Eye Diseases; Male Urogenital Diseases; Reproductive System Diseases; Congenital, Hereditary, and Neonatal Diseases and Abnormalities
ENST00000367021.8:C.711C>T	1	209790844	ENSG00000117595	ENST00000367021.8	IRF6	rs201940391	Van Der Woude Syndrome	ClinVar		Pathological Conditions, Signs and Symptoms; Congenital, Hereditary, and Neonatal Diseases and Abnormalities; Cancer; Musculoskeletal Diseases; Stomatognathic Diseases
ENST00000366958.9:C.1239C>T	1	213997774	ENSG00000117707	ENST00000366958.9	PROX1	rs764766771	Liver Carcinoma	Cosmic	0	Cancer; Gastrointestinal Diseases; Hepatic System Diseases; Organismal Injury and Abnormalities
ENST00000366958.9:C.1239C>T	1	213997774	ENSG00000117707	ENST00000366958.9	PROX1	rs764766771	Liver Carcinoma	Cosmic	0	Cancer; Gastrointestinal Diseases; Hepatic System Diseases; Organismal Injury and Abnormalities
ENST00000366958.9:C.1239C>T	1	213997774	ENSG00000117707	ENST00000366958.9	PROX1	rs764766771	Liver Carcinoma	Cosmic	0	Cancer; Gastrointestinal Diseases; Hepatic System Diseases; Organismal Injury and Abnormalities
ENST00000366958.9:C.1239C>T	1	213997774	ENSG00000117707	ENST00000366958.9	PROX1	rs764766771	Liver Carcinoma	Cosmic	0	Cancer; Gastrointestinal Diseases; Hepatic System Diseases; Organismal Injury and Abnormalities
ENST00000444842.7:C.507C>T	1	215169230	ENSG00000082482	ENST00000444842.7	KCNK2	rs17024342	Multiple Complex Diseases	Ensembl_Post_GWAS	17554300	Other Diseases
ENST00000444842.7:C.1097C>T	1	215234961	ENSG00000082482	ENST00000444842.7	KCNK2	rs769208249	Lung Carcinoma	Cosmic	22941188	Cancer; Organismal Injury and Abnormalities; Respiratory Diseases
ENST00000444842.7:C.1097C>T	1	215234961	ENSG00000082482	ENST00000444842.7	KCNK2	rs769208249	Lung Carcinoma	Cosmic	22941188	Cancer; Organismal Injury and Abnormalities; Respiratory Diseases
ENST00000444842.7:C.1097C>T	1	215234961	ENSG00000082482	ENST00000444842.7	KCNK2	rs769208249	Lung Carcinoma	Cosmic	22941188	Cancer; Organismal Injury and Abnormalities; Respiratory Diseases
ENST00000366929.4:C.672C>T	1	218434159	ENSG00000092969	ENST00000366929.4	TGFB2	rs192335285	Cardiovascular Phenotype	ClinVar		Cardiovascular Diseases
ENST00000366929.4:C.771C>A	1	218434381	ENSG00000092969	ENST00000366929.4	TGFB2	rs398122885	Loeys-Dietz Syndrome 4	ClinVar		Congenital, Hereditary, and Neonatal Diseases and Abnormalities; Musculoskeletal Diseases; Cardiovascular Diseases
ENST00000366929.4:C.771C>T	1	218434381	ENSG00000092969	ENST00000366929.4	TGFB2	rs398122885	Loeys-Dietz Syndrome 4	ClinVar		Congenital, Hereditary, and Neonatal Diseases and Abnormalities; Musculoskeletal Diseases; Cardiovascular Diseases
ENST00000366929.4:C.1113C>T	1	218437439	ENSG00000092969	ENST00000366929.4	TGFB2	rs886045979	Loeys-Dietz Syndrome	ClinVar		Congenital, Hereditary, and Neonatal Diseases and Abnormalities; Musculoskeletal Diseases; Cardiovascular Diseases
ENST00000366929.4:C.1224C>G	1	218441257	ENSG00000092969	ENST00000366929.4	TGFB2	rs201129153	Holt-Oram Syndrome	ClinVar		Musculoskeletal Diseases; Cardiovascular Diseases; Congenital, Hereditary, and Neonatal Diseases and Abnormalities
ENST00000366929.4:C.1224C>T	1	218441257	ENSG00000092969	ENST00000366929.4	TGFB2	rs201129153	Holt-Oram Syndrome	ClinVar		Musculoskeletal Diseases; Cardiovascular Diseases; Congenital, Hereditary, and Neonatal Diseases and Abnormalities
ENST00000358951.7:C.3637C>G	1	220153976	ENSG00000118873	ENST00000358951.7	RAB3GAP2	rs587777169	Warburg Micro Syndrome 2	ClinVar		Pathological Conditions, Signs and Symptoms; Congenital, Hereditary, and Neonatal Diseases and Abnormalities; Eye Diseases; Musculoskeletal Diseases; Nervous System Diseases; Endocrine System Diseases; Behavior and Behavior Mechanisms; Behavior and Behavior Mechanisms
ENST00000358951.7:C.3637C>T	1	220153976	ENSG00000118873	ENST00000358951.7	RAB3GAP2	rs587777169	Warburg Micro Syndrome 2	ClinVar		Pathological Conditions, Signs and Symptoms; Congenital, Hereditary, and Neonatal Diseases and Abnormalities; Eye Diseases; Musculoskeletal Diseases; Nervous System Diseases; Endocrine System Diseases; Behavior and Behavior Mechanisms; Behavior and Behavior Mechanisms
ENST00000358951.7:C.2454C>G	1	220172012	ENSG00000118873	ENST00000358951.7	RAB3GAP2	rs886046020	Martsolf Syndrome	ClinVar		Nervous System Diseases; Eye Diseases; Endocrine System Diseases; Pathological Conditions, Signs and Symptoms; Behavior and Behavior Mechanisms; Behavior and Behavior Mechanisms
ENST00000358951.7:C.2454C>G	1	220172012	ENSG00000118873	ENST00000358951.7	RAB3GAP2	rs886046020	Warburg Micro Syndrome	ClinVar		Pathological Conditions, Signs and Symptoms; Congenital, Hereditary, and Neonatal Diseases and Abnormalities; Eye Diseases; Musculoskeletal Diseases; Nervous System Diseases; Endocrine System Diseases; Behavior and Behavior Mechanisms; Behavior and Behavior Mechanisms
ENST00000358951.7:C.1215C>T	1	220193295	ENSG00000118873	ENST00000358951.7	RAB3GAP2	rs762485949	Martsolf Syndrome	ClinVar		Nervous System Diseases; Eye Diseases; Endocrine System Diseases; Pathological Conditions, Signs and Symptoms; Behavior and Behavior Mechanisms; Behavior and Behavior Mechanisms
ENST00000358951.7:C.1215C>T	1	220193295	ENSG00000118873	ENST00000358951.7	RAB3GAP2	rs762485949	Warburg Micro Syndrome 2	ClinVar		Pathological Conditions, Signs and Symptoms; Congenital, Hereditary, and Neonatal Diseases and Abnormalities; Eye Diseases; Musculoskeletal Diseases; Nervous System Diseases; Endocrine System Diseases; Behavior and Behavior Mechanisms; Behavior and Behavior Mechanisms
ENST00000358951.7:C.589C>T	1	220210411	ENSG00000118873	ENST00000358951.7	RAB3GAP2	rs766210399	Rab3gap2-Related Disorders	ClinVar		Other Diseases
ENST00000295006.6:C.498C>T	1	223745377	ENSG00000162909	ENST00000295006.6	CAPN2	rs17598	Gwas Of Log10 Glycosylated Haemoglobin In A British Population	Ensembl_Post_GWAS	17255346	Other Diseases
ENST00000295006.6:C.612C>T	1	223747048	ENSG00000162909	ENST00000295006.6	CAPN2	rs139316104	Lung Carcinoma	Cosmic	20668451	Cancer; Organismal Injury and Abnormalities; Respiratory Diseases
ENST00000295006.6:C.612C>T	1	223747048	ENSG00000162909	ENST00000295006.6	CAPN2	rs139316104	Lung Carcinoma	Cosmic	20668451	Cancer; Organismal Injury and Abnormalities; Respiratory Diseases
ENST00000295006.6:C.1099C>G	1	223752920	ENSG00000162909	ENST00000295006.6	CAPN2	rs781468603	Lung Carcinoma	Cosmic	22941188	Cancer; Organismal Injury and Abnormalities; Respiratory Diseases
ENST00000295006.6:C.1099C>G	1	223752920	ENSG00000162909	ENST00000295006.6	CAPN2	rs781468603	Lung Carcinoma	Cosmic	22941188	Cancer; Organismal Injury and Abnormalities; Respiratory Diseases
ENST00000295006.6:C.1099C>T	1	223752920	ENSG00000162909	ENST00000295006.6	CAPN2	rs781468603	Lung Carcinoma	Cosmic	22941188	Cancer; Organismal Injury and Abnormalities; Respiratory Diseases
ENST00000295006.6:C.1099C>T	1	223752920	ENSG00000162909	ENST00000295006.6	CAPN2	rs781468603	Lung Carcinoma	Cosmic	22941188	Cancer; Organismal Injury and Abnormalities; Respiratory Diseases
ENST00000272163.9:C.790C>T	1	225418031	ENSG00000143815	ENST00000272163.9	LBR	rs140355742	Greenberg Dysplasia	ClinVar		Congenital, Hereditary, and Neonatal Diseases and Abnormalities; Musculoskeletal Diseases
ENST00000272163.9:C.607C>T	1	225419296	ENSG00000143815	ENST00000272163.9	LBR	rs775167348	Greenberg Dysplasia	ClinVar		Congenital, Hereditary, and Neonatal Diseases and Abnormalities; Musculoskeletal Diseases
ENST00000272163.9:C.90C>T	1	225423986	ENSG00000143815	ENST00000272163.9	LBR	rs2230416	Greenberg Dysplasia	ClinVar		Congenital, Hereditary, and Neonatal Diseases and Abnormalities; Musculoskeletal Diseases
ENST00000272163.9:C.21C>T	1	225424055	ENSG00000143815	ENST00000272163.9	LBR	rs184378202	Greenberg Dysplasia	ClinVar		Congenital, Hereditary, and Neonatal Diseases and Abnormalities; Musculoskeletal Diseases
ENST00000343818.11:C.796C>T	1	225921209	ENSG00000143811	ENST00000343818.11	PYCR2	rs886037931	Hypomyelinating	ClinVar		Congenital, Hereditary, and Neonatal Diseases and Abnormalities; Nutritional and Metabolic Diseases; Nervous System Diseases
ENST00000343818.11:C.796C>T	1	225921209	ENSG00000143811	ENST00000343818.11	PYCR2	rs886037931	Leukodystrophy	ClinVar		Nervous System Diseases; Congenital, Hereditary, and Neonatal Diseases and Abnormalities; Nutritional and Metabolic Diseases
ENST00000366820.10:C.774C>T	1	225937768	ENSG00000143768	ENST00000366820.10	LEFTY2	rs149969900	Heterotaxia	ClinVar		Congenital, Hereditary, and Neonatal Diseases and Abnormalities; Hematological Diseases; Cardiovascular Diseases
ENST00000366820.10:C.474C>T	1	225939779	ENSG00000143768	ENST00000366820.10	LEFTY2	rs188858500	Heterotaxia	ClinVar		Congenital, Hereditary, and Neonatal Diseases and Abnormalities; Hematological Diseases; Cardiovascular Diseases
ENST00000366820.10:C.54C>A	1	225941087	ENSG00000143768	ENST00000366820.10	LEFTY2	rs370508860	Left-Right Axis Malformations	ClinVar		Congenital, Hereditary, and Neonatal Diseases and Abnormalities; Hematological Diseases; Cardiovascular Diseases
ENST00000366820.10:C.54C>T	1	225941087	ENSG00000143768	ENST00000366820.10	LEFTY2	rs370508860	Left-Right Axis Malformations	ClinVar		Congenital, Hereditary, and Neonatal Diseases and Abnormalities; Hematological Diseases; Cardiovascular Diseases
ENST00000366777.4:C.901C>T	1	226982725	ENSG00000163050	ENST00000366777.4	COQ8A	rs140246430	Coenzyme Q10 Deficiency	ClinVar		Pathological Conditions, Signs and Symptoms; Nutritional and Metabolic Diseases; Musculoskeletal Diseases; Nervous System Diseases
ENST00000366777.4:C.993C>T	1	226982947	ENSG00000163050	ENST00000366777.4	COQ8A	rs41303129	Autosomal Recessive Cerebellar Ataxia	ClinVar		Pathological Conditions, Signs and Symptoms; Nervous System Diseases
ENST00000366777.4:C.993C>T	1	226982947	ENSG00000163050	ENST00000366777.4	COQ8A	rs41303129	Coenzyme Q10 Deficiency	ClinVar		Pathological Conditions, Signs and Symptoms; Nutritional and Metabolic Diseases; Musculoskeletal Diseases; Nervous System Diseases
ENST00000366777.4:C.1053C>T	1	226983007	ENSG00000163050	ENST00000366777.4	COQ8A	rs55958233	Gut Microbiota (Bacterial Taxa, Hurdle Binary Method)	GWAS	32572223	Other Diseases
ENST00000366777.4:C.1053C>T	1	226983007	ENSG00000163050	ENST00000366777.4	COQ8A	rs55958233	Autosomal Recessive Cerebellar Ataxia	ClinVar		Pathological Conditions, Signs and Symptoms; Nervous System Diseases
ENST00000366777.4:C.1053C>T	1	226983007	ENSG00000163050	ENST00000366777.4	COQ8A	rs55958233	Coenzyme Q10 Deficiency	ClinVar		Pathological Conditions, Signs and Symptoms; Nutritional and Metabolic Diseases; Musculoskeletal Diseases; Nervous System Diseases
ENST00000366777.4:C.1053C>T	1	226983007	ENSG00000163050	ENST00000366777.4	COQ8A	rs55958233	Coenzyme Q10 Deficiency	ClinVar		Pathological Conditions, Signs and Symptoms; Nutritional and Metabolic Diseases; Musculoskeletal Diseases; Nervous System Diseases
ENST00000366777.4:C.1053C>T	1	226983007	ENSG00000163050	ENST00000366777.4	COQ8A	rs55958233	Spinocerebellar Ataxia Type	ClinVar		Nervous System Diseases; Congenital, Hereditary, and Neonatal Diseases and Abnormalities
ENST00000366777.4:C.1185C>A	1	226983783	ENSG00000163050	ENST00000366777.4	COQ8A	rs17849927	Coenzyme Q10 Deficiency	ClinVar		Pathological Conditions, Signs and Symptoms; Nutritional and Metabolic Diseases; Musculoskeletal Diseases; Nervous System Diseases
ENST00000366777.4:C.1185C>G	1	226983783	ENSG00000163050	ENST00000366777.4	COQ8A	rs17849927	Coenzyme Q10 Deficiency	ClinVar		Pathological Conditions, Signs and Symptoms; Nutritional and Metabolic Diseases; Musculoskeletal Diseases; Nervous System Diseases
ENST00000366777.4:C.1185C>T	1	226983783	ENSG00000163050	ENST00000366777.4	COQ8A	rs17849927	Coenzyme Q10 Deficiency	ClinVar		Pathological Conditions, Signs and Symptoms; Nutritional and Metabolic Diseases; Musculoskeletal Diseases; Nervous System Diseases
ENST00000366777.4:C.1188C>G	1	226983786	ENSG00000163050	ENST00000366777.4	COQ8A	rs139133094	Autosomal Recessive Cerebellar Ataxia	ClinVar		Pathological Conditions, Signs and Symptoms; Nervous System Diseases
ENST00000366777.4:C.1188C>G	1	226983786	ENSG00000163050	ENST00000366777.4	COQ8A	rs139133094	Coenzyme Q10 Deficiency	ClinVar		Pathological Conditions, Signs and Symptoms; Nutritional and Metabolic Diseases; Musculoskeletal Diseases; Nervous System Diseases
ENST00000366777.4:C.1188C>G	1	226983786	ENSG00000163050	ENST00000366777.4	COQ8A	rs139133094	Spinocerebellar Ataxia Type	ClinVar		Nervous System Diseases; Congenital, Hereditary, and Neonatal Diseases and Abnormalities
ENST00000366777.4:C.1188C>T	1	226983786	ENSG00000163050	ENST00000366777.4	COQ8A	rs139133094	Autosomal Recessive Cerebellar Ataxia	ClinVar		Pathological Conditions, Signs and Symptoms; Nervous System Diseases
ENST00000366777.4:C.1188C>T	1	226983786	ENSG00000163050	ENST00000366777.4	COQ8A	rs139133094	Coenzyme Q10 Deficiency	ClinVar		Pathological Conditions, Signs and Symptoms; Nutritional and Metabolic Diseases; Musculoskeletal Diseases; Nervous System Diseases
ENST00000366777.4:C.1188C>T	1	226983786	ENSG00000163050	ENST00000366777.4	COQ8A	rs139133094	Spinocerebellar Ataxia Type	ClinVar		Nervous System Diseases; Congenital, Hereditary, and Neonatal Diseases and Abnormalities
ENST00000366777.4:C.1440C>G	1	226984589	ENSG00000163050	ENST00000366777.4	COQ8A	rs12593	Cataract	GWAS	31816047	Eye Diseases
ENST00000366777.4:C.1440C>T	1	226984589	ENSG00000163050	ENST00000366777.4	COQ8A	rs12593	Cataract	GWAS	31816047	Eye Diseases
ENST00000366777.4:C.1440C>G	1	226984589	ENSG00000163050	ENST00000366777.4	COQ8A	rs12593	Autosomal Recessive Cerebellar Ataxia	ClinVar		Pathological Conditions, Signs and Symptoms; Nervous System Diseases
ENST00000366777.4:C.1440C>G	1	226984589	ENSG00000163050	ENST00000366777.4	COQ8A	rs12593	Coenzyme Q10 Deficiency	ClinVar		Pathological Conditions, Signs and Symptoms; Nutritional and Metabolic Diseases; Musculoskeletal Diseases; Nervous System Diseases
ENST00000366777.4:C.1440C>G	1	226984589	ENSG00000163050	ENST00000366777.4	COQ8A	rs12593	Coenzyme Q10 Deficiency	ClinVar		Pathological Conditions, Signs and Symptoms; Nutritional and Metabolic Diseases; Musculoskeletal Diseases; Nervous System Diseases
ENST00000366777.4:C.1440C>G	1	226984589	ENSG00000163050	ENST00000366777.4	COQ8A	rs12593	Spinocerebellar Ataxia Type	ClinVar		Nervous System Diseases; Congenital, Hereditary, and Neonatal Diseases and Abnormalities
ENST00000366777.4:C.1440C>T	1	226984589	ENSG00000163050	ENST00000366777.4	COQ8A	rs12593	Autosomal Recessive Cerebellar Ataxia	ClinVar		Pathological Conditions, Signs and Symptoms; Nervous System Diseases
ENST00000366777.4:C.1440C>T	1	226984589	ENSG00000163050	ENST00000366777.4	COQ8A	rs12593	Coenzyme Q10 Deficiency	ClinVar		Pathological Conditions, Signs and Symptoms; Nutritional and Metabolic Diseases; Musculoskeletal Diseases; Nervous System Diseases
ENST00000366777.4:C.1440C>T	1	226984589	ENSG00000163050	ENST00000366777.4	COQ8A	rs12593	Coenzyme Q10 Deficiency	ClinVar		Pathological Conditions, Signs and Symptoms; Nutritional and Metabolic Diseases; Musculoskeletal Diseases; Nervous System Diseases
ENST00000366777.4:C.1440C>T	1	226984589	ENSG00000163050	ENST00000366777.4	COQ8A	rs12593	Spinocerebellar Ataxia Type	ClinVar		Nervous System Diseases; Congenital, Hereditary, and Neonatal Diseases and Abnormalities
ENST00000366777.4:C.1644C>T	1	226985325	ENSG00000163050	ENST00000366777.4	COQ8A	rs141423403	Autosomal Recessive Cerebellar Ataxia	ClinVar		Pathological Conditions, Signs and Symptoms; Nervous System Diseases
ENST00000366777.4:C.1644C>T	1	226985325	ENSG00000163050	ENST00000366777.4	COQ8A	rs141423403	Coenzyme Q10 Deficiency	ClinVar		Pathological Conditions, Signs and Symptoms; Nutritional and Metabolic Diseases; Musculoskeletal Diseases; Nervous System Diseases
ENST00000366777.4:C.1644C>T	1	226985325	ENSG00000163050	ENST00000366777.4	COQ8A	rs141423403	Spinocerebellar Ataxia Type	ClinVar		Nervous System Diseases; Congenital, Hereditary, and Neonatal Diseases and Abnormalities
ENST00000366777.4:C.1710C>T	1	226986503	ENSG00000163050	ENST00000366777.4	COQ8A	rs139305619	Breast Carcinoma	Cosmic	22722193	Cancer; Organismal Injury and Abnormalities; Reproductive System Diseases
ENST00000366777.4:C.1710C>T	1	226986503	ENSG00000163050	ENST00000366777.4	COQ8A	rs139305619	Breast Carcinoma	Cosmic	22722193	Cancer; Organismal Injury and Abnormalities; Reproductive System Diseases
ENST00000366777.4:C.1710C>T	1	226986503	ENSG00000163050	ENST00000366777.4	COQ8A	rs139305619	Breast Carcinoma	Cosmic	22722193	Cancer; Organismal Injury and Abnormalities; Reproductive System Diseases
ENST00000366777.4:C.1713C>A	1	226986506	ENSG00000163050	ENST00000366777.4	COQ8A	rs886046069	Autosomal Recessive Cerebellar Ataxia	ClinVar		Pathological Conditions, Signs and Symptoms; Nervous System Diseases
ENST00000366777.4:C.1713C>A	1	226986506	ENSG00000163050	ENST00000366777.4	COQ8A	rs886046069	Coenzyme Q10 Deficiency	ClinVar		Pathological Conditions, Signs and Symptoms; Nutritional and Metabolic Diseases; Musculoskeletal Diseases; Nervous System Diseases
ENST00000366777.4:C.1713C>A	1	226986506	ENSG00000163050	ENST00000366777.4	COQ8A	rs886046069	Spinocerebellar Ataxia Type	ClinVar		Nervous System Diseases; Congenital, Hereditary, and Neonatal Diseases and Abnormalities
ENST00000366777.4:C.1713C>T	1	226986506	ENSG00000163050	ENST00000366777.4	COQ8A	rs886046069	Autosomal Recessive Cerebellar Ataxia	ClinVar		Pathological Conditions, Signs and Symptoms; Nervous System Diseases
ENST00000366777.4:C.1713C>T	1	226986506	ENSG00000163050	ENST00000366777.4	COQ8A	rs886046069	Coenzyme Q10 Deficiency	ClinVar		Pathological Conditions, Signs and Symptoms; Nutritional and Metabolic Diseases; Musculoskeletal Diseases; Nervous System Diseases
ENST00000366777.4:C.1713C>T	1	226986506	ENSG00000163050	ENST00000366777.4	COQ8A	rs886046069	Spinocerebellar Ataxia Type	ClinVar		Nervous System Diseases; Congenital, Hereditary, and Neonatal Diseases and Abnormalities
ENST00000366777.4:C.1809C>T	1	226986602	ENSG00000163050	ENST00000366777.4	COQ8A	rs774789966	Autosomal Recessive Cerebellar Ataxia	ClinVar		Pathological Conditions, Signs and Symptoms; Nervous System Diseases
ENST00000366777.4:C.1809C>T	1	226986602	ENSG00000163050	ENST00000366777.4	COQ8A	rs774789966	Coenzyme Q10 Deficiency	ClinVar		Pathological Conditions, Signs and Symptoms; Nutritional and Metabolic Diseases; Musculoskeletal Diseases; Nervous System Diseases
[truncated: 27,363 more rows]

## Sheet: Human vs. Marmoset
Identified diseases from Human (GCA_000001405.28) vs. Marmoset (GCF_009663435.1) SNPs
Uploaded_variation	Chromosome	Location	Gene_id	Transcript_id	Gene_symbol	Variation_ID	Diseases	Source	PubMed	Disease_Class_Name
ENST00000378733.9:C.489C>G	1	1535392	ENSG00000205090	ENST00000378733.9	TMEM240	rs606231452	Spinocerebellar Ataxia 21	ClinVar		Nervous System Diseases; Congenital, Hereditary, and Neonatal Diseases and Abnormalities
ENST00000378733.9:C.489C>T	1	1535392	ENSG00000205090	ENST00000378733.9	TMEM240	rs606231452	Spinocerebellar Ataxia 21	ClinVar		Nervous System Diseases; Congenital, Hereditary, and Neonatal Diseases and Abnormalities
ENST00000638771.1:C.14C>G	1	2019437	ENSG00000187730	ENST00000638771.1	GABRD	rs1207791272	Idiopathic Generalized Epilepsy	ClinVar		Nervous System Diseases
ENST00000638771.1:C.84C>T	1	2024957	ENSG00000187730	ENST00000638771.1	GABRD	rs769857211	Idiopathic Generalized Epilepsy	ClinVar		Nervous System Diseases
ENST00000638771.1:C.492C>T	1	2027598	ENSG00000187730	ENST00000638771.1	GABRD	rs367776284	Idiopathic Generalized Epilepsy	ClinVar		Nervous System Diseases
ENST00000638771.1:C.969C>A	1	2029672	ENSG00000187730	ENST00000638771.1	GABRD	rs146381127	Idiopathic Generalized Epilepsy	ClinVar		Nervous System Diseases
ENST00000638771.1:C.969C>T	1	2029672	ENSG00000187730	ENST00000638771.1	GABRD	rs146381127	Idiopathic Generalized Epilepsy	ClinVar		Nervous System Diseases
ENST00000638771.1:C.1324C>G	1	2030027	ENSG00000187730	ENST00000638771.1	GABRD	rs28398772	Idiopathic Generalized Epilepsy	ClinVar		Nervous System Diseases
ENST00000638771.1:C.1324C>T	1	2030027	ENSG00000187730	ENST00000638771.1	GABRD	rs28398772	Idiopathic Generalized Epilepsy	ClinVar		Nervous System Diseases
ENST00000638771.1:C.1327C>A	1	2030030	ENSG00000187730	ENST00000638771.1	GABRD	rs148300882	Epilepsy	ClinVar		Nervous System Diseases
ENST00000638771.1:C.1327C>A	1	2030030	ENSG00000187730	ENST00000638771.1	GABRD	rs148300882	Idiopathic Generalized 10	ClinVar		Nervous System Diseases
ENST00000638771.1:C.1327C>G	1	2030030	ENSG00000187730	ENST00000638771.1	GABRD	rs148300882	Epilepsy	ClinVar		Nervous System Diseases
ENST00000638771.1:C.1327C>G	1	2030030	ENSG00000187730	ENST00000638771.1	GABRD	rs148300882	Idiopathic Generalized 10	ClinVar		Nervous System Diseases
ENST00000638771.1:C.1327C>T	1	2030030	ENSG00000187730	ENST00000638771.1	GABRD	rs148300882	Epilepsy	ClinVar		Nervous System Diseases
ENST00000638771.1:C.1327C>T	1	2030030	ENSG00000187730	ENST00000638771.1	GABRD	rs148300882	Idiopathic Generalized 10	ClinVar		Nervous System Diseases
ENST00000638771.1:C.1472C>T	1	2030175	ENSG00000187730	ENST00000638771.1	GABRD	rs200019257	Idiopathic Generalized Epilepsy	ClinVar		Nervous System Diseases
ENST00000378536.5:C.216C>T	1	2228982	ENSG00000157933	ENST00000378536.5	SKI	rs756778048	Cardiovascular Phenotype	ClinVar		Cardiovascular Diseases
ENST00000378536.5:C.360C>A	1	2229126	ENSG00000157933	ENST00000378536.5	SKI	rs375024753	Cardiovascular Phenotype	ClinVar		Cardiovascular Diseases
ENST00000378536.5:C.360C>T	1	2229126	ENSG00000157933	ENST00000378536.5	SKI	rs375024753	Cardiovascular Phenotype	ClinVar		Cardiovascular Diseases
ENST00000378536.5:C.726C>T	1	2229492	ENSG00000157933	ENST00000378536.5	SKI	rs139227600	Cardiovascular Phenotype	ClinVar		Cardiovascular Diseases
ENST00000378536.5:C.726C>T	1	2229492	ENSG00000157933	ENST00000378536.5	SKI	rs139227600	Shprintzen-Goldberg Syndrome	ClinVar		Musculoskeletal Diseases; Cardiovascular Diseases; Congenital, Hereditary, and Neonatal Diseases and Abnormalities; Dermatological Diseases and Conditions
ENST00000378536.5:C.906C>T	1	2229672	ENSG00000157933	ENST00000378536.5	SKI	rs772758586	Shprintzen-Goldberg Syndrome	ClinVar		Musculoskeletal Diseases; Cardiovascular Diseases; Congenital, Hereditary, and Neonatal Diseases and Abnormalities; Dermatological Diseases and Conditions
ENST00000378536.5:C.1263C>G	1	2303891	ENSG00000157933	ENST00000378536.5	SKI	rs773045410	Cardiovascular Phenotype	ClinVar		Cardiovascular Diseases
ENST00000378536.5:C.1263C>T	1	2303891	ENSG00000157933	ENST00000378536.5	SKI	rs773045410	Cardiovascular Phenotype	ClinVar		Cardiovascular Diseases
ENST00000378536.5:C.1311C>G	1	2303939	ENSG00000157933	ENST00000378536.5	SKI	rs140889128	Cardiovascular Phenotype	ClinVar		Cardiovascular Diseases
ENST00000378536.5:C.1311C>G	1	2303939	ENSG00000157933	ENST00000378536.5	SKI	rs140889128	Shprintzen-Goldberg Syndrome	ClinVar		Musculoskeletal Diseases; Cardiovascular Diseases; Congenital, Hereditary, and Neonatal Diseases and Abnormalities; Dermatological Diseases and Conditions
ENST00000378536.5:C.1311C>T	1	2303939	ENSG00000157933	ENST00000378536.5	SKI	rs140889128	Cardiovascular Phenotype	ClinVar		Cardiovascular Diseases
ENST00000378536.5:C.1311C>T	1	2303939	ENSG00000157933	ENST00000378536.5	SKI	rs140889128	Shprintzen-Goldberg Syndrome	ClinVar		Musculoskeletal Diseases; Cardiovascular Diseases; Congenital, Hereditary, and Neonatal Diseases and Abnormalities; Dermatological Diseases and Conditions
ENST00000378536.5:C.1338C>T	1	2303966	ENSG00000157933	ENST00000378536.5	SKI	rs148632347	Cardiovascular Phenotype	ClinVar		Cardiovascular Diseases
ENST00000378536.5:C.1384C>G	1	2304012	ENSG00000157933	ENST00000378536.5	SKI	rs199797772	Cardiovascular Phenotype	ClinVar		Cardiovascular Diseases
ENST00000378536.5:C.1384C>G	1	2304012	ENSG00000157933	ENST00000378536.5	SKI	rs199797772	Shprintzen-Goldberg Syndrome	ClinVar		Musculoskeletal Diseases; Cardiovascular Diseases; Congenital, Hereditary, and Neonatal Diseases and Abnormalities; Dermatological Diseases and Conditions
ENST00000378536.5:C.1400C>T	1	2304028	ENSG00000157933	ENST00000378536.5	SKI	rs752151031	Shprintzen-Goldberg Syndrome	ClinVar		Musculoskeletal Diseases; Cardiovascular Diseases; Congenital, Hereditary, and Neonatal Diseases and Abnormalities; Dermatological Diseases and Conditions
ENST00000378536.5:C.1568C>T	1	2304386	ENSG00000157933	ENST00000378536.5	SKI	rs730880212	Arterial Dissection	ClinVar		Cardiovascular Diseases
ENST00000378536.5:C.1568C>T	1	2304386	ENSG00000157933	ENST00000378536.5	SKI	rs730880212	Cardiovascular Phenotype	ClinVar		Cardiovascular Diseases
ENST00000378536.5:C.1834C>T	1	2306086	ENSG00000157933	ENST00000378536.5	SKI	rs35833638	Cardiovascular Phenotype	ClinVar		Cardiovascular Diseases
ENST00000378536.5:C.2058C>T	1	2306636	ENSG00000157933	ENST00000378536.5	SKI	rs1171554207	Cardiovascular Phenotype	ClinVar		Cardiovascular Diseases
ENST00000378536.5:C.2058C>T	1	2306636	ENSG00000157933	ENST00000378536.5	SKI	rs1171554207	Shprintzen-Goldberg Syndrome	ClinVar		Musculoskeletal Diseases; Cardiovascular Diseases; Congenital, Hereditary, and Neonatal Diseases and Abnormalities; Dermatological Diseases and Conditions
ENST00000378536.5:C.2092C>G	1	2306670	ENSG00000157933	ENST00000378536.5	SKI	rs766929334	Shprintzen-Goldberg Syndrome	ClinVar		Musculoskeletal Diseases; Cardiovascular Diseases; Congenital, Hereditary, and Neonatal Diseases and Abnormalities; Dermatological Diseases and Conditions
ENST00000378536.5:C.2092C>T	1	2306670	ENSG00000157933	ENST00000378536.5	SKI	rs766929334	Shprintzen-Goldberg Syndrome	ClinVar		Musculoskeletal Diseases; Cardiovascular Diseases; Congenital, Hereditary, and Neonatal Diseases and Abnormalities; Dermatological Diseases and Conditions
ENST00000378536.5:C.2168C>A	1	2306746	ENSG00000157933	ENST00000378536.5	SKI	rs1264586139	Cardiovascular Phenotype	ClinVar		Cardiovascular Diseases
ENST00000378536.5:C.2168C>A	1	2306746	ENSG00000157933	ENST00000378536.5	SKI	rs1264586139	Shprintzen-Goldberg Syndrome	ClinVar		Musculoskeletal Diseases; Cardiovascular Diseases; Congenital, Hereditary, and Neonatal Diseases and Abnormalities; Dermatological Diseases and Conditions
ENST00000378536.5:C.2168C>T	1	2306746	ENSG00000157933	ENST00000378536.5	SKI	rs1264586139	Cardiovascular Phenotype	ClinVar		Cardiovascular Diseases
ENST00000378536.5:C.2168C>T	1	2306746	ENSG00000157933	ENST00000378536.5	SKI	rs1264586139	Shprintzen-Goldberg Syndrome	ClinVar		Musculoskeletal Diseases; Cardiovascular Diseases; Congenital, Hereditary, and Neonatal Diseases and Abnormalities; Dermatological Diseases and Conditions
ENST00000270722.10:C.843C>A	1	3402957	ENSG00000142611	ENST00000270722.10	PRDM16	rs201199516	Left Ventricular Noncompaction 8	ClinVar		Cardiovascular Diseases
ENST00000270722.10:C.843C>G	1	3402957	ENSG00000142611	ENST00000270722.10	PRDM16	rs201199516	Left Ventricular Noncompaction 8	ClinVar		Cardiovascular Diseases
ENST00000270722.10:C.843C>T	1	3402957	ENSG00000142611	ENST00000270722.10	PRDM16	rs201199516	Left Ventricular Noncompaction 8	ClinVar		Cardiovascular Diseases
ENST00000270722.10:C.1482C>G	1	3411679	ENSG00000142611	ENST00000270722.10	PRDM16	rs755193238	Left Ventricular Noncompaction 8	ClinVar		Cardiovascular Diseases
ENST00000270722.10:C.1482C>T	1	3411679	ENSG00000142611	ENST00000270722.10	PRDM16	rs755193238	Left Ventricular Noncompaction 8	ClinVar		Cardiovascular Diseases
[truncated: 25,863 more rows]

## Sheet: Human vs. Pig
Identified diseases from Human (GCA_000001405.28) vs. Pig (GCA_000003025.6) SNPs
[truncated: 21,239 more rows]

[truncated: 2 more sheets: Human vs. Mouse, Human vs. Rat]
